# Supplementary material for: Bacterial and fungal communities within and among geographic samples of the hemp pest Psylliodes attenuata from China
Source: Front Microbiol. 2022 Sep 6;13:964735. doi: 10.3389/fmicb.2022.964735 (PMC9485832; doi:10.3389/fmicb.2022.964735)
Supplement: Supplementary Table 1 — The original bacterial OTUs based on 16S rRNA sequences across nine geographic populations of the hemp flea beetle P. attenuata in China. [file Data_Sheet_1.xlsx]

## Sheet: Table S1
Domain	Kingdom	Phylum	Class	Order	Family	Genus	Species	OTU	AH1_1	AH1_2	AH1_3	AH1_4	AH2_1	AH2_2	AH2_3	AH2_4	AH3_1	AH3_2	AH3_3	AH3_4	DQ_1	DQ_2	DQ_3	DQ_4	HRB_1	HRB_2	HRB_3	HRB_4	HN_1	HN_2	HN_3	HN_4	JL_1	JL_2	JL_3	JL_4	SD_1	SD_2	SD_3	SD_4	YN_1	YN_2	YN_3	YN_4	SUM
d__Bacteria	k__norank_d__Bacteria	p__Firmicutes	c__Clostridia	o__Clostridiales	f__Christensenellaceae	g__Christensenellaceae_R-7_group	s__uncultured_Clostridia_bacterium_g__Christensenellaceae_R-7_group	OTU4	0	0	0	0	0	0	0	0	0	0	0	0	0	0	0	0	0	0	0	0	0	0	0	0	0	0	0	0	0	0	0	0	0	0	0	0	19
d__Bacteria	k__norank_d__Bacteria	p__Firmicutes	c__Clostridia	o__Clostridiales	f__Ruminococcaceae	g__Ruminococcaceae_UCG-010	s__unclassified_g__Ruminococcaceae_UCG-010	OTU17	0	0	0	0	0	0	0	0	0	0	0	0	0	0	0	0	0	0	0	0	0	0	0	0	0	0	0	0	0	0	0	0	0	0	0	0	6
d__Bacteria	k__norank_d__Bacteria	p__Firmicutes	c__Clostridia	o__Clostridiales	f__Ruminococcaceae	g__unclassified_f__Ruminococcaceae	s__unclassified_f__Ruminococcaceae	OTU1	0	0	0	0	0	0	0	0	0	0	0	0	0	0	0	0	0	0	0	0	0	0	0	0	0	0	0	0	0	0	0	0	0	0	0	0	4
d__Bacteria	k__norank_d__Bacteria	p__Firmicutes	c__Erysipelotrichia	o__Erysipelotrichales	f__Erysipelotrichaceae	g__Sharpea	s__uncultured_bacterium_g__Sharpea	OTU11	0	0	0	0	0	0	0	0	0	0	0	0	0	0	0	0	0	0	0	0	0	0	0	0	0	0	0	0	0	0	0	0	0	0	0	0	8
d__Bacteria	k__norank_d__Bacteria	p__Firmicutes	c__Bacilli	o__Lactobacillales	f__Lactobacillaceae	g__Lactobacillus	s__uncultured_methanogenic_archaeon_g__Lactobacillus	OTU19	0	0	0	0	0	0	0	0	0	0	0	0	0	0	0	0	0	0	0	0	0	0	0	0	0	0	0	0	0	0	0	0	0	0	0	0	10
d__Bacteria	k__norank_d__Bacteria	p__Firmicutes	c__Clostridia	o__Clostridiales	f__Christensenellaceae	g__Christensenellaceae_R-7_group	s__unclassified_g__Christensenellaceae_R-7_group	OTU15	0	0	0	0	0	0	0	0	0	0	0	0	0	0	0	0	0	0	0	0	0	0	0	0	0	0	0	0	0	0	0	0	0	0	0	0	12
d__Bacteria	k__norank_d__Bacteria	p__Firmicutes	c__Clostridia	o__Clostridiales	f__Peptococcaceae	g__Desulfurispora	s__uncultured_bacterium_g__Desulfurispora	OTU5	0	0	0	0	0	0	0	0	0	0	0	0	0	0	0	0	0	0	0	0	0	0	0	0	0	0	0	0	0	0	0	0	0	0	0	0	5
d__Bacteria	k__norank_d__Bacteria	p__Bacteroidetes	c__Bacteroidia	o__Bacteroidales	f__p-251-o5	g__norank_f__p-251-o5	s__uncultured_bacterium_g__norank_f__p-251-o5	OTU13	0	0	0	0	0	0	0	0	0	0	0	0	0	0	0	0	0	0	0	0	0	0	0	0	0	0	0	0	0	0	0	0	0	0	0	0	61
d__Bacteria	k__norank_d__Bacteria	p__Firmicutes	c__Clostridia	o__Clostridiales	f__Lachnospiraceae	g__Lachnoclostridium_10	s__uncultured_bacterium_g__Lachnoclostridium_10	OTU37	0	0	0	0	0	0	0	0	0	0	0	0	0	0	0	0	0	0	0	0	0	0	0	0	0	0	0	0	0	0	0	0	0	0	0	0	4
d__Bacteria	k__norank_d__Bacteria	p__Firmicutes	c__Clostridia	o__Clostridiales	f__unclassified_o__Clostridiales	g__unclassified_o__Clostridiales	s__unclassified_o__Clostridiales	OTU8	0	0	0	0	0	0	0	0	0	0	0	0	0	0	0	0	0	0	0	0	0	0	0	0	0	0	0	0	0	0	0	0	0	0	0	0	25
d__Bacteria	k__norank_d__Bacteria	p__Bacteroidetes	c__Bacteroidia	o__Bacteroidales	f__unclassified_o__Bacteroidales	g__unclassified_o__Bacteroidales	s__unclassified_o__Bacteroidales	OTU10	0	0	0	0	0	0	0	0	0	0	0	0	0	0	0	0	0	0	0	0	0	0	0	0	0	0	0	0	0	0	0	0	0	0	0	0	10
d__Bacteria	k__norank_d__Bacteria	p__Firmicutes	c__Clostridia	o__Clostridiales	f__Ruminococcaceae	g__Ruminococcaceae_NK4A214_group	s__uncultured_rumen_bacterium_g__Ruminococcaceae_NK4A214_group	OTU3	0	0	0	0	0	0	0	0	0	0	0	0	0	0	0	0	0	0	0	0	0	19	0	0	0	0	0	0	0	0	0	0	1	0	0	0	100
d__Bacteria	k__norank_d__Bacteria	p__Bacteroidetes	c__Bacteroidia	o__Bacteroidales	f__Bacteroidales_RF16_group	g__norank_f__Bacteroidales_RF16_group	s__uncultured_bacterium_g__norank_f__Bacteroidales_RF16_group	OTU7	0	0	0	0	0	0	0	0	0	0	0	0	0	0	0	0	0	0	0	0	0	0	0	0	0	0	0	0	0	0	0	0	0	0	0	0	24
d__Bacteria	k__norank_d__Bacteria	p__Spirochaetes	c__Spirochaetia	o__Spirochaetales	f__Spirochaetaceae	g__Treponema_2	s__uncultured_bacterium_g__Treponema_2	OTU2	0	0	0	0	0	0	0	0	0	0	0	0	0	0	0	0	0	0	0	0	0	0	0	0	0	0	0	0	0	0	0	0	0	0	0	0	11
d__Bacteria	k__norank_d__Bacteria	p__Bacteroidetes	c__Bacteroidia	o__Bacteroidales	f__p-251-o5	g__norank_f__p-251-o5	s__uncultured_bacterium_g__norank_f__p-251-o5	OTU38	0	0	0	0	0	0	0	0	0	0	0	0	0	0	0	0	0	0	0	0	0	0	0	0	0	0	0	0	0	0	0	0	0	0	0	0	6
d__Bacteria	k__norank_d__Bacteria	p__Kiritimatiellaeota	c__Kiritimatiellae	o__WCHB1-41	f__norank_o__WCHB1-41	g__norank_f__norank_o__WCHB1-41	s__uncultured_bacterium_g__norank_f__norank_o__WCHB1-41	OTU31	0	0	0	0	0	0	0	0	0	0	0	0	0	0	0	0	0	0	0	0	0	0	0	0	0	0	0	0	0	0	0	0	0	0	0	0	3
d__Bacteria	k__norank_d__Bacteria	p__Bacteroidetes	c__Bacteroidia	o__Bacteroidales	f__Prevotellaceae	g__Prevotella_7	s__Prevotella_sp._152R-1a	OTU64	0	0	0	0	0	0	0	0	0	0	0	0	0	0	0	0	0	0	0	0	0	0	0	0	0	0	0	0	0	0	0	0	0	0	0	0	2
d__Bacteria	k__norank_d__Bacteria	p__Bacteroidetes	c__Bacteroidia	o__Bacteroidales	f__Marinifilaceae	g__Odoribacter	s__uncultured_bacterium_g__Odoribacter	OTU40	0	0	0	0	0	0	0	0	0	0	0	0	0	0	0	0	0	0	0	0	0	2	0	7	0	0	0	0	0	1	0	0	0	0	0	0	30
d__Bacteria	k__norank_d__Bacteria	p__Firmicutes	c__Erysipelotrichia	o__Erysipelotrichales	f__Erysipelotrichaceae	g__norank_f__Erysipelotrichaceae	s__uncultured_rumen_bacterium_g__norank_f__Erysipelotrichaceae	OTU62	0	0	0	0	0	0	0	0	0	0	0	0	0	0	0	0	0	0	0	0	0	0	0	0	0	0	0	0	0	0	0	0	0	0	0	0	9
d__Bacteria	k__norank_d__Bacteria	p__Firmicutes	c__Clostridia	o__Clostridiales	f__Ruminococcaceae	g__[Eubacterium]_coprostanoligenes_group	s__uncultured_bacterium_g__[Eubacterium]_coprostanoligenes_group	OTU14	0	0	0	0	0	0	0	0	0	0	0	0	0	0	0	0	0	0	0	0	0	0	0	0	0	0	0	0	0	0	0	0	0	0	0	0	3
d__Bacteria	k__norank_d__Bacteria	p__Kiritimatiellaeota	c__Kiritimatiellae	o__WCHB1-41	f__norank_o__WCHB1-41	g__norank_f__norank_o__WCHB1-41	s__uncultured_bacterium_g__norank_f__norank_o__WCHB1-41	OTU36	0	0	0	0	0	0	0	0	0	0	0	0	0	0	0	0	0	0	0	0	0	0	0	0	0	0	0	0	0	0	0	0	0	0	0	0	4
d__Bacteria	k__norank_d__Bacteria	p__Firmicutes	c__Clostridia	o__Clostridiales	f__Ruminococcaceae	g__Ruminococcaceae_UCG-010	s__unclassified_g__Ruminococcaceae_UCG-010	OTU41	0	0	0	0	0	0	0	0	0	0	0	0	0	0	0	0	0	0	0	0	0	0	0	0	0	0	0	0	0	0	0	0	0	0	0	0	16
d__Bacteria	k__norank_d__Bacteria	p__Spirochaetes	c__Spirochaetia	o__Spirochaetales	f__Spirochaetaceae	g__Sphaerochaeta	s__uncultured_rumen_bacterium_g__Sphaerochaeta	OTU58	0	0	0	0	0	0	0	0	0	0	0	0	0	0	0	0	0	0	0	0	0	0	0	0	0	0	0	0	0	0	0	0	0	0	0	0	14
d__Bacteria	k__norank_d__Bacteria	p__Firmicutes	c__Clostridia	o__Clostridiales	f__Ruminococcaceae	g__Ruminococcaceae_UCG-013	s__unclassified_g__Ruminococcaceae_UCG-013	OTU24	0	0	0	0	0	0	0	0	0	0	0	0	0	0	0	0	0	0	0	0	0	0	0	0	0	0	0	0	0	0	0	0	0	0	0	0	8
d__Bacteria	k__norank_d__Bacteria	p__Bacteroidetes	c__Bacteroidia	o__Bacteroidales	f__Bacteroidales_RF16_group	g__norank_f__Bacteroidales_RF16_group	s__uncultured_bacterium_g__norank_f__Bacteroidales_RF16_group	OTU25	0	0	0	0	0	0	0	0	0	0	0	0	0	0	0	0	0	0	0	0	0	0	0	0	0	0	0	0	0	0	0	0	0	0	0	0	6
d__Bacteria	k__norank_d__Bacteria	p__Firmicutes	c__Erysipelotrichia	o__Erysipelotrichales	f__Erysipelotrichaceae	g__norank_f__Erysipelotrichaceae	s__uncultured_bacterium_g__norank_f__Erysipelotrichaceae	OTU30	0	0	0	0	0	0	0	0	0	0	0	0	0	0	0	0	0	0	0	0	0	0	0	0	0	0	0	0	0	0	0	0	0	0	0	0	3
d__Bacteria	k__norank_d__Bacteria	p__Firmicutes	c__Clostridia	o__Clostridiales	f__Ruminococcaceae	g__unclassified_f__Ruminococcaceae	s__unclassified_f__Ruminococcaceae	OTU45	0	0	0	0	0	0	0	0	0	0	0	0	0	0	0	0	0	0	0	0	0	0	0	0	0	0	0	0	0	0	0	0	0	0	0	0	2
d__Bacteria	k__norank_d__Bacteria	p__Firmicutes	c__Erysipelotrichia	o__Erysipelotrichales	f__Erysipelotrichaceae	g__norank_f__Erysipelotrichaceae	s__uncultured_bacterium_g__norank_f__Erysipelotrichaceae	OTU57	0	0	0	0	0	0	0	0	0	0	0	0	0	0	0	0	0	0	0	0	0	0	0	0	0	0	0	0	0	0	0	0	0	0	0	0	4
d__Bacteria	k__norank_d__Bacteria	p__Firmicutes	c__Clostridia	o__Clostridiales	f__Ruminococcaceae	g__[Eubacterium]_coprostanoligenes_group	s__uncultured_bacterium_g__[Eubacterium]_coprostanoligenes_group	OTU22	0	0	0	0	0	0	0	0	0	0	0	0	0	0	0	0	0	0	0	0	0	0	0	0	0	0	0	0	0	0	0	0	0	0	0	0	38
d__Bacteria	k__norank_d__Bacteria	p__Firmicutes	c__Erysipelotrichia	o__Erysipelotrichales	f__Erysipelotrichaceae	g__[Anaerorhabdus]_furcosa_group	s__uncultured_bacterium_g__[Anaerorhabdus]_furcosa_group	OTU26	0	0	0	0	0	0	0	0	0	0	0	0	0	0	0	0	0	0	0	0	0	0	0	0	0	0	0	0	0	0	0	0	0	0	0	0	26
d__Bacteria	k__norank_d__Bacteria	p__Spirochaetes	c__Spirochaetia	o__Spirochaetales	f__Spirochaetaceae	g__Sphaerochaeta	s__uncultured_rumen_bacterium_g__Sphaerochaeta	OTU21	0	0	0	0	0	0	0	0	0	0	0	0	0	0	0	0	0	0	0	0	0	0	0	0	0	0	0	0	0	0	0	0	0	0	0	0	5
d__Bacteria	k__norank_d__Bacteria	p__Bacteroidetes	c__Bacteroidia	o__Bacteroidales	f__Prevotellaceae	g__Prevotellaceae_UCG-003	s__unclassified_g__Prevotellaceae_UCG-003	OTU29	0	0	0	0	0	0	0	0	0	0	0	0	0	0	0	0	0	0	0	0	0	0	0	0	0	0	0	0	0	0	0	0	0	0	0	0	6
d__Bacteria	k__norank_d__Bacteria	p__Bacteroidetes	c__Bacteroidia	o__Bacteroidales	f__F082	g__norank_f__F082	s__uncultured_bacterium_g__norank_f__F082	OTU33	0	0	0	0	0	0	0	0	0	0	0	0	0	0	0	0	0	0	0	0	0	0	0	0	0	0	0	0	0	0	0	0	0	0	0	0	20
d__Bacteria	k__norank_d__Bacteria	p__Firmicutes	c__Clostridia	o__Clostridiales	f__Family_XIII	g__Anaerovorax	s__unclassified_g__Anaerovorax	OTU42	0	0	0	0	0	0	0	0	0	0	0	0	0	0	0	0	0	0	0	0	0	0	0	0	0	0	0	0	0	0	0	0	0	0	0	0	13
d__Bacteria	k__norank_d__Bacteria	p__Firmicutes	c__Clostridia	o__Clostridiales	f__Peptococcaceae	g__norank_f__Peptococcaceae	s__unclassified_g__norank_f__Peptococcaceae	OTU56	0	0	0	0	0	0	0	0	0	0	0	0	0	0	0	0	0	0	0	0	0	0	0	0	0	0	0	0	0	0	0	0	0	0	0	0	25
d__Bacteria	k__norank_d__Bacteria	p__Kiritimatiellaeota	c__Kiritimatiellae	o__WCHB1-41	f__norank_o__WCHB1-41	g__norank_f__norank_o__WCHB1-41	s__uncultured_bacterium_g__norank_f__norank_o__WCHB1-41	OTU39	0	2	0	0	0	0	0	0	0	0	0	0	0	0	0	0	0	0	0	0	0	0	0	0	0	0	0	0	0	0	0	0	0	0	0	0	124
d__Bacteria	k__norank_d__Bacteria	p__Firmicutes	c__Erysipelotrichia	o__Erysipelotrichales	f__Erysipelotrichaceae	g__norank_f__Erysipelotrichaceae	s__uncultured_bacterium_g__norank_f__Erysipelotrichaceae	OTU50	0	0	0	0	0	0	0	0	0	0	0	0	0	0	0	0	0	0	0	0	0	0	0	0	0	0	0	0	0	0	0	0	0	0	0	0	7
d__Bacteria	k__norank_d__Bacteria	p__Patescibacteria	c__Saccharimonadia	o__Saccharimonadales	f__Saccharimonadaceae	g__Candidatus_Saccharimonas	s__uncultured_rumen_bacterium_g__Candidatus_Saccharimonas	OTU51	0	0	0	0	0	0	0	0	0	0	0	0	0	0	0	0	0	0	0	0	0	0	0	0	0	0	0	0	0	0	0	0	0	0	0	0	10
d__Bacteria	k__norank_d__Bacteria	p__Firmicutes	c__Erysipelotrichia	o__Erysipelotrichales	f__Erysipelotrichaceae	g__norank_f__Erysipelotrichaceae	s__uncultured_bacterium_g__norank_f__Erysipelotrichaceae	OTU6	0	0	0	0	0	0	0	0	0	0	0	0	0	0	0	0	0	0	0	0	0	0	0	0	0	0	0	0	0	0	0	0	0	0	0	0	10
d__Bacteria	k__norank_d__Bacteria	p__Kiritimatiellaeota	c__Kiritimatiellae	o__WCHB1-41	f__norank_o__WCHB1-41	g__norank_f__norank_o__WCHB1-41	s__uncultured_bacterium_g__norank_f__norank_o__WCHB1-41	OTU18	0	2	0	0	0	0	1	0	0	0	0	0	0	0	0	0	0	0	0	0	0	0	0	0	0	0	0	0	0	0	0	0	0	0	0	0	52
d__Bacteria	k__norank_d__Bacteria	p__Firmicutes	c__Clostridia	o__Clostridiales	f__Christensenellaceae	g__Christensenellaceae_R-7_group	s__uncultured_bacterium_g__Christensenellaceae_R-7_group	OTU27	0	0	0	0	0	0	0	0	0	0	0	0	0	0	0	0	0	0	0	0	0	0	0	0	0	0	0	0	0	0	0	0	0	0	0	0	88
d__Bacteria	k__norank_d__Bacteria	p__Firmicutes	c__Erysipelotrichia	o__Erysipelotrichales	f__Erysipelotrichaceae	g__Erysipelotrichaceae_UCG-004	s__unclassified_g__Erysipelotrichaceae_UCG-004	OTU46	0	0	0	0	0	0	0	0	0	0	0	0	0	0	0	0	0	0	0	0	0	0	0	0	0	0	0	0	0	0	0	0	0	0	0	0	3
d__Bacteria	k__norank_d__Bacteria	p__Firmicutes	c__Negativicutes	o__Selenomonadales	f__Veillonellaceae	g__norank_f__Veillonellaceae	s__unclassified_g__norank_f__Veillonellaceae	OTU49	0	0	0	0	0	0	0	0	0	0	0	0	0	0	0	0	0	0	0	0	0	0	0	0	0	0	0	0	0	0	0	0	0	0	0	0	6
d__Bacteria	k__norank_d__Bacteria	p__Bacteroidetes	c__Bacteroidia	o__Bacteroidales	f__Rikenellaceae	g__Rikenellaceae_RC9_gut_group	s__uncultured_bacterium_g__Rikenellaceae_RC9_gut_group	OTU63	0	0	0	0	0	0	0	0	0	0	0	0	0	0	0	0	0	0	0	0	0	0	0	0	0	0	0	0	0	0	0	0	0	0	0	0	9
d__Bacteria	k__norank_d__Bacteria	p__Kiritimatiellaeota	c__Kiritimatiellae	o__WCHB1-41	f__norank_o__WCHB1-41	g__norank_f__norank_o__WCHB1-41	s__unclassified_g__norank_f__norank_o__WCHB1-41	OTU53	0	0	0	0	0	0	0	0	0	0	0	0	0	0	0	0	0	0	0	0	0	0	0	0	0	0	0	0	0	0	0	0	0	0	0	0	15
d__Bacteria	k__norank_d__Bacteria	p__Spirochaetes	c__Spirochaetia	o__Spirochaetales	f__Spirochaetaceae	g__Treponema_2	s__unclassified_g__Treponema_2	OTU61	0	0	0	0	0	0	0	0	0	0	0	0	0	0	0	0	0	0	0	0	0	0	0	0	0	0	0	0	0	0	0	0	0	0	0	0	2
d__Bacteria	k__norank_d__Bacteria	p__Firmicutes	c__Clostridia	o__Clostridiales	f__Ruminococcaceae	g__Ruminococcaceae_UCG-010	s__uncultured_bacterium_g__Ruminococcaceae_UCG-010	OTU47	0	0	0	0	0	0	0	0	0	0	0	0	0	0	0	0	0	0	0	0	0	0	0	0	0	0	0	0	0	0	0	0	0	0	0	0	35
d__Bacteria	k__norank_d__Bacteria	p__Firmicutes	c__Erysipelotrichia	o__Erysipelotrichales	f__Erysipelotrichaceae	g__norank_f__Erysipelotrichaceae	s__uncultured_bacterium_g__norank_f__Erysipelotrichaceae	OTU54	0	0	0	0	0	0	0	0	0	0	0	0	0	0	0	0	0	0	0	0	0	0	0	0	0	0	0	0	0	0	0	0	0	0	0	0	31
d__Bacteria	k__norank_d__Bacteria	p__Firmicutes	c__Erysipelotrichia	o__Erysipelotrichales	f__Erysipelotrichaceae	g__Erysipelotrichaceae_UCG-004	s__uncultured_bacterium_g__Erysipelotrichaceae_UCG-004	OTU60	0	0	0	0	0	0	0	0	0	0	0	0	0	0	0	0	0	0	0	0	0	0	0	0	0	0	0	0	0	0	0	0	0	0	0	0	50
d__Bacteria	k__norank_d__Bacteria	p__Firmicutes	c__Clostridia	o__Clostridiales	f__Christensenellaceae	g__Christensenellaceae_R-7_group	s__uncultured_bacterium_g__Christensenellaceae_R-7_group	OTU12	0	0	0	0	0	0	0	0	0	0	0	0	0	0	0	0	0	0	0	0	0	0	0	0	0	0	0	0	0	0	0	0	0	0	0	0	41
d__Bacteria	k__norank_d__Bacteria	p__Bacteroidetes	c__Bacteroidia	o__Bacteroidales	f__Bacteroidales_RF16_group	g__norank_f__Bacteroidales_RF16_group	s__uncultured_bacterium_g__norank_f__Bacteroidales_RF16_group	OTU16	0	0	0	0	0	0	0	0	0	0	0	0	0	0	0	0	0	0	0	0	0	0	0	0	0	0	0	0	0	0	0	0	0	0	0	0	11
d__Bacteria	k__norank_d__Bacteria	p__Firmicutes	c__Clostridia	o__Clostridiales	f__Ruminococcaceae	g__Ruminiclostridium_5	s__unclassified_g__Ruminiclostridium_5	OTU28	0	0	0	0	0	0	0	0	0	0	0	0	0	0	0	0	0	0	0	0	0	0	0	0	0	0	0	0	0	0	0	0	0	0	0	0	10
d__Bacteria	k__norank_d__Bacteria	p__Firmicutes	c__Clostridia	o__Clostridiales	f__Family_XIII	g__Anaerovorax	s__uncultured_rumen_bacterium_g__Anaerovorax	OTU34	0	0	0	0	0	0	0	0	0	0	0	0	0	0	0	0	0	0	0	0	0	0	0	0	0	0	0	0	0	0	0	0	0	0	0	0	3
d__Bacteria	k__norank_d__Bacteria	p__Bacteroidetes	c__Bacteroidia	o__Bacteroidales	f__Prevotellaceae	g__unclassified_f__Prevotellaceae	s__unclassified_f__Prevotellaceae	OTU44	0	0	0	0	0	0	0	0	0	0	0	0	0	0	0	0	0	0	0	0	0	0	0	0	0	0	0	0	0	0	0	0	0	0	0	0	2
d__Bacteria	k__norank_d__Bacteria	p__Firmicutes	c__Clostridia	o__Clostridiales	f__Family_XIII	g__Anaerovorax	s__uncultured_rumen_bacterium_g__Anaerovorax	OTU48	0	0	0	0	0	0	0	0	0	0	0	0	0	0	0	0	0	0	0	0	0	0	0	0	0	0	0	0	0	0	0	0	0	0	0	0	12
d__Bacteria	k__norank_d__Bacteria	p__Firmicutes	c__Erysipelotrichia	o__Erysipelotrichales	f__Erysipelotrichaceae	g__Allobaculum	s__uncultured_bacterium_g__Allobaculum	OTU59	0	0	0	0	9	0	0	0	0	0	0	0	0	0	0	0	0	0	0	0	0	0	0	0	0	0	0	0	0	0	0	0	0	0	0	0	35
d__Bacteria	k__norank_d__Bacteria	p__Bacteroidetes	c__Bacteroidia	o__Bacteroidales	f__Bacteroidaceae	g__Bacteroides	s__Bacteroides_massiliensis	OTU52	0	0	0	12	14	0	0	0	0	0	0	0	0	0	0	0	0	0	0	0	0	0	0	0	0	0	0	0	0	0	0	0	0	0	0	0	58
d__Bacteria	k__norank_d__Bacteria	p__Bacteroidetes	c__Bacteroidia	o__Bacteroidales	f__Rikenellaceae	g__Rikenellaceae_RC9_gut_group	s__uncultured_bacterium_g__Rikenellaceae_RC9_gut_group	OTU55	0	1	0	0	0	0	0	0	0	0	0	0	0	0	0	0	0	0	0	0	0	0	0	0	0	0	0	0	0	0	0	0	0	0	0	0	127
d__Bacteria	k__norank_d__Bacteria	p__Bacteroidetes	c__Bacteroidia	o__Bacteroidales	f__Rikenellaceae	g__Rikenellaceae_RC9_gut_group	s__uncultured_bacterium_g__Rikenellaceae_RC9_gut_group	OTU9	0	0	0	0	0	0	0	0	0	0	0	0	0	0	0	0	0	0	0	0	0	0	0	0	0	0	0	0	0	0	0	0	0	0	0	0	21
d__Bacteria	k__norank_d__Bacteria	p__Cyanobacteria	c__Melainabacteria	o__Gastranaerophilales	f__norank_o__Gastranaerophilales	g__norank_f__norank_o__Gastranaerophilales	s__uncultured_bacterium_g__norank_f__norank_o__Gastranaerophilales	OTU20	0	0	0	0	0	0	0	0	0	0	0	0	0	0	0	0	0	0	0	0	0	0	0	0	0	0	0	0	0	0	0	0	0	0	0	0	5
d__Bacteria	k__norank_d__Bacteria	p__Firmicutes	c__Bacilli	o__Lactobacillales	f__Lactobacillaceae	g__Lactobacillus	s__unclassified_g__Lactobacillus	OTU23	0	0	0	0	0	0	0	0	0	0	0	0	0	0	0	0	0	0	0	0	0	0	0	0	0	0	0	0	0	0	0	0	0	0	0	0	3
d__Bacteria	k__norank_d__Bacteria	p__Bacteroidetes	c__Bacteroidia	o__Bacteroidales	f__Rikenellaceae	g__Rikenellaceae_RC9_gut_group	s__uncultured_bacterium_g__Rikenellaceae_RC9_gut_group	OTU32	0	0	0	0	0	0	0	0	0	0	0	0	0	0	0	0	0	0	0	0	0	0	0	0	0	0	0	0	0	0	0	0	0	0	0	0	20
d__Bacteria	k__norank_d__Bacteria	p__Bacteroidetes	c__Bacteroidia	o__Bacteroidales	f__Rikenellaceae	g__Rikenellaceae_RC9_gut_group	s__uncultured_bacterium_g__Rikenellaceae_RC9_gut_group	OTU35	0	0	0	0	0	0	0	0	0	0	0	0	0	0	0	0	0	0	0	0	0	0	0	0	0	0	0	0	0	0	0	0	0	0	0	0	19
d__Bacteria	k__norank_d__Bacteria	p__Bacteroidetes	c__Bacteroidia	o__Bacteroidales	f__Prevotellaceae	g__Prevotellaceae_UCG-001	s__unclassified_g__Prevotellaceae_UCG-001	OTU43	0	0	0	0	0	0	0	0	0	0	0	0	0	0	0	0	0	0	0	0	0	0	0	0	0	0	0	0	0	0	0	0	0	0	0	0	5
d__Bacteria	k__norank_d__Bacteria	p__Firmicutes	c__Clostridia	o__Clostridiales	f__Ruminococcaceae	g__unclassified_f__Ruminococcaceae	s__unclassified_f__Ruminococcaceae	OTU119	0	0	0	0	0	0	0	0	0	0	0	0	0	0	0	0	0	0	0	0	0	0	0	0	0	0	0	0	0	0	0	0	0	0	0	0	5
d__Bacteria	k__norank_d__Bacteria	p__Bacteroidetes	c__Bacteroidia	o__Bacteroidales	f__F082	g__norank_f__F082	s__uncultured_bacterium_g__norank_f__F082	OTU72	0	0	0	0	0	0	0	0	0	0	0	0	0	0	0	0	0	0	0	0	0	0	0	0	0	0	0	0	0	0	0	0	0	0	0	0	8
d__Bacteria	k__norank_d__Bacteria	p__Bacteroidetes	c__Bacteroidia	o__Bacteroidales	f__F082	g__norank_f__F082	s__uncultured_bacterium_g__norank_f__F082	OTU86	0	0	0	0	0	0	0	0	0	0	0	0	0	0	0	0	0	0	0	0	0	0	0	0	0	0	0	0	0	0	0	0	0	0	0	0	3
d__Bacteria	k__norank_d__Bacteria	p__Bacteroidetes	c__Bacteroidia	o__Bacteroidales	f__F082	g__norank_f__F082	s__unclassified_g__norank_f__F082	OTU69	0	0	0	0	0	0	0	0	0	0	0	0	0	0	0	0	0	0	0	0	0	0	0	0	0	0	0	0	0	0	0	0	0	0	0	0	37
d__Bacteria	k__norank_d__Bacteria	p__Firmicutes	c__Clostridia	o__Clostridiales	f__Family_XIII	g__Family_XIII_AD3011_group	s__uncultured_bacterium_g__Family_XIII_AD3011_group	OTU91	0	0	0	0	0	0	0	0	0	0	0	0	0	0	0	0	0	0	0	0	0	0	0	0	0	0	0	0	0	0	0	0	0	0	0	0	11
d__Bacteria	k__norank_d__Bacteria	p__unclassified_k__norank_d__Bacteria	c__unclassified_k__norank_d__Bacteria	o__unclassified_k__norank_d__Bacteria	f__unclassified_k__norank_d__Bacteria	g__unclassified_k__norank_d__Bacteria	s__unclassified_k__norank_d__Bacteria	OTU70	0	0	1	0	0	0	0	0	0	0	0	0	0	0	0	0	0	0	0	0	0	0	0	0	0	0	0	0	0	0	0	1	0	0	0	0	17
d__Bacteria	k__norank_d__Bacteria	p__Verrucomicrobia	c__Verrucomicrobiae	o__Verrucomicrobiales	f__Akkermansiaceae	g__Akkermansia	s__uncultured_bacterium_g__Akkermansia	OTU71	0	0	0	0	0	0	0	0	0	0	0	0	0	0	0	0	0	0	0	0	0	0	0	0	0	0	0	0	0	0	0	0	0	0	0	0	31
d__Bacteria	k__norank_d__Bacteria	p__Bacteroidetes	c__Bacteroidia	o__Bacteroidales	f__norank_o__Bacteroidales	g__norank_f__norank_o__Bacteroidales	s__uncultured_bacterium_g__norank_f__norank_o__Bacteroidales	OTU80	0	0	0	0	0	0	0	0	0	0	0	0	0	0	0	0	0	0	0	0	0	0	0	0	0	0	0	0	0	0	0	0	0	0	0	0	2
d__Bacteria	k__norank_d__Bacteria	p__Firmicutes	c__Clostridia	o__Clostridiales	f__Lachnospiraceae	g__unclassified_f__Lachnospiraceae	s__unclassified_f__Lachnospiraceae	OTU66	0	0	0	0	0	0	0	0	0	0	0	0	0	0	0	0	0	0	0	0	0	0	0	0	0	0	0	0	0	0	0	0	0	0	0	0	9
d__Bacteria	k__norank_d__Bacteria	p__Bacteroidetes	c__Bacteroidia	o__Bacteroidales	f__Rikenellaceae	g__Rikenellaceae_RC9_gut_group	s__unclassified_g__Rikenellaceae_RC9_gut_group	OTU68	0	0	0	0	0	0	0	0	0	0	0	0	0	0	0	0	0	0	0	0	0	0	0	0	0	0	0	0	0	0	0	0	0	0	0	0	10
d__Bacteria	k__norank_d__Bacteria	p__Firmicutes	c__Negativicutes	o__Selenomonadales	f__Veillonellaceae	g__Veillonella	s__uncultured_methanogenic_archaeon_g__Veillonella	OTU83	0	0	0	0	0	0	0	0	0	0	0	0	0	0	0	0	0	0	0	0	0	0	0	0	0	0	0	0	0	0	0	0	0	0	0	0	4
d__Bacteria	k__norank_d__Bacteria	p__Bacteroidetes	c__Bacteroidia	o__Bacteroidales	f__unclassified_o__Bacteroidales	g__unclassified_o__Bacteroidales	s__unclassified_o__Bacteroidales	OTU65	0	0	0	0	0	0	0	0	0	0	0	0	0	0	0	0	0	0	0	0	0	0	0	0	0	0	0	0	0	0	0	0	0	0	0	0	6
d__Bacteria	k__norank_d__Bacteria	p__Proteobacteria	c__Gammaproteobacteria	o__Betaproteobacteriales	f__Rhodocyclaceae	g__Dechloromonas	s__unclassified_g__Dechloromonas	OTU116	0	4	0	0	0	0	0	0	0	0	0	0	0	0	0	0	0	0	0	0	0	0	0	0	0	0	0	0	0	0	0	0	0	0	0	0	14
d__Bacteria	k__norank_d__Bacteria	p__Proteobacteria	c__Gammaproteobacteria	o__Pseudomonadales	f__Moraxellaceae	g__Acinetobacter	s__Acinetobacter_soli	OTU90	0	7	11	0	0	0	57	0	8	15	1	2	19	13	0	4	9	7	5	0	0	108	0	0	0	1	0	2	1	1	0	0	0	0	1	0	309
d__Bacteria	k__norank_d__Bacteria	p__Bacteroidetes	c__Bacteroidia	o__Bacteroidales	f__Rikenellaceae	g__Rikenellaceae_RC9_gut_group	s__uncultured_Bacteroidales_bacterium_g__Rikenellaceae_RC9_gut_group	OTU76	0	0	0	0	0	0	0	0	0	0	0	0	0	0	0	0	0	0	0	0	0	0	0	0	0	0	0	0	0	0	0	0	0	0	0	0	3
d__Bacteria	k__norank_d__Bacteria	p__Bacteroidetes	c__Bacteroidia	o__Bacteroidales	f__Rikenellaceae	g__Rikenellaceae_RC9_gut_group	s__uncultured_bacterium_g__Rikenellaceae_RC9_gut_group	OTU114	0	0	0	0	0	0	0	0	0	0	0	0	0	0	0	0	0	0	0	0	0	0	0	0	0	0	0	0	0	0	0	0	0	0	0	0	35
d__Bacteria	k__norank_d__Bacteria	p__Actinobacteria	c__Actinobacteria	o__Coriobacteriales	f__Eggerthellaceae	g__Parvibacter	s__uncultured_bacterium_g__Parvibacter	OTU87	0	0	0	0	0	0	0	0	0	0	0	0	0	0	0	0	0	0	0	0	0	2	0	0	0	0	0	0	0	0	0	0	0	0	0	0	6
d__Bacteria	k__norank_d__Bacteria	p__Bacteroidetes	c__Bacteroidia	o__Bacteroidales	f__Rikenellaceae	g__Rikenellaceae_RC9_gut_group	s__uncultured_bacterium_g__Rikenellaceae_RC9_gut_group	OTU106	0	0	0	0	0	0	0	0	0	0	0	0	0	0	0	0	0	0	0	0	0	0	0	0	0	0	0	0	0	0	0	0	0	0	0	0	2
d__Bacteria	k__norank_d__Bacteria	p__Bacteroidetes	c__Bacteroidia	o__Bacteroidales	f__Rikenellaceae	g__Rikenellaceae_RC9_gut_group	s__uncultured_bacterium_g__Rikenellaceae_RC9_gut_group	OTU75	0	0	0	0	0	0	0	0	0	0	0	0	0	0	0	0	0	0	0	0	0	0	0	0	0	0	0	0	0	0	0	0	0	0	0	0	13
d__Bacteria	k__norank_d__Bacteria	p__Firmicutes	c__Clostridia	o__Clostridiales	f__Lachnospiraceae	g__norank_f__Lachnospiraceae	s__Clostridium_sp._ID5	OTU77	0	0	0	0	0	0	0	0	0	0	0	0	0	0	0	0	0	6	0	0	0	1	1	0	0	0	0	0	0	0	0	0	0	0	0	0	35
d__Bacteria	k__norank_d__Bacteria	p__Bacteroidetes	c__Bacteroidia	o__Bacteroidales	f__Rikenellaceae	g__Rikenellaceae_RC9_gut_group	s__unclassified_g__Rikenellaceae_RC9_gut_group	OTU84	0	0	0	0	0	0	0	0	7	0	0	0	0	0	0	0	0	0	0	0	0	0	0	0	0	0	0	0	0	0	0	0	0	0	0	0	186
d__Bacteria	k__norank_d__Bacteria	p__Bacteroidetes	c__Bacteroidia	o__Bacteroidales	f__Prevotellaceae	g__Prevotella_1	s__unclassified_g__Prevotella_1	OTU127	0	0	0	0	0	0	0	0	0	0	0	0	0	0	0	0	0	0	0	0	0	0	0	0	0	0	0	0	0	0	0	0	0	0	0	0	3
d__Bacteria	k__norank_d__Bacteria	p__Firmicutes	c__Clostridia	o__Clostridiales	f__Ruminococcaceae	g__Ruminococcaceae_UCG-010	s__uncultured_bacterium_g__Ruminococcaceae_UCG-010	OTU122	0	0	0	0	0	0	0	0	0	0	0	0	0	0	0	0	0	0	0	0	0	0	0	0	0	0	0	0	0	0	0	0	0	0	0	0	4
d__Bacteria	k__norank_d__Bacteria	p__Firmicutes	c__Clostridia	o__Clostridiales	f__Ruminococcaceae	g__Ruminococcaceae_UCG-013	s__unclassified_g__Ruminococcaceae_UCG-013	OTU94	0	0	0	0	0	0	0	0	0	0	0	0	0	0	0	0	0	0	0	0	0	0	0	0	0	0	0	0	0	0	0	0	0	0	0	0	3
d__Bacteria	k__norank_d__Bacteria	p__Firmicutes	c__Clostridia	o__Clostridiales	f__Family_XIII	g__Family_XIII_AD3011_group	s__uncultured_bacterium_g__Family_XIII_AD3011_group	OTU97	0	0	0	0	0	0	0	0	0	0	0	0	0	0	0	0	0	0	0	0	0	0	0	0	0	0	0	0	0	0	0	0	0	0	0	0	35
d__Bacteria	k__norank_d__Bacteria	p__Bacteroidetes	c__Bacteroidia	o__Bacteroidales	f__p-251-o5	g__norank_f__p-251-o5	s__uncultured_bacterium_g__norank_f__p-251-o5	OTU115	0	0	0	0	0	0	0	0	0	0	0	0	0	0	0	0	0	0	0	0	0	0	0	0	0	0	0	0	0	0	0	0	0	0	0	0	30
d__Bacteria	k__norank_d__Bacteria	p__Proteobacteria	c__Gammaproteobacteria	o__Betaproteobacteriales	f__Burkholderiaceae	g__unclassified_f__Burkholderiaceae	s__unclassified_f__Burkholderiaceae	OTU99	0	0	0	0	0	0	0	0	0	0	0	0	0	0	0	0	0	0	0	0	0	0	0	0	0	0	0	0	0	0	0	0	0	0	0	0	22
d__Bacteria	k__norank_d__Bacteria	p__Firmicutes	c__Erysipelotrichia	o__Erysipelotrichales	f__Erysipelotrichaceae	g__norank_f__Erysipelotrichaceae	s__uncultured_bacterium_g__norank_f__Erysipelotrichaceae	OTU100	0	0	0	0	0	0	0	0	0	0	0	0	0	0	0	0	0	0	0	0	0	0	0	0	0	0	0	0	0	0	0	0	0	0	0	0	12
d__Bacteria	k__norank_d__Bacteria	p__Proteobacteria	c__Deltaproteobacteria	o__Bradymonadales	f__norank_o__Bradymonadales	g__norank_f__norank_o__Bradymonadales	s__uncultured_rumen_bacterium_g__norank_f__norank_o__Bradymonadales	OTU88	0	0	0	0	0	0	0	0	0	0	0	0	0	0	0	0	0	0	0	0	0	0	0	0	0	0	0	0	0	0	0	0	0	0	0	0	29
d__Bacteria	k__norank_d__Bacteria	p__Proteobacteria	c__Deltaproteobacteria	o__Desulfovibrionales	f__Desulfovibrionaceae	g__unclassified_f__Desulfovibrionaceae	s__unclassified_f__Desulfovibrionaceae	OTU121	0	0	0	0	0	0	0	0	0	0	0	0	0	0	0	0	0	0	0	0	0	0	0	0	0	0	0	0	0	0	0	0	0	0	0	0	2
d__Bacteria	k__norank_d__Bacteria	p__Bacteroidetes	c__Bacteroidia	o__Bacteroidales	f__Rikenellaceae	g__Rikenellaceae_RC9_gut_group	s__uncultured_bacterium_g__Rikenellaceae_RC9_gut_group	OTU79	0	0	0	0	0	0	0	0	0	0	0	0	0	0	0	0	0	0	0	0	0	0	0	0	0	0	0	0	0	0	0	0	0	0	0	0	13
d__Bacteria	k__norank_d__Bacteria	p__Firmicutes	c__Erysipelotrichia	o__Erysipelotrichales	f__Erysipelotrichaceae	g__norank_f__Erysipelotrichaceae	s__uncultured_bacterium_g__norank_f__Erysipelotrichaceae	OTU98	0	0	0	0	0	0	0	0	0	0	0	0	0	0	0	0	0	0	0	0	0	0	0	0	0	0	0	0	0	0	0	0	0	0	0	0	2
d__Bacteria	k__norank_d__Bacteria	p__Firmicutes	c__Clostridia	o__Clostridiales	f__Family_XIII	g__Family_XIII_AD3011_group	s__uncultured_bacterium_g__Family_XIII_AD3011_group	OTU104	0	0	0	0	0	0	0	0	0	0	0	0	0	0	0	0	0	0	0	0	0	0	0	0	0	0	0	0	0	0	0	0	0	0	0	0	14
d__Bacteria	k__norank_d__Bacteria	p__Bacteroidetes	c__Bacteroidia	o__Bacteroidales	f__Rikenellaceae	g__Rikenellaceae_RC9_gut_group	s__unclassified_g__Rikenellaceae_RC9_gut_group	OTU111	0	0	0	0	0	0	0	0	0	0	0	0	0	0	0	0	0	0	0	0	0	0	0	0	0	0	0	0	0	0	0	0	0	0	0	0	21
d__Bacteria	k__norank_d__Bacteria	p__Firmicutes	c__Negativicutes	o__Selenomonadales	f__Veillonellaceae	g__Veillonella	s__unclassified_g__Veillonella	OTU123	0	0	0	0	0	0	0	0	0	0	0	0	0	0	0	0	0	0	0	0	0	0	0	0	0	0	0	0	0	0	0	0	0	0	0	0	2
d__Bacteria	k__norank_d__Bacteria	p__Firmicutes	c__Clostridia	o__Clostridiales	f__Ruminococcaceae	g__Ruminococcaceae_UCG-010	s__unclassified_g__Ruminococcaceae_UCG-010	OTU126	0	0	0	0	0	0	0	0	0	0	0	0	0	0	0	0	0	0	0	0	0	0	0	0	0	0	0	0	0	0	0	0	0	0	0	0	4
d__Bacteria	k__norank_d__Bacteria	p__Firmicutes	c__Erysipelotrichia	o__Erysipelotrichales	f__Erysipelotrichaceae	g__norank_f__Erysipelotrichaceae	s__unclassified_g__norank_f__Erysipelotrichaceae	OTU103	0	0	0	0	0	0	0	0	0	0	0	0	0	0	0	0	0	0	0	0	0	0	0	0	0	0	0	0	0	0	0	0	0	0	0	0	7
d__Bacteria	k__norank_d__Bacteria	p__Bacteroidetes	c__Bacteroidia	o__Bacteroidales	f__Rikenellaceae	g__Rikenellaceae_RC9_gut_group	s__uncultured_bacterium_g__Rikenellaceae_RC9_gut_group	OTU107	0	0	0	0	0	0	0	0	0	0	0	0	0	0	0	0	0	0	0	0	0	0	0	0	0	0	0	0	0	0	0	0	0	0	0	0	9
d__Bacteria	k__norank_d__Bacteria	p__Firmicutes	c__Clostridia	o__Clostridiales	f__Ruminococcaceae	g__Ruminococcaceae_UCG-014	s__unclassified_g__Ruminococcaceae_UCG-014	OTU110	0	0	0	0	0	0	0	0	0	0	0	0	0	0	0	0	0	0	0	0	0	0	0	0	0	0	0	0	0	0	0	0	0	0	0	0	2
d__Bacteria	k__norank_d__Bacteria	p__Proteobacteria	c__unclassified_p__Proteobacteria	o__unclassified_p__Proteobacteria	f__unclassified_p__Proteobacteria	g__unclassified_p__Proteobacteria	s__unclassified_p__Proteobacteria	OTU120	0	0	0	0	0	2	0	0	1	0	0	0	0	0	0	0	0	0	0	0	0	0	0	0	0	0	0	0	0	0	0	0	0	0	0	0	4
d__Bacteria	k__norank_d__Bacteria	p__Spirochaetes	c__Spirochaetia	o__Spirochaetales	f__Spirochaetaceae	g__Treponema_2	s__unclassified_g__Treponema_2	OTU128	0	0	0	0	0	0	0	0	0	0	0	0	0	0	0	0	0	0	0	0	0	0	0	0	0	0	0	0	0	0	0	0	0	0	0	0	27
d__Bacteria	k__norank_d__Bacteria	p__Bacteroidetes	c__Bacteroidia	o__Bacteroidales	f__Prevotellaceae	g__unclassified_f__Prevotellaceae	s__unclassified_f__Prevotellaceae	OTU101	0	0	0	0	0	0	0	0	0	0	0	0	0	0	0	0	0	0	0	0	0	0	0	0	0	0	0	0	0	0	0	0	0	0	0	0	5
d__Bacteria	k__norank_d__Bacteria	p__Bacteroidetes	c__Bacteroidia	o__Bacteroidales	f__F082	g__norank_f__F082	s__uncultured_rumen_bacterium_g__norank_f__F082	OTU102	0	0	0	0	0	0	0	0	0	0	0	0	0	0	0	0	0	0	0	0	0	0	0	0	0	0	0	0	0	0	0	0	0	0	0	0	9
d__Bacteria	k__norank_d__Bacteria	p__Firmicutes	c__Clostridia	o__Clostridiales	f__Clostridiales_vadinBB60_group	g__norank_f__Clostridiales_vadinBB60_group	s__uncultured_bacterium_g__norank_f__Clostridiales_vadinBB60_group	OTU112	0	0	0	0	0	0	0	0	0	0	0	0	0	0	0	0	0	0	0	0	0	0	0	0	0	0	0	0	0	0	0	0	0	0	0	0	4
d__Bacteria	k__norank_d__Bacteria	p__Bacteroidetes	c__Bacteroidia	o__Bacteroidales	f__Rikenellaceae	g__dgA-11_gut_group	s__uncultured_bacterium_g__dgA-11_gut_group	OTU78	0	0	0	0	0	0	0	0	0	0	0	0	0	0	0	0	0	0	0	0	0	0	0	0	0	0	0	0	0	0	0	0	0	0	0	0	2
d__Bacteria	k__norank_d__Bacteria	p__Firmicutes	c__Clostridia	o__Clostridiales	f__Ruminococcaceae	g__Ruminococcaceae_NK4A214_group	s__unclassified_g__Ruminococcaceae_NK4A214_group	OTU113	0	0	0	0	0	0	0	0	0	0	0	0	0	0	0	0	0	0	0	0	0	0	0	0	0	0	0	0	0	0	0	0	0	0	0	0	54
d__Bacteria	k__norank_d__Bacteria	p__Bacteroidetes	c__Bacteroidia	o__Bacteroidales	f__F082	g__norank_f__F082	s__uncultured_bacterium_g__norank_f__F082	OTU67	0	0	0	0	0	0	0	0	0	0	0	0	0	0	0	0	0	0	0	0	0	0	0	0	0	0	0	0	0	0	0	0	0	0	0	0	7
d__Bacteria	k__norank_d__Bacteria	p__Bacteroidetes	c__Bacteroidia	o__Bacteroidales	f__Bacteroidales_UCG-001	g__norank_f__Bacteroidales_UCG-001	s__unclassified_g__norank_f__Bacteroidales_UCG-001	OTU74	0	0	0	0	0	0	0	0	0	0	0	0	0	0	0	0	0	0	0	0	0	0	0	0	0	0	0	0	0	0	0	0	0	0	0	0	5
d__Bacteria	k__norank_d__Bacteria	p__Bacteroidetes	c__Bacteroidia	o__Bacteroidales	f__norank_o__Bacteroidales	g__norank_f__norank_o__Bacteroidales	s__uncultured_bacterium_g__norank_f__norank_o__Bacteroidales	OTU89	0	0	0	0	0	0	0	0	0	0	4	0	0	0	0	0	0	0	0	0	0	0	0	0	0	0	0	0	0	0	0	0	0	0	0	0	15
d__Bacteria	k__norank_d__Bacteria	p__Firmicutes	c__Clostridia	o__Clostridiales	f__Family_XIII	g__Anaerovorax	s__unclassified_g__Anaerovorax	OTU109	0	0	0	0	0	0	0	0	0	0	0	0	0	0	0	0	0	0	0	0	0	0	0	0	0	0	0	0	0	0	0	0	0	0	0	0	3
d__Bacteria	k__norank_d__Bacteria	p__Firmicutes	c__Erysipelotrichia	o__Erysipelotrichales	f__Erysipelotrichaceae	g__norank_f__Erysipelotrichaceae	s__uncultured_bacterium_g__norank_f__Erysipelotrichaceae	OTU117	0	0	0	0	0	0	0	0	0	0	0	0	0	0	0	0	0	0	0	0	0	0	0	0	0	0	0	0	0	0	0	0	0	0	0	0	8
d__Bacteria	k__norank_d__Bacteria	p__Bacteroidetes	c__Bacteroidia	o__Bacteroidales	f__p-251-o5	g__norank_f__p-251-o5	s__unclassified_g__norank_f__p-251-o5	OTU93	0	0	0	0	0	0	0	0	0	0	0	0	0	0	0	0	0	0	0	0	0	0	0	0	0	0	0	0	0	0	0	0	0	0	0	0	9
d__Bacteria	k__norank_d__Bacteria	p__Firmicutes	c__Clostridia	o__Clostridiales	f__Ruminococcaceae	g__Ruminococcaceae_UCG-010	s__unclassified_g__Ruminococcaceae_UCG-010	OTU108	0	0	0	0	0	0	0	0	0	0	0	0	0	0	0	0	0	0	0	0	0	0	0	0	0	0	0	0	0	0	0	0	0	0	0	0	22
d__Bacteria	k__norank_d__Bacteria	p__Bacteroidetes	c__Bacteroidia	o__Bacteroidales	f__Bacteroidales_RF16_group	g__norank_f__Bacteroidales_RF16_group	s__uncultured_bacterium_g__norank_f__Bacteroidales_RF16_group	OTU118	0	0	0	0	0	0	0	0	0	0	0	0	0	0	0	0	0	0	0	0	0	0	0	0	0	0	0	0	0	0	0	0	0	0	0	0	15
d__Bacteria	k__norank_d__Bacteria	p__Firmicutes	c__Clostridia	o__Clostridiales	f__Ruminococcaceae	g__Ruminococcaceae_UCG-008	s__uncultured_bacterium_g__Ruminococcaceae_UCG-008	OTU73	0	0	0	0	0	0	0	0	0	0	0	0	0	0	0	0	0	0	0	0	0	0	0	0	0	0	0	0	0	0	0	0	0	0	0	0	8
d__Bacteria	k__norank_d__Bacteria	p__Firmicutes	c__Clostridia	o__Clostridiales	f__Family_XIII	g__Family_XIII_AD3011_group	s__uncultured_bacterium_g__Family_XIII_AD3011_group	OTU82	0	3	0	0	0	0	0	0	0	0	0	0	0	0	0	0	0	0	0	0	0	0	0	0	0	0	0	0	0	0	0	0	0	0	0	0	63
d__Bacteria	k__norank_d__Bacteria	p__Firmicutes	c__Clostridia	o__Clostridiales	f__Family_XIII	g__Family_XIII_AD3011_group	s__uncultured_bacterium_g__Family_XIII_AD3011_group	OTU92	0	0	0	0	0	0	0	0	0	0	0	0	0	0	0	0	0	0	0	0	0	0	0	0	0	0	0	0	0	0	0	0	0	0	0	0	15
d__Bacteria	k__norank_d__Bacteria	p__Firmicutes	c__Clostridia	o__Clostridiales	f__Clostridiales_vadinBB60_group	g__norank_f__Clostridiales_vadinBB60_group	s__uncultured_bacterium_g__norank_f__Clostridiales_vadinBB60_group	OTU95	0	0	0	0	0	0	0	0	0	0	0	0	0	0	0	0	0	0	0	0	0	0	0	0	0	0	0	0	0	0	0	0	0	0	0	0	2
d__Bacteria	k__norank_d__Bacteria	p__Bacteroidetes	c__Bacteroidia	o__Bacteroidales	f__p-251-o5	g__norank_f__p-251-o5	s__uncultured_bacterium_g__norank_f__p-251-o5	OTU105	0	0	0	0	0	0	0	0	0	0	0	0	0	0	0	0	0	0	0	0	0	0	0	0	0	0	0	0	0	0	0	0	0	0	0	0	24
d__Bacteria	k__norank_d__Bacteria	p__Fibrobacteres	c__Fibrobacteria	o__Fibrobacterales	f__Fibrobacteraceae	g__Fibrobacter	s__Fibrobacter_sp.	OTU125	0	0	0	0	0	0	0	0	0	0	0	0	0	0	0	0	0	0	0	0	0	0	0	0	0	0	0	0	0	0	0	0	0	0	0	0	21
d__Bacteria	k__norank_d__Bacteria	p__Firmicutes	c__Erysipelotrichia	o__Erysipelotrichales	f__Erysipelotrichaceae	g__norank_f__Erysipelotrichaceae	s__unclassified_g__norank_f__Erysipelotrichaceae	OTU81	0	0	0	0	0	0	0	0	0	0	0	0	0	0	0	0	0	0	0	0	0	0	0	0	0	0	0	0	0	0	0	0	0	0	0	0	7
d__Bacteria	k__norank_d__Bacteria	p__Tenericutes	c__Mollicutes	o__Mollicutes_RF39	f__norank_o__Mollicutes_RF39	g__norank_f__norank_o__Mollicutes_RF39	s__uncultured_bacterium_g__norank_f__norank_o__Mollicutes_RF39	OTU85	0	0	0	0	0	0	0	0	0	0	0	0	0	0	0	0	0	0	0	0	0	0	0	0	0	0	0	0	0	3	0	0	0	0	0	0	25
d__Bacteria	k__norank_d__Bacteria	p__Firmicutes	c__Erysipelotrichia	o__Erysipelotrichales	f__Erysipelotrichaceae	g__norank_f__Erysipelotrichaceae	s__unclassified_g__norank_f__Erysipelotrichaceae	OTU96	0	0	0	0	0	0	0	0	0	0	0	0	0	0	0	0	0	0	0	0	0	0	0	0	0	0	0	0	0	0	0	0	0	0	0	0	7
d__Bacteria	k__norank_d__Bacteria	p__Bacteroidetes	c__Bacteroidia	o__Bacteroidales	f__Bacteroidales_RF16_group	g__norank_f__Bacteroidales_RF16_group	s__uncultured_bacterium_g__norank_f__Bacteroidales_RF16_group	OTU124	0	0	0	0	0	0	0	0	0	0	0	0	0	0	0	0	0	0	0	0	0	0	0	0	0	0	0	0	0	0	0	0	0	0	0	0	10
d__Bacteria	k__norank_d__Bacteria	p__Bacteroidetes	c__Bacteroidia	o__Bacteroidales	f__Paludibacteraceae	g__norank_f__Paludibacteraceae	s__uncultured_bacterium_g__norank_f__Paludibacteraceae	OTU136	0	0	0	0	0	0	0	0	0	0	0	0	0	0	0	0	0	0	0	0	0	0	0	0	0	0	0	0	0	0	0	0	0	0	0	0	12
d__Bacteria	k__norank_d__Bacteria	p__Firmicutes	c__Clostridia	o__Clostridiales	f__Lachnospiraceae	g__Lachnospiraceae_NK4A136_group	s__unclassified_g__Lachnospiraceae_NK4A136_group	OTU139	0	0	0	0	0	0	0	0	0	0	0	0	0	0	0	0	0	0	0	0	0	1	0	0	0	0	0	0	0	0	0	0	0	0	0	0	5
d__Bacteria	k__norank_d__Bacteria	p__Bacteroidetes	c__Bacteroidia	o__Bacteroidales	f__unclassified_o__Bacteroidales	g__unclassified_o__Bacteroidales	s__unclassified_o__Bacteroidales	OTU134	0	0	0	0	0	0	0	0	0	0	0	0	0	0	0	0	0	0	0	0	0	0	0	0	0	0	0	0	0	0	0	0	0	0	0	0	18
d__Bacteria	k__norank_d__Bacteria	p__Firmicutes	c__Clostridia	o__Clostridiales	f__Ruminococcaceae	g__[Eubacterium]_coprostanoligenes_group	s__unclassified_g__[Eubacterium]_coprostanoligenes_group	OTU129	0	0	0	0	0	0	0	0	0	0	0	0	0	0	0	0	0	0	0	0	0	0	0	0	0	0	0	0	0	0	0	0	0	0	0	0	2
d__Bacteria	k__norank_d__Bacteria	p__Bacteroidetes	c__Bacteroidia	o__Bacteroidales	f__gir-aah93h0	g__norank_f__gir-aah93h0	s__uncultured_bacterium_g__norank_f__gir-aah93h0	OTU142	0	0	0	0	0	0	0	0	0	0	0	0	0	0	0	0	0	0	0	0	0	0	0	0	0	0	0	0	0	0	0	0	0	0	0	0	44
d__Bacteria	k__norank_d__Bacteria	p__Bacteroidetes	c__Bacteroidia	o__Bacteroidales	f__Prevotellaceae	g__Alloprevotella	s__unclassified_g__Alloprevotella	OTU131	0	0	0	0	0	0	0	0	0	0	0	0	0	0	0	0	0	0	0	0	0	0	0	0	0	0	0	0	0	0	0	0	0	0	0	0	7
d__Bacteria	k__norank_d__Bacteria	p__Bacteroidetes	c__Bacteroidia	o__Bacteroidales	f__F082	g__norank_f__F082	s__uncultured_bacterium_g__norank_f__F082	OTU163	0	5	10	0	0	0	0	0	0	0	0	0	0	0	0	0	0	0	0	0	0	0	0	0	0	0	0	0	0	0	0	0	0	0	0	1	209
d__Bacteria	k__norank_d__Bacteria	p__Kiritimatiellaeota	c__Kiritimatiellae	o__WCHB1-41	f__norank_o__WCHB1-41	g__norank_f__norank_o__WCHB1-41	s__uncultured_bacterium_g__norank_f__norank_o__WCHB1-41	OTU154	0	0	0	0	0	0	0	0	0	0	0	0	0	0	0	0	0	0	0	0	0	0	0	0	0	0	0	0	0	0	0	0	0	0	0	0	9
d__Bacteria	k__norank_d__Bacteria	p__Firmicutes	c__Bacilli	o__Lactobacillales	f__Streptococcaceae	g__Streptococcus	s__Streptococcus_henryi	OTU132	0	0	0	0	0	0	0	0	0	0	0	0	0	0	0	0	0	0	0	0	0	0	0	0	0	0	0	0	0	0	0	0	0	0	0	0	2
d__Bacteria	k__norank_d__Bacteria	p__Firmicutes	c__Clostridia	o__Clostridiales	f__Christensenellaceae	g__Christensenellaceae_R-7_group	s__uncultured_prokaryote_g__Christensenellaceae_R-7_group	OTU160	0	0	0	0	0	0	0	0	0	0	0	0	0	0	0	0	0	0	0	0	0	13	0	0	0	0	0	0	0	0	0	0	0	0	0	0	23
d__Bacteria	k__norank_d__Bacteria	p__Kiritimatiellaeota	c__Kiritimatiellae	o__WCHB1-41	f__norank_o__WCHB1-41	g__norank_f__norank_o__WCHB1-41	s__uncultured_rumen_bacterium_g__norank_f__norank_o__WCHB1-41	OTU133	0	0	0	0	0	0	0	0	0	0	0	0	0	0	0	0	0	0	0	0	0	0	0	0	0	0	0	0	0	0	0	0	0	0	0	0	3
d__Bacteria	k__norank_d__Bacteria	p__Firmicutes	c__Clostridia	o__Clostridiales	f__Ruminococcaceae	g__unclassified_f__Ruminococcaceae	s__unclassified_f__Ruminococcaceae	OTU183	0	0	0	0	0	0	0	0	0	0	0	0	0	0	0	0	0	0	0	0	0	0	0	0	0	0	0	0	0	0	0	0	0	0	0	0	3
d__Bacteria	k__norank_d__Bacteria	p__Firmicutes	c__Clostridia	o__Clostridiales	f__Lachnospiraceae	g__unclassified_f__Lachnospiraceae	s__unclassified_f__Lachnospiraceae	OTU166	0	0	0	0	0	0	0	0	0	0	0	0	0	0	0	0	0	0	0	0	0	0	0	0	0	0	0	0	0	0	0	0	0	0	0	0	12
d__Bacteria	k__norank_d__Bacteria	p__Firmicutes	c__Clostridia	o__Clostridiales	f__Ruminococcaceae	g__Ruminococcaceae_UCG-014	s__unidentified_rumen_bacterium_JW32	OTU140	0	0	0	0	0	0	0	0	0	0	0	0	0	0	0	0	0	0	0	0	0	0	0	0	0	0	0	0	0	0	0	0	0	0	0	0	4
d__Bacteria	k__norank_d__Bacteria	p__Firmicutes	c__Clostridia	o__Clostridiales	f__Eubacteriaceae	g__Eubacterium	s__uncultured_bacterium_g__Eubacterium	OTU138	0	0	0	0	0	0	0	0	0	0	0	0	0	0	0	0	0	0	0	0	0	0	0	0	0	0	0	0	0	0	0	0	0	0	0	0	7
d__Bacteria	k__norank_d__Bacteria	p__Firmicutes	c__Clostridia	o__Clostridiales	f__Ruminococcaceae	g__norank_f__Ruminococcaceae	s__unclassified_g__norank_f__Ruminococcaceae	OTU130	0	0	0	0	0	0	0	0	0	0	0	0	0	0	0	0	0	0	0	0	0	0	0	0	0	0	0	0	0	0	0	0	0	0	0	0	5
d__Bacteria	k__norank_d__Bacteria	p__Dadabacteria	c__Dadabacteriia	o__Dadabacteriales	f__norank_o__Dadabacteriales	g__norank_f__norank_o__Dadabacteriales	s__unclassified_g__norank_f__norank_o__Dadabacteriales	OTU137	0	0	0	0	0	0	0	0	0	0	0	0	0	0	0	0	0	0	0	0	0	0	0	0	0	0	0	0	0	0	0	0	0	0	0	0	4
d__Bacteria	k__norank_d__Bacteria	p__Firmicutes	c__Clostridia	o__Clostridiales	f__Ruminococcaceae	g__Ruminococcaceae_NK4A214_group	s__uncultured_rumen_bacterium_g__Ruminococcaceae_NK4A214_group	OTU141	0	0	0	0	2	0	1	0	0	0	0	0	0	0	0	0	0	0	0	0	0	12	0	0	0	0	0	0	0	0	0	0	0	0	0	0	273
d__Bacteria	k__norank_d__Bacteria	p__Firmicutes	c__Clostridia	o__Clostridiales	f__Ruminococcaceae	g__Ruminococcaceae_UCG-013	s__uncultured_bacterium_g__Ruminococcaceae_UCG-013	OTU145	0	0	0	0	0	0	0	0	0	0	0	0	0	0	0	0	0	0	0	0	0	0	0	0	0	0	0	0	0	0	0	0	0	0	0	0	5
d__Bacteria	k__norank_d__Bacteria	p__Firmicutes	c__Clostridia	o__Clostridiales	f__unclassified_o__Clostridiales	g__unclassified_o__Clostridiales	s__unclassified_o__Clostridiales	OTU157	0	0	0	0	0	0	0	0	0	0	0	0	0	0	0	0	0	0	0	0	0	0	0	0	0	0	0	0	0	0	0	0	0	0	0	0	9
d__Bacteria	k__norank_d__Bacteria	p__Firmicutes	c__Clostridia	o__Clostridiales	f__Family_XIII	g__Anaerovorax	s__unclassified_g__Anaerovorax	OTU156	0	0	0	0	0	0	0	0	0	0	0	0	0	0	0	0	0	0	0	0	0	0	0	0	0	0	0	0	0	0	0	0	0	0	0	0	10
d__Bacteria	k__norank_d__Bacteria	p__Firmicutes	c__Clostridia	o__Clostridiales	f__Lachnospiraceae	g__Coprococcus_2	s__uncultured_bacterium_g__Coprococcus_2	OTU171	0	0	0	0	0	0	0	0	0	0	0	0	0	0	0	0	0	0	0	0	0	0	0	0	0	0	0	0	0	0	0	0	0	0	0	0	3
d__Bacteria	k__norank_d__Bacteria	p__Bacteroidetes	c__Bacteroidia	o__Bacteroidales	f__Paludibacteraceae	g__norank_f__Paludibacteraceae	s__uncultured_bacterium_g__norank_f__Paludibacteraceae	OTU176	0	0	0	0	0	0	0	0	0	0	0	0	0	0	0	0	0	0	0	0	0	0	0	0	0	0	0	0	0	0	0	0	0	0	0	0	9
d__Bacteria	k__norank_d__Bacteria	p__Bacteroidetes	c__Bacteroidia	o__Bacteroidales	f__F082	g__norank_f__F082	s__uncultured_bacterium_g__norank_f__F082	OTU184	0	0	0	0	0	0	0	0	0	0	0	0	0	0	0	0	0	0	0	0	0	0	0	0	0	0	0	0	0	0	0	0	0	0	0	0	181
d__Bacteria	k__norank_d__Bacteria	p__Firmicutes	c__Clostridia	o__Clostridiales	f__Lachnospiraceae	g__Blautia	s__unclassified_g__Blautia	OTU189	0	0	0	0	0	0	0	0	0	0	0	0	0	0	0	0	0	0	0	0	2	24	2	0	0	0	0	0	0	2	0	0	0	0	0	0	50
d__Bacteria	k__norank_d__Bacteria	p__Bacteroidetes	c__Bacteroidia	o__Bacteroidales	f__F082	g__norank_f__F082	s__uncultured_bacterium_g__norank_f__F082	OTU147	0	0	0	0	0	0	0	0	0	0	0	0	0	0	0	0	0	0	0	0	0	0	0	0	0	0	0	0	0	0	0	0	0	0	0	0	12
d__Bacteria	k__norank_d__Bacteria	p__Bacteroidetes	c__Bacteroidia	o__Bacteroidales	f__F082	g__norank_f__F082	s__uncultured_bacterium_g__norank_f__F082	OTU149	0	0	0	0	0	0	0	0	0	0	0	0	0	0	0	0	0	0	0	0	0	0	0	0	0	0	0	0	0	0	0	0	0	0	0	0	133
d__Bacteria	k__norank_d__Bacteria	p__Bacteroidetes	c__Bacteroidia	o__Bacteroidales	f__Rikenellaceae	g__Rikenellaceae_RC9_gut_group	s__unclassified_g__Rikenellaceae_RC9_gut_group	OTU150	0	0	0	0	0	0	0	0	0	0	0	0	0	0	0	0	0	0	0	0	0	0	0	0	0	0	0	0	0	0	0	0	0	0	0	0	11
d__Bacteria	k__norank_d__Bacteria	p__WPS-2	c__norank_p__WPS-2	o__norank_c__norank_p__WPS-2	f__norank_o__norank_c__norank_p__WPS-2	g__norank_f__norank_o__norank_c__norank_p__WPS-2	s__uncultured_rumen_bacterium_g__norank_f__norank_o__norank	OTU170	0	0	0	0	0	0	0	0	0	0	0	0	0	0	0	0	0	0	0	0	0	0	0	0	0	0	0	0	0	0	0	0	0	0	0	0	37
d__Bacteria	k__norank_d__Bacteria	p__Bacteroidetes	c__Bacteroidia	o__Bacteroidales	f__Bacteroidaceae	g__Bacteroides	s__unclassified_g__Bacteroides	OTU180	0	0	0	0	0	0	0	0	0	0	0	0	0	0	0	0	0	0	0	0	0	0	0	0	0	0	0	0	0	0	0	0	0	0	0	0	5
d__Bacteria	k__norank_d__Bacteria	p__Bacteroidetes	c__Bacteroidia	o__Bacteroidales	f__Bacteroidaceae	g__Bacteroides	s__Bacteroides_fragilis_g__Bacteroides	OTU191	0	0	0	0	3	0	0	0	0	0	0	0	0	0	0	0	0	0	0	0	0	0	0	0	0	0	0	0	0	2	0	0	0	0	0	0	10
d__Bacteria	k__norank_d__Bacteria	p__Bacteroidetes	c__Bacteroidia	o__Bacteroidales	f__Rikenellaceae	g__Rikenellaceae_RC9_gut_group	s__uncultured_bacterium_g__Rikenellaceae_RC9_gut_group	OTU172	0	0	0	0	0	0	0	0	0	0	0	0	0	0	0	0	0	0	0	0	0	0	0	0	0	0	0	0	0	0	0	0	0	0	0	0	54
d__Bacteria	k__norank_d__Bacteria	p__Bacteroidetes	c__Bacteroidia	o__Bacteroidales	f__Rikenellaceae	g__Rikenellaceae_RC9_gut_group	s__uncultured_bacterium_g__Rikenellaceae_RC9_gut_group	OTU169	0	0	0	0	0	0	0	0	0	0	0	0	0	0	0	0	0	0	0	0	0	0	0	0	0	0	0	0	0	0	0	0	0	0	0	0	8
d__Bacteria	k__norank_d__Bacteria	p__Firmicutes	c__Clostridia	o__Clostridiales	f__Ruminococcaceae	g__Ruminococcaceae_UCG-010	s__uncultured_bacterium_g__Ruminococcaceae_UCG-010	OTU143	0	0	0	0	0	0	0	0	0	0	0	0	0	0	0	0	0	0	0	0	0	0	0	0	0	0	0	0	0	0	0	0	0	0	0	0	2
d__Bacteria	k__norank_d__Bacteria	p__Firmicutes	c__Clostridia	o__Clostridiales	f__Clostridiales_vadinBB60_group	g__norank_f__Clostridiales_vadinBB60_group	s__uncultured_bacterium_g__norank_f__Clostridiales_vadinBB60_group	OTU146	0	0	0	0	0	0	0	0	0	0	0	0	0	0	0	0	0	0	0	0	0	0	0	0	0	0	0	0	0	0	0	0	0	0	0	0	4
d__Bacteria	k__norank_d__Bacteria	p__Firmicutes	c__Clostridia	o__Clostridiales	f__Christensenellaceae	g__Christensenellaceae_R-7_group	s__unclassified_g__Christensenellaceae_R-7_group	OTU151	0	0	0	0	0	0	0	0	0	0	0	0	0	0	0	0	0	0	0	0	0	0	0	0	0	0	0	0	0	0	0	0	0	0	0	0	7
d__Bacteria	k__norank_d__Bacteria	p__Firmicutes	c__Clostridia	o__Clostridiales	f__Christensenellaceae	g__Christensenellaceae_R-7_group	s__unclassified_g__Christensenellaceae_R-7_group	OTU162	0	0	0	0	0	0	0	0	0	0	0	0	0	0	0	0	0	0	0	0	0	0	0	0	0	0	0	0	0	0	0	0	0	0	0	0	14
d__Bacteria	k__norank_d__Bacteria	p__Firmicutes	c__Clostridia	o__Clostridiales	f__Family_XIII	g__Anaerovorax	s__uncultured_rumen_bacterium_g__Anaerovorax	OTU167	0	0	0	0	0	0	0	0	0	0	0	0	0	0	0	0	0	0	0	0	0	0	0	0	0	0	0	0	0	0	0	0	0	0	0	0	66
d__Bacteria	k__norank_d__Bacteria	p__Patescibacteria	c__Saccharimonadia	o__Saccharimonadales	f__norank_o__Saccharimonadales	g__norank_f__norank_o__Saccharimonadales	s__unclassified_g__norank_f__norank_o__Saccharimonadales	OTU159	0	0	0	0	0	0	0	0	0	0	0	0	0	0	0	0	0	0	0	0	0	0	1	0	0	0	0	0	0	0	0	0	0	0	0	0	23
d__Bacteria	k__norank_d__Bacteria	p__Bacteroidetes	c__Bacteroidia	o__Bacteroidales	f__Prevotellaceae	g__Prevotella_1	s__uncultured_Prevotellaceae_bacterium_g__Prevotella_1	OTU164	0	0	0	0	0	0	0	0	0	0	0	0	0	0	0	0	0	0	0	0	0	0	0	0	0	0	0	0	0	0	0	0	0	0	0	0	28
d__Bacteria	k__norank_d__Bacteria	p__Bacteroidetes	c__Bacteroidia	o__Bacteroidales	f__Paludibacteraceae	g__norank_f__Paludibacteraceae	s__uncultured_bacterium_g__norank_f__Paludibacteraceae	OTU177	0	0	0	0	0	0	0	0	0	0	0	0	0	0	0	0	0	0	0	0	0	0	0	0	0	0	0	0	0	0	0	0	0	0	0	0	10
d__Bacteria	k__norank_d__Bacteria	p__Proteobacteria	c__Alphaproteobacteria	o__Rhodospirillales	f__norank_o__Rhodospirillales	g__norank_f__norank_o__Rhodospirillales	s__gut_metagenome_g__norank_f__norank_o__Rhodospirillales	OTU187	0	0	0	0	0	0	0	0	0	0	0	0	0	0	0	0	0	0	0	0	0	0	0	0	0	0	0	0	0	0	0	0	0	0	0	0	2
d__Bacteria	k__norank_d__Bacteria	p__Bacteroidetes	c__Bacteroidia	o__Bacteroidales	f__Rikenellaceae	g__Rikenellaceae_RC9_gut_group	s__unclassified_g__Rikenellaceae_RC9_gut_group	OTU188	0	0	0	0	0	0	0	0	0	0	0	0	0	0	0	0	0	0	0	0	0	0	0	0	0	0	0	0	0	0	0	0	0	0	0	0	10
d__Bacteria	k__norank_d__Bacteria	p__Bacteroidetes	c__Bacteroidia	o__Bacteroidales	f__p-251-o5	g__norank_f__p-251-o5	s__uncultured_bacterium_g__norank_f__p-251-o5	OTU135	0	0	0	0	0	0	0	0	0	0	0	0	0	0	0	0	0	0	0	0	0	0	0	0	0	0	0	0	0	0	0	0	0	0	0	0	7
d__Bacteria	k__norank_d__Bacteria	p__Firmicutes	c__Clostridia	o__Clostridiales	f__Ruminococcaceae	g__Ruminococcaceae_UCG-010	s__unclassified_g__Ruminococcaceae_UCG-010	OTU155	0	0	0	0	0	0	0	0	0	0	0	0	0	0	0	0	0	0	0	0	0	0	0	0	0	0	0	0	0	0	0	0	0	0	0	0	7
d__Bacteria	k__norank_d__Bacteria	p__Bacteroidetes	c__Bacteroidia	o__Bacteroidales	f__p-251-o5	g__norank_f__p-251-o5	s__uncultured_bacterium_g__norank_f__p-251-o5	OTU161	0	0	0	0	0	0	0	0	0	0	0	0	0	0	0	0	0	0	0	0	0	0	0	0	0	0	0	0	0	0	0	0	0	0	0	0	14
d__Bacteria	k__norank_d__Bacteria	p__Bacteroidetes	c__Bacteroidia	o__Bacteroidales	f__F082	g__norank_f__F082	s__uncultured_bacterium_g__norank_f__F082	OTU174	0	0	0	0	0	0	0	0	0	0	0	0	0	0	0	0	0	0	0	0	0	0	0	0	0	0	0	0	0	0	0	0	0	0	0	0	4
d__Bacteria	k__norank_d__Bacteria	p__Firmicutes	c__Clostridia	o__Clostridiales	f__Ruminococcaceae	g__unclassified_f__Ruminococcaceae	s__unclassified_f__Ruminococcaceae	OTU185	0	0	0	0	0	0	0	0	0	0	0	0	0	0	0	0	0	0	0	0	0	0	0	0	0	0	0	0	0	0	0	0	0	0	0	0	23
d__Bacteria	k__norank_d__Bacteria	p__Firmicutes	c__Clostridia	o__Clostridiales	f__Ruminococcaceae	g__Ruminococcaceae_UCG-014	s__uncultured_bacterium_g__Ruminococcaceae_UCG-014	OTU173	0	0	0	0	0	0	0	0	0	0	0	0	0	0	1	0	0	0	0	0	0	0	0	0	0	0	0	0	0	0	0	0	0	0	0	0	9
d__Bacteria	k__norank_d__Bacteria	p__Bacteroidetes	c__Bacteroidia	o__Bacteroidales	f__Rikenellaceae	g__Rikenellaceae_RC9_gut_group	s__uncultured_bacterium_g__Rikenellaceae_RC9_gut_group	OTU175	0	0	0	0	0	0	0	0	0	0	0	0	0	0	0	0	0	0	0	0	0	0	0	0	0	0	0	0	0	0	0	0	0	0	0	0	15
d__Bacteria	k__norank_d__Bacteria	p__Firmicutes	c__Clostridia	o__Clostridiales	f__Ruminococcaceae	g__Intestinimonas	s__uncultured_bacterium_g__Intestinimonas	OTU181	0	0	0	0	0	0	0	0	0	0	0	0	0	0	0	0	0	0	0	0	0	211	10	0	0	0	0	0	0	1	0	0	1	0	0	0	245
d__Bacteria	k__norank_d__Bacteria	p__Bacteroidetes	c__Bacteroidia	o__Bacteroidales	f__F082	g__norank_f__F082	s__uncultured_bacterium_g__norank_f__F082	OTU182	0	0	0	0	0	0	0	0	0	0	0	0	0	0	0	0	0	0	0	0	0	0	0	0	0	0	0	0	0	0	0	0	0	0	0	0	18
d__Bacteria	k__norank_d__Bacteria	p__Cyanobacteria	c__Oxyphotobacteria	o__Leptolyngbyales	f__Leptolyngbyaceae	g__Leptolyngbya_PCC-6306	s__Leptolyngbya_sp._CENA520	OTU190	0	0	0	0	0	0	0	0	0	0	0	0	0	0	0	0	0	0	0	0	0	0	0	0	0	0	0	0	0	0	0	0	0	0	0	0	2
d__Bacteria	k__norank_d__Bacteria	p__Bacteroidetes	c__Bacteroidia	o__Bacteroidales	f__Rikenellaceae	g__Rikenellaceae_RC9_gut_group	s__unclassified_g__Rikenellaceae_RC9_gut_group	OTU192	0	0	0	0	0	0	0	0	0	0	0	0	0	0	0	0	0	0	0	0	0	0	0	0	0	0	0	0	0	0	0	0	0	0	0	0	2
d__Bacteria	k__norank_d__Bacteria	p__Firmicutes	c__Clostridia	o__Clostridiales	f__Ruminococcaceae	g__Ruminococcaceae_UCG-010	s__uncultured_bacterium_g__Ruminococcaceae_UCG-010	OTU144	0	0	0	0	0	0	0	0	0	0	0	0	0	0	0	0	0	0	0	0	0	0	0	0	0	0	0	0	0	0	0	0	0	0	0	0	9
d__Bacteria	k__norank_d__Bacteria	p__Firmicutes	c__Clostridia	o__Clostridiales	f__Ruminococcaceae	g__Ruminococcaceae_UCG-010	s__unclassified_g__Ruminococcaceae_UCG-010	OTU152	0	0	0	0	0	0	0	0	0	0	0	0	0	0	0	0	0	0	0	0	0	0	0	0	0	0	0	0	0	0	0	0	0	0	0	0	10
d__Bacteria	k__norank_d__Bacteria	p__Firmicutes	c__Clostridia	o__Clostridiales	f__Clostridiales_vadinBB60_group	g__norank_f__Clostridiales_vadinBB60_group	s__uncultured_bacterium_g__norank_f__Clostridiales_vadinBB60_group	OTU153	0	0	0	0	0	0	0	0	0	0	0	0	0	0	0	0	0	0	0	0	0	0	0	0	0	0	0	0	0	0	0	0	0	0	0	0	7
d__Bacteria	k__norank_d__Bacteria	p__Firmicutes	c__Clostridia	o__Clostridiales	f__Ruminococcaceae	g__[Eubacterium]_coprostanoligenes_group	s__uncultured_bacterium_g__[Eubacterium]_coprostanoligenes_group	OTU158	0	0	0	0	0	0	0	0	0	0	0	0	0	0	0	0	0	0	0	0	0	0	0	0	0	0	0	0	0	0	0	0	0	0	0	0	38
d__Bacteria	k__norank_d__Bacteria	p__Firmicutes	c__Clostridia	o__Clostridiales	f__Lachnospiraceae	g__unclassified_f__Lachnospiraceae	s__unclassified_f__Lachnospiraceae	OTU165	0	0	6	0	0	0	0	0	0	0	1	0	0	0	0	0	0	0	0	0	0	0	0	0	0	0	0	0	0	0	0	0	0	0	0	0	79
d__Bacteria	k__norank_d__Bacteria	p__Bacteroidetes	c__Bacteroidia	o__Bacteroidales	f__Rikenellaceae	g__Rikenellaceae_RC9_gut_group	s__uncultured_bacterium_g__Rikenellaceae_RC9_gut_group	OTU148	0	0	0	0	0	0	0	0	0	0	0	0	0	0	0	0	0	0	0	0	0	0	0	0	0	0	0	0	0	0	0	0	0	0	0	0	8
d__Bacteria	k__norank_d__Bacteria	p__Firmicutes	c__Clostridia	o__Clostridiales	f__Lachnospiraceae	g__unclassified_f__Lachnospiraceae	s__unclassified_f__Lachnospiraceae	OTU168	0	0	0	0	0	0	0	0	0	0	0	0	0	0	0	0	0	0	0	0	0	0	0	0	0	0	0	0	0	0	0	0	0	0	0	0	2
d__Bacteria	k__norank_d__Bacteria	p__Firmicutes	c__Clostridia	o__Clostridiales	f__unclassified_o__Clostridiales	g__unclassified_o__Clostridiales	s__unclassified_o__Clostridiales	OTU178	0	0	0	0	0	0	0	0	0	0	0	0	0	0	0	0	0	0	0	0	0	0	0	0	0	0	0	0	0	0	0	0	0	0	0	0	16
d__Bacteria	k__norank_d__Bacteria	p__Firmicutes	c__Clostridia	o__Clostridiales	f__Ruminococcaceae	g__Ruminiclostridium_1	s__uncultured_organism_g__Ruminiclostridium_1	OTU179	0	0	0	0	0	0	0	0	0	0	0	0	0	0	0	0	0	0	0	0	0	0	0	0	0	0	0	0	0	0	0	0	0	0	0	0	6
d__Bacteria	k__norank_d__Bacteria	p__Bacteroidetes	c__Bacteroidia	o__Bacteroidales	f__p-251-o5	g__norank_f__p-251-o5	s__uncultured_bacterium_g__norank_f__p-251-o5	OTU186	0	0	0	0	0	0	0	0	0	0	0	0	0	0	0	0	0	0	0	0	0	0	0	0	0	0	0	0	0	0	0	0	0	0	0	0	3
d__Bacteria	k__norank_d__Bacteria	p__Actinobacteria	c__Actinobacteria	o__Micrococcales	f__Microbacteriaceae	g__Agromyces	s__Agromyces_neolithicus	OTU198	0	0	0	0	0	0	0	0	0	0	0	0	0	0	0	0	0	0	0	0	0	0	0	13	0	0	0	0	0	0	0	0	0	0	0	0	22
d__Bacteria	k__norank_d__Bacteria	p__Firmicutes	c__Clostridia	o__Clostridiales	f__Ruminococcaceae	g__Ruminococcaceae_NK4A214_group	s__uncultured_bacterium_g__Ruminococcaceae_NK4A214_group	OTU197	0	0	0	0	0	0	0	0	0	0	0	0	0	0	0	0	0	0	0	0	0	0	0	0	0	0	0	0	0	0	0	0	0	0	0	0	63
d__Bacteria	k__norank_d__Bacteria	p__Proteobacteria	c__Alphaproteobacteria	o__Rhizobiales	f__Rhizobiaceae	g__Nitratireductor	s__unclassified_g__Nitratireductor	OTU217	1	0	0	0	0	0	0	1	0	0	0	0	0	0	0	0	0	0	0	0	0	0	0	3	0	0	0	0	0	0	0	0	0	0	0	0	14
d__Bacteria	k__norank_d__Bacteria	p__Firmicutes	c__Clostridia	o__Clostridiales	f__Lachnospiraceae	g__Lachnospiraceae_AC2044_group	s__uncultured_bacterium_g__Lachnospiraceae_AC2044_group	OTU222	0	0	0	0	0	0	0	0	0	0	0	0	0	0	0	0	0	0	0	0	0	0	0	0	0	0	0	0	0	0	0	0	0	0	0	0	40
d__Bacteria	k__norank_d__Bacteria	p__Firmicutes	c__Clostridia	o__Clostridiales	f__Christensenellaceae	g__Christensenellaceae_R-7_group	s__unclassified_g__Christensenellaceae_R-7_group	OTU214	0	0	0	0	0	0	0	0	0	0	0	0	0	0	0	0	0	0	0	0	0	0	0	0	0	0	0	0	0	0	0	0	0	0	0	0	12
d__Bacteria	k__norank_d__Bacteria	p__Tenericutes	c__Mollicutes	o__Mollicutes_RF39	f__norank_o__Mollicutes_RF39	g__norank_f__norank_o__Mollicutes_RF39	s__unclassified_g__norank_f__norank_o__Mollicutes_RF39	OTU247	0	3	0	0	0	0	0	0	0	0	0	0	0	0	0	0	0	0	0	0	0	0	0	0	0	0	0	0	0	0	0	0	0	0	0	0	9
d__Bacteria	k__norank_d__Bacteria	p__Firmicutes	c__Clostridia	o__Clostridiales	f__Lachnospiraceae	g__unclassified_f__Lachnospiraceae	s__unclassified_f__Lachnospiraceae	OTU208	0	0	0	0	0	0	0	0	0	0	0	0	0	0	0	0	0	0	0	0	0	14	0	0	0	0	0	0	0	0	0	1	0	0	0	0	37
d__Bacteria	k__norank_d__Bacteria	p__Tenericutes	c__Mollicutes	o__Mycoplasmatales	f__Mycoplasmataceae	g__Mycoplasma	s__uncultured_bacterium_g__Mycoplasma	OTU200	0	0	0	0	0	0	0	0	0	0	0	0	0	0	0	0	0	0	0	0	0	0	0	0	0	0	0	0	0	0	0	0	0	0	0	0	5
d__Bacteria	k__norank_d__Bacteria	p__Firmicutes	c__Clostridia	o__Clostridiales	f__Ruminococcaceae	g__Ruminococcaceae_UCG-008	s__uncultured_bacterium_g__Ruminococcaceae_UCG-008	OTU201	0	0	0	0	0	0	0	0	0	0	0	0	0	0	0	0	0	0	0	0	0	0	0	0	0	0	0	0	0	0	0	1	0	0	0	0	13
d__Bacteria	k__norank_d__Bacteria	p__Firmicutes	c__Clostridia	o__Clostridiales	f__Ruminococcaceae	g__unclassified_f__Ruminococcaceae	s__unclassified_f__Ruminococcaceae	OTU196	0	0	0	0	0	0	0	0	0	0	0	0	0	0	0	0	0	0	0	0	0	0	0	0	0	0	0	0	0	0	0	0	0	0	0	0	8
d__Bacteria	k__norank_d__Bacteria	p__Firmicutes	c__Clostridia	o__Clostridiales	f__Christensenellaceae	g__Christensenellaceae_R-7_group	s__unclassified_g__Christensenellaceae_R-7_group	OTU195	0	0	0	0	0	0	0	0	0	0	0	0	0	0	0	0	0	0	0	0	0	0	0	0	0	0	0	0	0	0	0	0	0	0	0	0	3
d__Bacteria	k__norank_d__Bacteria	p__Spirochaetes	c__Spirochaetia	o__Spirochaetales	f__Spirochaetaceae	g__Treponema_2	s__unclassified_g__Treponema_2	OTU210	0	0	0	0	0	0	0	0	0	0	0	0	0	0	0	0	0	0	0	0	0	0	0	0	0	0	0	0	0	0	0	0	0	0	0	0	6
d__Bacteria	k__norank_d__Bacteria	p__Firmicutes	c__Clostridia	o__Clostridiales	f__Lachnospiraceae	g__Lachnospiraceae_AC2044_group	s__uncultured_bacterium_g__Lachnospiraceae_AC2044_group	OTU199	0	0	0	0	0	0	0	0	0	0	0	0	0	0	0	0	0	0	0	0	0	0	0	0	0	0	0	0	0	8	0	0	0	0	0	0	65
d__Bacteria	k__norank_d__Bacteria	p__Bacteroidetes	c__Bacteroidia	o__Bacteroidales	f__Prevotellaceae	g__Prevotellaceae_UCG-004	s__uncultured_bacterium_g__Prevotellaceae_UCG-004	OTU194	0	0	0	0	0	0	0	0	0	0	0	0	0	0	0	0	0	0	0	0	0	0	0	0	0	0	0	0	0	0	0	0	0	0	0	0	23
d__Bacteria	k__norank_d__Bacteria	p__Bacteroidetes	c__Bacteroidia	o__Bacteroidales	f__unclassified_o__Bacteroidales	g__unclassified_o__Bacteroidales	s__unclassified_o__Bacteroidales	OTU216	0	0	0	0	0	0	0	0	0	0	0	0	0	0	0	0	0	0	0	0	0	0	0	0	0	0	0	0	0	0	0	0	0	0	0	0	2
d__Bacteria	k__norank_d__Bacteria	p__Firmicutes	c__Clostridia	o__Clostridiales	f__Ruminococcaceae	g__[Eubacterium]_coprostanoligenes_group	s__unclassified_g__[Eubacterium]_coprostanoligenes_group	OTU193	0	0	0	0	0	0	0	0	0	0	0	0	0	1	0	14	0	0	0	0	0	0	0	0	0	0	0	0	0	0	0	0	0	0	0	0	73
d__Bacteria	k__norank_d__Bacteria	p__Bacteroidetes	c__Bacteroidia	o__Bacteroidales	f__Rikenellaceae	g__dgA-11_gut_group	s__uncultured_bacterium_g__dgA-11_gut_group	OTU203	0	0	0	0	0	0	0	0	0	0	0	0	0	0	0	0	0	0	0	0	0	0	0	0	0	0	0	0	0	0	0	0	0	0	0	0	42
d__Bacteria	k__norank_d__Bacteria	p__Firmicutes	c__Clostridia	o__Clostridiales	f__Ruminococcaceae	g__Ruminococcaceae_UCG-013	s__uncultured_bacterium_g__Ruminococcaceae_UCG-013	OTU221	0	0	0	0	0	0	0	0	0	0	0	0	0	0	0	0	0	0	0	0	0	0	0	0	0	0	0	0	0	0	0	0	0	0	0	0	8
d__Bacteria	k__norank_d__Bacteria	p__Firmicutes	c__Clostridia	o__Clostridiales	f__Lachnospiraceae	g__[Eubacterium]_eligens_group	s__uncultured_bacterium_g__[Eubacterium]_eligens_group	OTU233	0	0	0	0	0	0	0	0	0	0	0	0	0	0	0	0	0	0	0	0	0	0	0	0	0	0	0	0	0	148	0	0	0	0	0	0	155
d__Bacteria	k__norank_d__Bacteria	p__Bacteroidetes	c__Bacteroidia	o__Bacteroidales	f__F082	g__norank_f__F082	s__uncultured_bacterium_g__norank_f__F082	OTU202	0	0	0	0	0	0	0	0	0	0	0	0	0	0	0	0	0	0	0	0	0	0	0	0	0	0	0	0	0	0	0	0	0	0	0	0	220
d__Bacteria	k__norank_d__Bacteria	p__Firmicutes	c__Erysipelotrichia	o__Erysipelotrichales	f__Erysipelotrichaceae	g__Erysipelotrichaceae_UCG-004	s__unclassified_g__Erysipelotrichaceae_UCG-004	OTU204	0	0	0	0	0	0	0	0	0	0	0	0	0	0	0	0	0	0	0	0	0	0	0	0	0	0	0	0	0	0	0	0	0	0	0	0	3
d__Bacteria	k__norank_d__Bacteria	p__Bacteroidetes	c__Bacteroidia	o__Bacteroidales	f__Paludibacteraceae	g__norank_f__Paludibacteraceae	s__uncultured_bacterium_g__norank_f__Paludibacteraceae	OTU206	0	11	0	0	0	0	0	0	0	0	0	0	0	0	0	0	0	0	0	0	0	0	0	0	0	0	0	0	0	0	0	0	0	0	0	0	78
d__Bacteria	k__norank_d__Bacteria	p__Bacteroidetes	c__Bacteroidia	o__Bacteroidales	f__Rikenellaceae	g__Rikenellaceae_RC9_gut_group	s__uncultured_bacterium_g__Rikenellaceae_RC9_gut_group	OTU229	0	0	0	0	0	0	0	0	0	0	0	0	0	0	0	0	0	0	0	0	0	0	0	0	0	0	0	0	0	0	0	0	0	0	0	0	2
d__Bacteria	k__norank_d__Bacteria	p__Bacteroidetes	c__Bacteroidia	o__Bacteroidales	f__p-251-o5	g__norank_f__p-251-o5	s__uncultured_bacterium_g__norank_f__p-251-o5	OTU219	0	0	0	0	0	0	0	0	0	0	0	0	0	0	0	0	0	0	0	0	0	0	0	0	0	0	0	0	0	0	0	0	0	0	0	0	12
d__Bacteria	k__norank_d__Bacteria	p__Firmicutes	c__Clostridia	o__Clostridiales	f__Lachnospiraceae	g__Lachnospiraceae_UCG-008	s__uncultured_Lachnospiraceae_bacterium_g__Lachnospiraceae_UCG-008	OTU220	0	0	0	0	0	0	0	0	0	0	0	0	0	0	0	0	0	0	0	0	0	0	0	0	0	0	0	0	0	0	0	0	0	0	0	0	2
d__Bacteria	k__norank_d__Bacteria	p__Proteobacteria	c__Gammaproteobacteria	o__Betaproteobacteriales	f__Burkholderiaceae	g__unclassified_f__Burkholderiaceae	s__unclassified_f__Burkholderiaceae	OTU240	0	0	0	0	0	0	0	0	0	0	0	0	0	0	0	0	0	0	0	0	0	0	0	0	0	0	0	0	0	0	0	0	0	0	0	0	11
d__Bacteria	k__norank_d__Bacteria	p__Firmicutes	c__Clostridia	o__Clostridiales	f__Ruminococcaceae	g__Ruminococcaceae_UCG-010	s__uncultured_bacterium_g__Ruminococcaceae_UCG-010	OTU243	0	0	0	0	0	0	0	0	0	0	0	0	0	0	0	0	0	0	0	0	0	0	0	0	0	0	0	0	0	0	0	0	0	0	0	0	4
d__Bacteria	k__norank_d__Bacteria	p__Kiritimatiellaeota	c__Kiritimatiellae	o__WCHB1-41	f__norank_o__WCHB1-41	g__norank_f__norank_o__WCHB1-41	s__uncultured_bacterium_g__norank_f__norank_o__WCHB1-41	OTU249	0	0	0	0	0	0	0	0	0	0	0	0	0	0	0	0	0	0	0	0	0	0	0	0	0	0	0	0	0	0	0	0	0	0	0	0	3
d__Bacteria	k__norank_d__Bacteria	p__Firmicutes	c__Clostridia	o__Clostridiales	f__Ruminococcaceae	g__unclassified_f__Ruminococcaceae	s__unclassified_f__Ruminococcaceae	OTU252	0	0	0	0	0	0	0	0	0	0	0	0	0	0	0	0	0	0	0	0	0	0	0	0	0	0	0	0	0	0	0	0	0	0	0	0	21
d__Bacteria	k__norank_d__Bacteria	p__Bacteroidetes	c__Bacteroidia	o__Bacteroidales	f__Prevotellaceae	g__Prevotellaceae_UCG-004	s__unclassified_g__Prevotellaceae_UCG-004	OTU256	0	0	0	0	0	0	0	0	0	0	0	0	0	0	0	0	0	0	0	0	0	0	0	0	0	0	0	0	0	0	0	0	0	0	0	0	60
d__Bacteria	k__norank_d__Bacteria	p__Bacteroidetes	c__Bacteroidia	o__Bacteroidales	f__Rikenellaceae	g__Rikenellaceae_RC9_gut_group	s__uncultured_bacterium_g__Rikenellaceae_RC9_gut_group	OTU228	0	0	0	0	0	0	0	0	0	0	0	0	0	0	0	0	0	0	0	0	0	0	0	0	0	0	0	0	0	0	0	0	0	0	0	0	27
d__Bacteria	k__norank_d__Bacteria	p__Bacteroidetes	c__Bacteroidia	o__Bacteroidales	f__Rikenellaceae	g__Rikenellaceae_RC9_gut_group	s__unclassified_g__Rikenellaceae_RC9_gut_group	OTU209	0	0	0	0	0	0	0	0	0	0	0	0	0	0	0	0	0	0	0	0	0	0	0	0	0	0	0	0	0	0	0	0	0	0	0	0	3
d__Bacteria	k__norank_d__Bacteria	p__Bacteroidetes	c__Bacteroidia	o__Bacteroidales	f__Rikenellaceae	g__Rikenellaceae_RC9_gut_group	s__uncultured_bacterium_g__Rikenellaceae_RC9_gut_group	OTU212	0	0	0	0	0	0	0	0	0	0	0	0	0	0	0	0	0	0	0	0	0	0	0	0	0	0	0	0	0	0	0	0	0	0	0	0	10
d__Bacteria	k__norank_d__Bacteria	p__Tenericutes	c__Mollicutes	o__Mollicutes_RF39	f__norank_o__Mollicutes_RF39	g__norank_f__norank_o__Mollicutes_RF39	s__unidentified_rumen_bacterium_RF9	OTU215	0	0	0	0	0	0	0	0	0	0	0	0	0	0	0	0	0	0	0	0	0	0	0	0	0	0	0	0	0	0	0	0	0	0	0	0	2
d__Bacteria	k__norank_d__Bacteria	p__Bacteroidetes	c__Bacteroidia	o__Bacteroidales	f__Prevotellaceae	g__Prevotellaceae_UCG-003	s__uncultured_bacterium_g__Prevotellaceae_UCG-003	OTU242	0	0	0	0	0	0	0	0	0	0	0	0	0	0	0	0	0	0	0	0	0	0	0	0	0	0	0	0	0	0	0	0	0	0	0	0	4
d__Bacteria	k__norank_d__Bacteria	p__Actinobacteria	c__Actinobacteria	o__Coriobacteriales	f__unclassified_o__Coriobacteriales	g__unclassified_o__Coriobacteriales	s__unclassified_o__Coriobacteriales	OTU246	0	0	0	0	0	0	0	0	0	0	0	0	0	0	0	0	0	0	0	0	0	0	0	0	0	0	0	0	0	0	0	0	0	0	0	0	3
d__Bacteria	k__norank_d__Bacteria	p__Bacteroidetes	c__Bacteroidia	o__Bacteroidales	f__Prevotellaceae	g__Alloprevotella	s__gut_metagenome_g__Alloprevotella	OTU205	1	0	0	0	0	0	0	0	0	0	0	0	0	0	0	0	0	0	0	0	0	0	0	0	0	0	0	0	0	0	0	0	0	0	0	0	18
d__Bacteria	k__norank_d__Bacteria	p__Spirochaetes	c__Spirochaetia	o__Spirochaetales	f__Spirochaetaceae	g__Treponema_2	s__unclassified_g__Treponema_2	OTU226	0	0	0	0	0	0	0	0	0	0	0	0	0	0	0	0	0	0	0	0	0	0	0	0	0	0	0	0	0	0	0	0	0	0	0	0	4
d__Bacteria	k__norank_d__Bacteria	p__Tenericutes	c__Mollicutes	o__Mollicutes_RF39	f__norank_o__Mollicutes_RF39	g__norank_f__norank_o__Mollicutes_RF39	s__unclassified_g__norank_f__norank_o__Mollicutes_RF39	OTU251	0	0	0	0	0	0	0	0	0	0	0	0	0	0	0	0	0	0	0	0	0	0	0	0	0	0	0	0	0	0	0	0	0	0	0	0	3
d__Bacteria	k__norank_d__Bacteria	p__Fibrobacteres	c__Fibrobacteria	o__Fibrobacterales	f__Fibrobacteraceae	g__Fibrobacter	s__unclassified_g__Fibrobacter	OTU224	0	0	0	0	0	0	0	0	0	0	0	0	0	0	0	0	0	0	0	0	0	0	0	0	0	0	0	0	0	0	0	0	0	0	0	0	4
d__Bacteria	k__norank_d__Bacteria	p__Verrucomicrobia	c__Verrucomicrobiae	o__Verrucomicrobiales	f__Akkermansiaceae	g__Akkermansia	s__uncultured_bacterium_g__Akkermansia	OTU225	0	7	0	0	0	0	0	0	0	0	0	0	0	0	0	0	0	0	0	0	0	0	0	0	0	0	0	0	0	0	0	0	0	0	0	0	57
d__Bacteria	k__norank_d__Bacteria	p__Bacteroidetes	c__Bacteroidia	o__Bacteroidales	f__Prevotellaceae	g__Alloprevotella	s__uncultured_bacterium_g__Alloprevotella	OTU232	0	0	0	0	0	0	0	0	0	0	0	0	0	0	0	0	0	0	0	0	0	0	0	0	0	0	0	0	0	0	0	0	0	0	0	0	13
d__Bacteria	k__norank_d__Bacteria	p__Bacteroidetes	c__Bacteroidia	o__Bacteroidales	f__Rikenellaceae	g__Rikenellaceae_RC9_gut_group	s__uncultured_bacterium_g__Rikenellaceae_RC9_gut_group	OTU237	0	0	0	0	0	0	0	0	0	0	0	0	0	0	0	0	0	0	0	0	0	0	0	0	0	0	0	0	0	0	0	0	0	0	0	0	15
d__Bacteria	k__norank_d__Bacteria	p__Firmicutes	c__Clostridia	o__Clostridiales	f__Ruminococcaceae	g__Saccharofermentans	s__uncultured_bacterium_g__Saccharofermentans	OTU238	0	0	0	0	0	0	0	0	0	0	0	0	0	0	0	0	0	0	0	0	0	0	0	0	0	0	0	0	0	0	0	0	0	0	0	0	20
d__Bacteria	k__norank_d__Bacteria	p__Bacteroidetes	c__Bacteroidia	o__Bacteroidales	f__Rikenellaceae	g__Rikenellaceae_RC9_gut_group	s__uncultured_bacterium_g__Rikenellaceae_RC9_gut_group	OTU207	0	0	0	0	0	0	0	0	0	0	0	0	0	0	0	0	0	0	0	0	0	0	0	0	0	0	0	0	0	0	0	0	0	0	0	0	16
d__Bacteria	k__norank_d__Bacteria	p__Firmicutes	c__Clostridia	o__Clostridiales	f__Lachnospiraceae	g__Lachnospiraceae_UCG-008	s__uncultured_rumen_bacterium_g__Lachnospiraceae_UCG-008	OTU241	0	0	0	0	0	0	0	0	0	0	0	0	0	0	0	0	0	0	0	0	0	0	0	0	0	0	0	0	0	0	0	0	0	0	0	0	5
d__Bacteria	k__norank_d__Bacteria	p__Firmicutes	c__Negativicutes	o__Selenomonadales	f__Acidaminococcaceae	g__Phascolarctobacterium	s__uncultured_bacterium_g__Phascolarctobacterium	OTU255	0	0	0	0	0	0	0	0	0	0	0	0	0	0	0	0	0	0	0	0	0	0	0	0	0	0	0	0	0	0	0	0	0	0	0	0	16
d__Bacteria	k__norank_d__Bacteria	p__Bacteroidetes	c__Bacteroidia	o__Bacteroidales	f__unclassified_o__Bacteroidales	g__unclassified_o__Bacteroidales	s__unclassified_o__Bacteroidales	OTU234	0	0	0	0	0	0	0	0	0	0	0	0	0	0	0	0	0	0	0	0	0	0	0	0	0	0	0	0	0	0	0	0	0	0	0	0	131
d__Bacteria	k__norank_d__Bacteria	p__Bacteroidetes	c__Bacteroidia	o__Bacteroidales	f__Rikenellaceae	g__Rikenellaceae_RC9_gut_group	s__uncultured_bacterium_g__Rikenellaceae_RC9_gut_group	OTU235	0	0	0	0	0	0	0	0	0	0	0	0	0	0	0	0	0	0	0	0	0	0	0	0	0	0	0	0	0	0	0	0	0	0	0	0	5
d__Bacteria	k__norank_d__Bacteria	p__Proteobacteria	c__Alphaproteobacteria	o__Caulobacterales	f__Caulobacteraceae	g__Brevundimonas	s__Brevundimonas_bullata	OTU236	24	23	0	0	15	5	0	1	6	0	0	5	16	21	44	0	0	0	1	10	188	9	164	131	0	3	0	17	0	0	0	0	1	3	0	3	999
d__Bacteria	k__norank_d__Bacteria	p__Firmicutes	c__Clostridia	o__Clostridiales	f__Lachnospiraceae	g__Lachnospiraceae_UCG-010	s__uncultured_bacterium_g__Lachnospiraceae_UCG-010	OTU244	0	0	0	0	0	0	0	0	0	0	0	0	0	0	0	0	0	0	0	0	0	1	0	0	0	0	0	0	0	6	0	0	0	0	0	0	29
d__Bacteria	k__norank_d__Bacteria	p__Spirochaetes	c__Spirochaetia	o__Spirochaetales	f__Spirochaetaceae	g__Treponema_2	s__Treponema_saccharophilum_DSM_2985	OTU245	0	0	0	0	0	0	0	0	0	0	0	0	0	0	0	0	0	0	0	0	0	0	0	0	0	0	0	0	0	0	0	0	0	0	0	0	14
d__Bacteria	k__norank_d__Bacteria	p__Bacteroidetes	c__Bacteroidia	o__unclassified_c__Bacteroidia	f__unclassified_c__Bacteroidia	g__unclassified_c__Bacteroidia	s__unclassified_c__Bacteroidia	OTU248	0	0	0	0	0	0	0	0	0	0	0	0	0	0	0	0	0	0	0	0	0	0	0	0	0	0	0	0	0	0	0	0	0	0	0	0	47
d__Bacteria	k__norank_d__Bacteria	p__Firmicutes	c__Clostridia	o__Clostridiales	f__Lachnospiraceae	g__unclassified_f__Lachnospiraceae	s__unclassified_f__Lachnospiraceae	OTU211	0	0	0	0	0	0	0	0	0	0	0	0	0	0	0	0	0	0	0	0	0	0	0	0	0	0	0	0	0	0	0	0	0	0	0	0	4
d__Bacteria	k__norank_d__Bacteria	p__Epsilonbacteraeota	c__Campylobacteria	o__Campylobacterales	f__Campylobacteraceae	g__Campylobacter	s__unclassified_g__Campylobacter	OTU231	0	0	0	0	0	0	0	0	0	0	0	0	0	0	0	0	0	0	0	0	0	0	0	0	0	0	0	0	0	0	0	0	0	0	0	0	3
d__Bacteria	k__norank_d__Bacteria	p__Firmicutes	c__Clostridia	o__Clostridiales	f__Ruminococcaceae	g__unclassified_f__Ruminococcaceae	s__unclassified_f__Ruminococcaceae	OTU239	0	0	0	0	0	0	0	0	0	0	0	0	0	0	0	0	0	0	0	0	0	0	0	0	0	0	0	0	0	0	0	0	0	0	0	0	32
d__Bacteria	k__norank_d__Bacteria	p__Proteobacteria	c__Gammaproteobacteria	o__Pasteurellales	f__Pasteurellaceae	g__Actinobacillus	s__Haemophilus_parahaemolyticus	OTU250	0	0	0	0	0	0	0	0	0	0	0	0	0	1	0	0	0	0	0	0	0	0	0	0	0	0	0	0	0	0	0	0	0	0	0	0	7
d__Bacteria	k__norank_d__Bacteria	p__Proteobacteria	c__Alphaproteobacteria	o__Rhodospirillales	f__norank_o__Rhodospirillales	g__norank_f__norank_o__Rhodospirillales	s__gut_metagenome_g__norank_f__norank_o__Rhodospirillales	OTU223	0	0	0	0	0	0	0	0	0	0	0	0	0	0	0	0	0	0	0	0	0	0	0	0	0	0	0	0	0	0	0	0	0	0	0	0	4
d__Bacteria	k__norank_d__Bacteria	p__Bacteroidetes	c__Bacteroidia	o__Bacteroidales	f__Rikenellaceae	g__Rikenellaceae_RC9_gut_group	s__uncultured_bacterium_g__Rikenellaceae_RC9_gut_group	OTU227	0	0	0	0	0	0	0	0	0	0	0	0	0	0	0	0	0	0	0	0	0	0	0	0	0	0	0	0	0	0	0	0	0	0	0	0	21
d__Bacteria	k__norank_d__Bacteria	p__Bacteroidetes	c__Bacteroidia	o__Bacteroidales	f__Prevotellaceae	g__unclassified_f__Prevotellaceae	s__unclassified_f__Prevotellaceae	OTU230	0	0	0	0	0	0	0	0	0	0	0	0	0	0	0	0	0	0	0	0	0	0	0	0	0	0	0	0	0	0	0	0	0	0	0	0	4
d__Bacteria	k__norank_d__Bacteria	p__Firmicutes	c__Clostridia	o__Clostridiales	f__Lachnospiraceae	g__unclassified_f__Lachnospiraceae	s__unclassified_f__Lachnospiraceae	OTU253	0	0	0	0	0	0	0	0	0	0	0	0	0	0	0	0	0	0	0	0	0	0	0	0	0	0	0	0	0	0	0	0	0	0	0	0	2
d__Bacteria	k__norank_d__Bacteria	p__Firmicutes	c__Clostridia	o__Clostridiales	f__Ruminococcaceae	g__Caproiciproducens	s__unclassified_g__Caproiciproducens	OTU213	0	0	0	0	0	0	0	0	0	0	0	0	0	0	0	0	0	0	0	0	0	0	0	0	0	0	0	0	0	0	0	0	0	0	0	0	4
d__Bacteria	k__norank_d__Bacteria	p__Bacteroidetes	c__Bacteroidia	o__Bacteroidales	f__unclassified_o__Bacteroidales	g__unclassified_o__Bacteroidales	s__unclassified_o__Bacteroidales	OTU218	0	0	0	0	0	0	0	0	0	0	0	0	0	0	0	0	0	0	0	0	0	0	0	0	0	0	0	0	0	0	0	0	0	0	0	0	6
d__Bacteria	k__norank_d__Bacteria	p__Firmicutes	c__Erysipelotrichia	o__Erysipelotrichales	f__Erysipelotrichaceae	g__Allobaculum	s__uncultured_bacterium_g__Allobaculum	OTU254	0	0	0	0	0	0	0	0	0	0	0	0	0	0	0	0	0	0	0	0	0	0	0	0	0	0	0	0	0	0	0	0	0	0	0	0	3
d__Bacteria	k__norank_d__Bacteria	p__Firmicutes	c__Clostridia	o__Clostridiales	f__Ruminococcaceae	g__Ruminococcaceae_UCG-010	s__uncultured_bacterium_g__Ruminococcaceae_UCG-010	OTU261	0	0	0	0	0	0	0	0	0	0	0	0	0	0	0	0	0	0	0	0	0	0	0	0	0	0	0	0	0	0	0	0	0	0	0	0	8
d__Bacteria	k__norank_d__Bacteria	p__Bacteroidetes	c__Bacteroidia	o__Bacteroidales	f__Muribaculaceae	g__norank_f__Muribaculaceae	s__uncultured_Bacteroidales_bacterium_g__norank_f__Muribaculaceae	OTU272	0	0	0	0	0	0	0	0	0	0	0	0	0	0	0	0	0	0	0	0	0	1	0	1	0	0	0	0	0	0	0	0	1	0	0	0	26
d__Bacteria	k__norank_d__Bacteria	p__Bacteroidetes	c__Bacteroidia	o__Bacteroidales	f__Bacteroidales_RF16_group	g__norank_f__Bacteroidales_RF16_group	s__uncultured_bacterium_g__norank_f__Bacteroidales_RF16_group	OTU269	0	0	0	0	0	0	0	0	0	0	0	0	0	0	0	0	0	0	0	0	0	0	0	0	0	0	0	0	0	0	0	0	0	0	0	0	16
d__Bacteria	k__norank_d__Bacteria	p__Bacteroidetes	c__Bacteroidia	o__Bacteroidales	f__Muribaculaceae	g__norank_f__Muribaculaceae	s__uncultured_bacterium_g__norank_f__Muribaculaceae	OTU276	0	0	0	0	0	0	0	0	0	0	0	0	0	0	0	0	0	0	0	0	0	0	0	0	0	0	0	0	0	0	0	0	0	0	0	0	48
d__Bacteria	k__norank_d__Bacteria	p__Kiritimatiellaeota	c__Kiritimatiellae	o__WCHB1-41	f__norank_o__WCHB1-41	g__norank_f__norank_o__WCHB1-41	s__uncultured_rumen_bacterium_g__norank_f__norank_o__WCHB1-41	OTU259	0	0	0	0	0	0	0	0	0	0	0	0	0	0	0	0	0	0	0	0	0	0	0	0	0	0	0	0	0	0	0	0	0	0	0	0	7
d__Bacteria	k__norank_d__Bacteria	p__Bacteroidetes	c__Bacteroidia	o__Bacteroidales	f__Rikenellaceae	g__hoa5-07d05_gut_group	s__uncultured_bacterium_g__hoa5-07d05_gut_group	OTU262	0	0	0	0	0	0	0	0	0	0	0	0	0	0	0	0	0	0	0	0	0	0	0	0	0	0	0	0	0	0	0	0	0	0	0	0	4
d__Bacteria	k__norank_d__Bacteria	p__Firmicutes	c__Negativicutes	o__Selenomonadales	f__Acidaminococcaceae	g__Phascolarctobacterium	s__unclassified_g__Phascolarctobacterium	OTU264	0	0	0	0	0	0	0	0	0	0	0	0	0	0	0	0	0	0	0	0	0	0	0	0	0	0	0	0	0	0	0	0	0	0	0	0	26
d__Bacteria	k__norank_d__Bacteria	p__Firmicutes	c__Negativicutes	o__Selenomonadales	f__Acidaminococcaceae	g__Phascolarctobacterium	s__unclassified_g__Phascolarctobacterium	OTU257	0	0	0	0	0	0	0	0	0	0	0	0	0	0	0	0	0	0	0	0	0	0	0	0	0	0	0	0	0	0	0	0	0	0	0	0	7
d__Bacteria	k__norank_d__Bacteria	p__Bacteroidetes	c__Bacteroidia	o__Bacteroidales	f__Prevotellaceae	g__Alloprevotella	s__uncultured_bacterium_g__Alloprevotella	OTU260	0	0	1	0	0	0	0	0	0	0	0	0	0	0	0	0	0	0	0	0	0	0	0	0	0	0	0	0	0	0	0	0	0	0	0	0	13
d__Bacteria	k__norank_d__Bacteria	p__Patescibacteria	c__Saccharimonadia	o__Saccharimonadales	f__Saccharimonadaceae	g__Candidatus_Saccharimonas	s__uncultured_bacterium_g__Candidatus_Saccharimonas	OTU258	0	0	0	0	0	0	0	0	0	0	0	0	0	0	0	0	0	0	0	0	0	0	0	0	0	0	0	0	0	0	0	0	0	0	0	0	8
d__Bacteria	k__norank_d__Bacteria	p__Bacteroidetes	c__Bacteroidia	o__Bacteroidales	f__Prevotellaceae	g__Alloprevotella	s__uncultured_bacterium_g__Alloprevotella	OTU265	0	3	0	0	0	0	0	0	0	0	0	0	0	0	0	0	0	0	0	0	0	0	0	0	0	0	0	0	0	0	0	0	0	0	0	0	69
d__Bacteria	k__norank_d__Bacteria	p__Firmicutes	c__Clostridia	o__Clostridiales	f__Ruminococcaceae	g__unclassified_f__Ruminococcaceae	s__unclassified_f__Ruminococcaceae	OTU267	0	0	0	0	0	0	0	0	0	0	0	0	0	0	0	0	0	0	0	0	0	0	0	0	0	0	0	0	0	0	0	0	0	0	0	0	6
d__Bacteria	k__norank_d__Bacteria	p__Firmicutes	c__Clostridia	o__Clostridiales	f__Ruminococcaceae	g__Ruminococcaceae_UCG-010	s__uncultured_bacterium_g__Ruminococcaceae_UCG-010	OTU283	0	0	0	0	0	0	0	0	0	0	0	0	0	0	0	0	0	0	1	0	0	0	0	0	0	0	0	0	0	0	0	0	0	0	0	0	3
d__Bacteria	k__norank_d__Bacteria	p__Firmicutes	c__Negativicutes	o__Selenomonadales	f__Acidaminococcaceae	g__Acidaminococcus	s__uncultured_organism_g__Acidaminococcus	OTU270	0	0	0	0	0	0	0	0	0	0	0	0	0	0	0	0	0	0	0	0	0	0	0	0	0	0	0	0	0	0	0	0	0	0	0	0	9
d__Bacteria	k__norank_d__Bacteria	p__Bacteroidetes	c__Bacteroidia	o__Bacteroidales	f__Rikenellaceae	g__Rikenellaceae_RC9_gut_group	s__unclassified_g__Rikenellaceae_RC9_gut_group	OTU301	0	0	0	0	0	0	0	0	0	0	0	0	0	0	0	0	0	0	0	0	0	0	0	0	0	0	0	0	0	0	0	0	0	0	0	0	34
d__Bacteria	k__norank_d__Bacteria	p__Spirochaetes	c__Spirochaetia	o__Spirochaetales	f__Spirochaetaceae	g__Treponema_2	s__uncultured_bacterium_g__Treponema_2	OTU263	0	0	0	0	0	0	0	0	0	0	0	0	0	0	0	0	0	0	0	0	0	0	0	0	0	0	0	0	0	0	0	0	0	0	0	0	13
d__Bacteria	k__norank_d__Bacteria	p__Actinobacteria	c__Actinobacteria	o__Bifidobacteriales	f__Bifidobacteriaceae	g__Alloscardovia	s__unclassified_g__Alloscardovia	OTU277	0	0	0	0	0	0	0	0	0	0	0	0	0	0	0	0	0	0	0	0	0	0	3	0	0	0	0	0	0	0	0	0	0	0	0	0	15
d__Bacteria	k__norank_d__Bacteria	p__unclassified_k__norank_d__Bacteria	c__unclassified_k__norank_d__Bacteria	o__unclassified_k__norank_d__Bacteria	f__unclassified_k__norank_d__Bacteria	g__unclassified_k__norank_d__Bacteria	s__unclassified_k__norank_d__Bacteria	OTU294	0	0	0	0	0	0	0	0	0	0	0	4	0	0	0	0	0	0	0	0	0	0	0	0	0	0	1	0	0	0	0	12	0	0	0	0	32
d__Bacteria	k__norank_d__Bacteria	p__Bacteroidetes	c__Bacteroidia	o__Bacteroidales	f__Bacteroidales_RF16_group	g__norank_f__Bacteroidales_RF16_group	s__uncultured_bacterium_g__norank_f__Bacteroidales_RF16_group	OTU312	0	0	0	0	0	0	0	0	0	0	0	0	0	0	0	0	0	0	0	0	0	0	0	0	0	0	0	0	0	0	0	0	0	0	0	0	44
d__Bacteria	k__norank_d__Bacteria	p__Bacteroidetes	c__Bacteroidia	o__Bacteroidales	f__Prevotellaceae	g__Prevotellaceae_UCG-003	s__uncultured_rumen_bacterium_g__Prevotellaceae_UCG-003	OTU319	0	0	0	0	0	0	0	0	0	0	0	0	0	0	0	0	0	0	0	0	0	0	0	0	0	0	0	0	0	0	0	0	0	0	0	0	2
d__Bacteria	k__norank_d__Bacteria	p__Firmicutes	c__Clostridia	o__Clostridiales	f__Lachnospiraceae	g__Acetitomaculum	s__uncultured_bacterium_g__Acetitomaculum	OTU274	0	0	0	0	0	0	0	0	0	0	0	0	0	0	0	0	0	0	0	0	0	0	0	0	0	0	0	0	0	0	0	0	0	0	0	0	6
d__Bacteria	k__norank_d__Bacteria	p__Firmicutes	c__Clostridia	o__Clostridiales	f__Ruminococcaceae	g__Ruminococcaceae_UCG-013	s__uncultured_bacterium_g__Ruminococcaceae_UCG-013	OTU291	0	0	0	0	0	0	0	0	0	0	0	0	0	0	0	0	0	0	0	0	0	0	0	0	0	0	0	0	0	0	0	0	0	0	0	0	3
d__Bacteria	k__norank_d__Bacteria	p__Bacteroidetes	c__Bacteroidia	o__Bacteroidales	f__Prevotellaceae	g__Prevotellaceae_UCG-004	s__uncultured_rumen_bacterium_4C0d-8	OTU293	0	0	0	0	0	0	0	0	0	0	0	0	0	0	0	0	0	0	0	0	0	0	0	0	0	0	0	0	0	0	0	0	0	0	0	0	24
d__Bacteria	k__norank_d__Bacteria	p__Firmicutes	c__Clostridia	o__Clostridiales	f__Clostridiales_vadinBB60_group	g__norank_f__Clostridiales_vadinBB60_group	s__unclassified_g__norank_f__Clostridiales_vadinBB60_group	OTU309	0	0	0	0	0	0	0	0	0	0	0	0	0	0	0	0	0	0	0	0	0	0	0	0	0	0	0	0	0	11	0	0	0	0	0	0	18
d__Bacteria	k__norank_d__Bacteria	p__Kiritimatiellaeota	c__Kiritimatiellae	o__WCHB1-41	f__norank_o__WCHB1-41	g__norank_f__norank_o__WCHB1-41	s__uncultured_rumen_bacterium_g__norank_f__norank_o__WCHB1-41	OTU275	0	0	0	0	0	0	0	0	0	0	0	0	0	0	0	0	0	0	0	0	0	0	0	0	0	0	0	0	0	0	0	0	0	0	0	0	9
d__Bacteria	k__norank_d__Bacteria	p__Firmicutes	c__Clostridia	o__Clostridiales	f__Ruminococcaceae	g__Hydrogenoanaerobacterium	s__unclassified_g__Hydrogenoanaerobacterium	OTU278	0	0	0	0	0	0	0	0	0	0	0	0	0	0	0	0	0	0	0	0	0	0	0	0	0	0	0	0	0	0	0	0	0	0	0	0	7
d__Bacteria	k__norank_d__Bacteria	p__Bacteroidetes	c__Bacteroidia	o__Bacteroidales	f__p-251-o5	g__norank_f__p-251-o5	s__uncultured_bacterium_g__norank_f__p-251-o5	OTU311	0	0	0	0	0	0	0	0	0	0	0	0	0	0	0	0	0	0	0	0	0	0	0	0	0	0	0	0	0	0	0	0	0	0	0	0	23
d__Bacteria	k__norank_d__Bacteria	p__Firmicutes	c__Clostridia	o__Clostridiales	f__Ruminococcaceae	g__Ruminococcaceae_UCG-010	s__uncultured_bacterium_g__Ruminococcaceae_UCG-010	OTU315	0	0	0	0	0	0	0	0	0	0	0	0	0	0	0	0	0	0	0	0	0	0	0	0	0	0	0	0	0	0	0	0	0	0	0	0	9
d__Bacteria	k__norank_d__Bacteria	p__Bacteroidetes	c__Bacteroidia	o__Bacteroidales	f__Prevotellaceae	g__Alloprevotella	s__uncultured_bacterium_g__Alloprevotella	OTU266	0	0	0	0	0	0	0	0	0	0	0	0	0	0	0	0	0	2	0	0	0	0	0	0	0	0	0	0	0	0	0	0	0	0	0	0	30
d__Bacteria	k__norank_d__Bacteria	p__Bacteroidetes	c__Bacteroidia	o__Bacteroidales	f__Bacteroidales_BS11_gut_group	g__norank_f__Bacteroidales_BS11_gut_group	s__uncultured_bacterium_g__norank_f__Bacteroidales_BS11_gut_group	OTU290	0	0	0	0	0	0	0	0	0	0	0	0	0	0	0	0	0	0	0	0	0	0	0	0	0	0	0	0	0	0	0	0	0	0	0	0	28
d__Bacteria	k__norank_d__Bacteria	p__Firmicutes	c__Clostridia	o__Clostridiales	f__unclassified_o__Clostridiales	g__unclassified_o__Clostridiales	s__unclassified_o__Clostridiales	OTU304	0	0	0	0	0	0	0	0	0	0	0	0	0	0	0	0	0	0	0	0	0	0	0	0	0	0	0	0	0	0	0	0	0	0	0	0	12
d__Bacteria	k__norank_d__Bacteria	p__Firmicutes	c__Clostridia	o__Clostridiales	f__Clostridiales_vadinBB60_group	g__norank_f__Clostridiales_vadinBB60_group	s__uncultured_bacterium_g__norank_f__Clostridiales_vadinBB60_group	OTU313	0	0	0	0	0	0	0	0	0	0	0	0	0	0	0	0	0	0	0	0	0	3	0	0	0	0	0	0	0	0	0	0	0	0	0	0	15
d__Bacteria	k__norank_d__Bacteria	p__Tenericutes	c__Mollicutes	o__Izimaplasmatales	f__norank_o__Izimaplasmatales	g__norank_f__norank_o__Izimaplasmatales	s__gut_metagenome_g__norank_f__norank	OTU285	0	0	0	0	0	0	0	0	0	0	0	0	0	0	0	0	0	0	0	0	0	0	0	0	0	0	0	0	0	0	0	0	0	0	0	0	3
d__Bacteria	k__norank_d__Bacteria	p__Patescibacteria	c__Saccharimonadia	o__Saccharimonadales	f__Saccharimonadaceae	g__Candidatus_Saccharimonas	s__uncultured_bacterium_g__Candidatus_Saccharimonas	OTU286	0	0	0	0	0	0	0	0	0	0	0	0	0	0	0	0	0	0	0	0	0	0	0	0	0	0	0	0	0	0	0	0	0	0	0	0	16
d__Bacteria	k__norank_d__Bacteria	p__Firmicutes	c__Clostridia	o__Clostridiales	f__Family_XIII	g__unclassified_f__Family_XIII	s__unclassified_f__Family_XIII	OTU303	0	0	0	0	0	0	0	0	0	0	0	0	0	0	0	0	0	0	0	0	0	0	0	0	0	0	0	0	0	1	0	0	0	0	0	0	6
d__Bacteria	k__norank_d__Bacteria	p__Bacteroidetes	c__Bacteroidia	o__Bacteroidales	f__Rikenellaceae	g__Rikenellaceae_RC9_gut_group	s__uncultured_bacterium_g__Rikenellaceae_RC9_gut_group	OTU288	0	0	0	0	0	0	0	0	0	0	0	0	0	0	0	2	0	0	0	0	0	0	0	0	0	0	0	0	0	0	0	0	0	0	0	0	32
d__Bacteria	k__norank_d__Bacteria	p__Actinobacteria	c__Actinobacteria	o__Coriobacteriales	f__Eggerthellaceae	g__Gordonibacter	s__uncultured_bacterium_g__Gordonibacter	OTU292	0	0	0	0	0	0	0	0	0	0	0	0	0	0	0	0	0	0	0	0	0	0	0	0	0	0	0	0	0	0	0	0	0	0	0	0	2
d__Bacteria	k__norank_d__Bacteria	p__Bacteroidetes	c__Bacteroidia	o__Bacteroidales	f__Prevotellaceae	g__unclassified_f__Prevotellaceae	s__unclassified_f__Prevotellaceae	OTU297	0	0	0	0	0	0	0	0	0	0	0	0	0	0	0	0	0	0	0	0	0	0	0	0	0	0	0	0	0	0	0	0	0	0	0	0	9
d__Bacteria	k__norank_d__Bacteria	p__Firmicutes	c__Clostridia	o__Clostridiales	f__Clostridiales_vadinBB60_group	g__norank_f__Clostridiales_vadinBB60_group	s__unclassified_g__norank_f__Clostridiales_vadinBB60_group	OTU298	0	0	0	0	0	0	0	0	0	0	0	0	0	0	0	0	0	0	0	0	0	0	0	0	0	0	0	0	0	0	0	0	0	0	0	0	5
d__Bacteria	k__norank_d__Bacteria	p__Bacteroidetes	c__Bacteroidia	o__Bacteroidales	f__Prevotellaceae	g__Prevotellaceae_UCG-003	s__unclassified_g__Prevotellaceae_UCG-003	OTU308	0	0	0	0	0	0	0	0	0	0	0	0	0	0	0	0	0	0	0	0	0	0	0	0	0	0	0	0	0	0	0	0	0	0	0	0	8
d__Bacteria	k__norank_d__Bacteria	p__Bacteroidetes	c__Bacteroidia	o__Bacteroidales	f__p-251-o5	g__norank_f__p-251-o5	s__uncultured_bacterium_g__norank_f__p-251-o5	OTU281	0	0	0	0	0	0	0	0	0	0	0	0	0	0	0	0	0	0	0	0	0	0	0	0	0	0	0	0	0	0	0	0	0	0	0	0	11
d__Bacteria	k__norank_d__Bacteria	p__Firmicutes	c__Clostridia	o__Clostridiales	f__Family_XIII	g__Family_XIII_AD3011_group	s__uncultured_rumen_bacterium_g__Family_XIII_AD3011_group	OTU299	0	0	0	0	0	0	0	0	0	0	0	0	0	0	0	0	0	0	0	0	0	0	0	6	0	0	0	0	0	0	0	0	0	0	0	0	32
d__Bacteria	k__norank_d__Bacteria	p__Bacteroidetes	c__Bacteroidia	o__Bacteroidales	f__p-251-o5	g__norank_f__p-251-o5	s__uncultured_bacterium_g__norank_f__p-251-o5	OTU310	0	0	0	0	0	0	0	0	0	0	0	0	0	0	0	0	0	0	0	0	0	0	0	0	0	0	0	0	0	0	0	0	0	0	0	0	42
d__Bacteria	k__norank_d__Bacteria	p__Bacteroidetes	c__Bacteroidia	o__Bacteroidales	f__Rikenellaceae	g__Rikenellaceae_RC9_gut_group	s__unclassified_g__Rikenellaceae_RC9_gut_group	OTU284	0	0	0	0	0	0	0	0	0	0	0	0	0	0	0	0	0	0	0	0	0	0	0	0	0	0	0	0	0	0	0	0	0	0	0	0	47
d__Bacteria	k__norank_d__Bacteria	p__Bacteroidetes	c__Bacteroidia	o__Bacteroidales	f__Prevotellaceae	g__Prevotella_7	s__unclassified_g__Prevotella_7	OTU296	0	0	0	0	0	0	0	0	0	0	0	0	0	0	0	0	0	0	0	0	0	0	0	0	0	0	0	0	0	0	0	0	0	0	0	0	4
d__Bacteria	k__norank_d__Bacteria	p__Fibrobacteres	c__Fibrobacteria	o__Fibrobacterales	f__Fibrobacteraceae	g__Fibrobacter	s__Fibrobacter_sp.	OTU268	0	0	0	0	0	0	0	0	0	0	0	0	0	0	0	0	0	0	0	0	0	0	0	0	0	0	0	0	0	0	0	0	0	0	0	0	16
d__Bacteria	k__norank_d__Bacteria	p__Firmicutes	c__Clostridia	o__Clostridiales	f__Clostridiales_vadinBB60_group	g__norank_f__Clostridiales_vadinBB60_group	s__uncultured_bacterium_g__norank_f__Clostridiales_vadinBB60_group	OTU302	0	0	0	0	0	0	0	0	0	0	0	0	0	0	0	0	0	0	0	0	0	0	0	0	0	0	0	0	0	0	0	0	0	0	0	0	8
d__Bacteria	k__norank_d__Bacteria	p__Bacteroidetes	c__Bacteroidia	o__Bacteroidales	f__p-251-o5	g__norank_f__p-251-o5	s__uncultured_bacterium_g__norank_f__p-251-o5	OTU314	0	0	0	0	0	0	0	0	0	0	0	0	0	0	0	0	0	0	0	0	0	0	0	0	0	0	0	0	0	0	0	0	0	0	0	0	63
d__Bacteria	k__norank_d__Bacteria	p__Firmicutes	c__Clostridia	o__Clostridiales	f__Ruminococcaceae	g__unclassified_f__Ruminococcaceae	s__unclassified_f__Ruminococcaceae	OTU300	0	0	0	0	0	0	0	0	0	0	0	0	0	0	0	0	0	0	0	0	0	0	0	0	0	0	0	0	0	0	0	0	0	0	0	0	36
d__Bacteria	k__norank_d__Bacteria	p__Bacteroidetes	c__Bacteroidia	o__Bacteroidales	f__Prevotellaceae	g__Prevotellaceae_UCG-003	s__uncultured_bacterium_g__Prevotellaceae_UCG-003	OTU282	0	0	0	0	0	0	0	0	0	0	0	0	0	0	0	0	0	0	0	0	0	0	0	0	0	0	0	0	0	0	0	0	0	0	0	0	10
d__Bacteria	k__norank_d__Bacteria	p__Firmicutes	c__Clostridia	o__Clostridiales	f__Ruminococcaceae	g__Ruminococcaceae_UCG-014	s__unclassified_g__Ruminococcaceae_UCG-014	OTU295	0	0	0	0	0	0	0	0	0	0	0	0	0	0	0	0	0	0	0	0	0	1	0	3	0	0	0	0	0	0	0	0	0	0	0	0	14
d__Bacteria	k__norank_d__Bacteria	p__Bacteroidetes	c__Bacteroidia	o__Bacteroidales	f__p-251-o5	g__norank_f__p-251-o5	s__uncultured_bacterium_g__norank_f__p-251-o5	OTU271	0	3	0	0	0	0	0	0	0	0	0	0	0	0	0	0	0	0	0	0	0	0	0	0	0	0	0	0	0	0	0	0	0	0	0	0	52
d__Bacteria	k__norank_d__Bacteria	p__Bacteroidetes	c__Bacteroidia	o__Bacteroidales	f__Prevotellaceae	g__unclassified_f__Prevotellaceae	s__unclassified_f__Prevotellaceae	OTU279	0	0	0	0	0	0	0	0	0	0	0	0	0	0	0	0	0	0	0	0	0	0	0	0	0	0	0	0	0	0	0	0	0	0	0	0	7
d__Bacteria	k__norank_d__Bacteria	p__Firmicutes	c__Clostridia	o__Clostridiales	f__Defluviitaleaceae	g__Defluviitaleaceae_UCG-011	s__uncultured_bacterium_g__Defluviitaleaceae_UCG-011	OTU280	0	0	0	0	0	0	0	0	0	0	0	0	0	0	0	0	0	0	0	0	0	0	0	0	0	0	0	0	0	0	0	0	0	0	0	0	18
d__Bacteria	k__norank_d__Bacteria	p__Tenericutes	c__Mollicutes	o__Mollicutes_RF39	f__norank_o__Mollicutes_RF39	g__norank_f__norank_o__Mollicutes_RF39	s__uncultured_bacterium_g__norank_f__norank_o__Mollicutes_RF39	OTU287	0	0	0	0	0	0	0	0	0	0	0	0	0	0	0	0	0	0	0	0	0	0	0	0	0	0	0	0	0	0	0	0	0	0	0	0	7
d__Bacteria	k__norank_d__Bacteria	p__Spirochaetes	c__Spirochaetia	o__Spirochaetales	f__Spirochaetaceae	g__Treponema_2	s__unclassified_g__Treponema_2	OTU305	0	0	0	0	0	0	0	0	0	0	0	0	0	0	0	0	0	0	0	0	0	0	0	0	0	0	0	0	0	0	0	0	0	0	0	0	14
d__Bacteria	k__norank_d__Bacteria	p__Firmicutes	c__Clostridia	o__Clostridiales	f__Ruminococcaceae	g__Anaerotruncus	s__uncultured_bacterium_g__Anaerotruncus	OTU317	0	0	0	0	0	0	0	0	0	0	0	0	0	0	0	0	0	0	0	0	6	81	0	0	0	0	0	0	0	2	0	0	0	0	0	0	99
d__Bacteria	k__norank_d__Bacteria	p__Bacteroidetes	c__Bacteroidia	o__Bacteroidales	f__Prevotellaceae	g__Prevotellaceae_UCG-003	s__uncultured_bacterium_g__Prevotellaceae_UCG-003	OTU318	0	0	0	0	0	0	0	0	0	0	0	0	0	0	0	0	0	0	0	0	0	0	0	0	0	0	0	0	0	0	0	0	0	0	0	0	6
d__Bacteria	k__norank_d__Bacteria	p__Tenericutes	c__Mollicutes	o__Mollicutes_RF39	f__norank_o__Mollicutes_RF39	g__norank_f__norank_o__Mollicutes_RF39	s__unclassified_g__norank_f__norank_o__Mollicutes_RF39	OTU306	0	0	0	0	0	0	0	0	0	0	0	0	0	0	0	0	0	0	0	0	0	0	0	0	0	0	0	0	0	0	0	0	0	0	0	0	2
d__Bacteria	k__norank_d__Bacteria	p__Bacteroidetes	c__Bacteroidia	o__Bacteroidales	f__Rikenellaceae	g__Rikenellaceae_RC9_gut_group	s__uncultured_bacterium_g__Rikenellaceae_RC9_gut_group	OTU273	0	0	0	0	0	0	0	0	0	0	0	0	0	0	0	0	0	0	0	0	0	1	0	0	0	0	0	0	0	0	0	0	0	0	0	0	110
d__Bacteria	k__norank_d__Bacteria	p__Actinobacteria	c__Actinobacteria	o__Coriobacteriales	f__norank_o__Coriobacteriales	g__norank_f__norank_o__Coriobacteriales	s__uncultured_bacterium_g__norank_f__norank_o__Coriobacteriales	OTU289	0	0	0	0	0	0	0	0	0	0	0	0	0	0	0	0	0	0	0	0	0	0	0	0	0	0	0	0	0	0	0	0	0	0	0	0	2
d__Bacteria	k__norank_d__Bacteria	p__Firmicutes	c__Clostridia	o__Clostridiales	f__Lachnospiraceae	g__Oribacterium	s__unclassified_g__Oribacterium	OTU307	0	0	0	0	0	0	0	0	0	0	0	0	0	0	0	0	0	0	0	0	0	0	0	0	0	0	0	0	0	0	0	0	0	0	0	0	9
d__Bacteria	k__norank_d__Bacteria	p__Bacteroidetes	c__Bacteroidia	o__Bacteroidales	f__gir-aah93h0	g__norank_f__gir-aah93h0	s__uncultured_bacterium_g__norank_f__gir-aah93h0	OTU316	0	0	0	0	0	0	0	0	0	0	0	0	0	0	0	0	0	0	0	0	0	0	0	0	0	0	0	0	0	0	0	0	0	0	0	0	2
d__Bacteria	k__norank_d__Bacteria	p__Proteobacteria	c__Alphaproteobacteria	o__Elsterales	f__Elsteraceae	g__Elstera	s__Elstera_litoralis	OTU320	0	0	0	0	0	0	0	0	0	0	0	0	0	0	0	0	0	0	0	0	0	0	0	0	0	0	0	0	0	0	0	0	0	0	0	0	3
d__Bacteria	k__norank_d__Bacteria	p__Bacteroidetes	c__Bacteroidia	o__Bacteroidales	f__p-251-o5	g__norank_f__p-251-o5	s__uncultured_bacterium_g__norank_f__p-251-o5	OTU333	0	1	0	0	0	0	0	0	0	0	0	0	0	0	0	0	0	0	0	0	0	0	0	0	0	0	0	0	0	0	0	0	0	0	0	0	82
d__Bacteria	k__norank_d__Bacteria	p__Bacteroidetes	c__Bacteroidia	o__Bacteroidales	f__Prevotellaceae	g__Prevotellaceae_UCG-004	s__uncultured_bacterium_g__Prevotellaceae_UCG-004	OTU331	0	0	0	0	0	0	0	0	0	0	0	0	0	0	0	0	0	0	0	0	0	0	0	0	0	0	0	0	0	0	0	0	0	0	0	0	5
d__Bacteria	k__norank_d__Bacteria	p__Proteobacteria	c__Deltaproteobacteria	o__Desulfovibrionales	f__Desulfovibrionaceae	g__Desulfovibrio	s__unclassified_g__Desulfovibrio	OTU355	0	0	0	0	0	0	0	0	0	0	0	0	0	0	0	0	0	0	0	0	0	0	0	0	0	0	0	0	0	0	0	0	0	0	0	0	55
d__Bacteria	k__norank_d__Bacteria	p__Bacteroidetes	c__Bacteroidia	o__Bacteroidales	f__Prevotellaceae	g__unclassified_f__Prevotellaceae	s__unclassified_f__Prevotellaceae	OTU322	0	0	0	0	0	0	0	0	0	0	0	0	0	0	0	0	0	0	0	0	0	0	0	0	0	0	0	0	0	0	0	0	0	0	0	0	23
d__Bacteria	k__norank_d__Bacteria	p__Firmicutes	c__Clostridia	o__Clostridiales	f__Christensenellaceae	g__Christensenellaceae_R-7_group	s__uncultured_bacterium_g__Christensenellaceae_R-7_group	OTU329	0	0	0	0	0	0	0	0	0	0	0	0	0	0	0	0	0	0	0	0	0	0	0	0	0	0	0	0	0	0	0	0	0	0	0	0	10
d__Bacteria	k__norank_d__Bacteria	p__Firmicutes	c__Clostridia	o__Clostridiales	f__Family_XIII	g__Anaerovorax	s__uncultured_rumen_bacterium_g__Anaerovorax	OTU325	0	0	0	0	0	0	0	0	0	0	0	0	0	0	0	0	0	0	0	0	0	0	0	0	0	0	0	0	0	0	0	0	0	0	0	0	7
d__Bacteria	k__norank_d__Bacteria	p__Firmicutes	c__Clostridia	o__Clostridiales	f__Ruminococcaceae	g__[Eubacterium]_coprostanoligenes_group	s__unclassified_g__[Eubacterium]_coprostanoligenes_group	OTU332	0	0	0	0	0	0	0	0	0	0	0	0	0	0	0	0	0	0	0	0	0	0	0	0	0	0	0	0	0	0	0	0	0	0	0	0	4
d__Bacteria	k__norank_d__Bacteria	p__Firmicutes	c__Clostridia	o__Clostridiales	f__Ruminococcaceae	g__Ruminococcaceae_NK4A214_group	s__uncultured_rumen_bacterium_g__Ruminococcaceae_NK4A214_group	OTU321	0	0	0	0	0	0	0	0	0	0	0	0	0	0	0	0	0	0	0	0	0	0	0	0	0	0	0	0	0	1	0	0	0	0	0	0	35
d__Bacteria	k__norank_d__Bacteria	p__Armatimonadetes	c__Chthonomonadetes	o__Chthonomonadales	f__norank_o__Chthonomonadales	g__norank_f__norank_o__Chthonomonadales	s__uncultured_bacterium_g__norank_f__norank_o__Chthonomonadales	OTU327	0	0	0	0	0	0	0	0	0	0	0	0	0	0	0	0	0	0	0	0	0	0	0	0	0	0	0	0	0	0	0	0	0	0	0	0	5
d__Bacteria	k__norank_d__Bacteria	p__Firmicutes	c__Clostridia	o__Clostridiales	f__Christensenellaceae	g__Christensenellaceae_R-7_group	s__unclassified_g__Christensenellaceae_R-7_group	OTU326	0	0	0	0	0	0	0	0	0	0	0	0	0	0	0	0	0	6	0	0	0	6	0	2	0	0	0	0	0	0	0	0	0	0	0	0	115
d__Bacteria	k__norank_d__Bacteria	p__Bacteroidetes	c__Bacteroidia	o__Bacteroidales	f__p-251-o5	g__norank_f__p-251-o5	s__uncultured_bacterium_g__norank_f__p-251-o5	OTU336	0	0	0	0	0	0	0	0	0	0	0	0	0	0	0	0	0	0	0	0	0	0	0	0	0	0	0	0	0	0	0	0	0	0	0	0	10
d__Bacteria	k__norank_d__Bacteria	p__Firmicutes	c__Clostridia	o__Clostridiales	f__Lachnospiraceae	g__Lachnoclostridium_10	s__unclassified_g__Lachnoclostridium_10	OTU346	0	0	0	0	0	0	0	0	0	0	0	0	0	0	0	0	0	0	0	0	0	0	0	0	0	0	0	0	0	0	0	0	0	0	0	0	10
d__Bacteria	k__norank_d__Bacteria	p__Firmicutes	c__Clostridia	o__Clostridiales	f__Ruminococcaceae	g__[Eubacterium]_coprostanoligenes_group	s__unclassified_g__[Eubacterium]_coprostanoligenes_group	OTU328	0	0	0	0	0	0	0	0	0	0	0	0	0	0	0	0	0	0	0	0	0	13	0	0	0	0	0	0	0	0	0	0	0	0	0	0	56
d__Bacteria	k__norank_d__Bacteria	p__Firmicutes	c__Clostridia	o__Clostridiales	f__Ruminococcaceae	g__Ruminococcaceae_NK4A214_group	s__uncultured_rumen_bacterium_g__Ruminococcaceae_NK4A214_group	OTU323	0	0	0	0	0	0	0	0	0	0	3	0	0	0	0	0	0	0	0	0	0	3	0	0	0	0	0	0	0	0	0	0	0	0	0	0	217
d__Bacteria	k__norank_d__Bacteria	p__Bacteroidetes	c__Bacteroidia	o__Bacteroidales	f__Bacteroidales_RF16_group	g__norank_f__Bacteroidales_RF16_group	s__uncultured_bacterium_g__norank_f__Bacteroidales_RF16_group	OTU330	0	0	0	0	0	0	0	0	0	0	0	0	0	0	0	0	0	0	0	0	0	0	0	0	0	0	0	0	0	0	0	0	0	0	0	0	38
d__Bacteria	k__norank_d__Bacteria	p__Firmicutes	c__Clostridia	o__Clostridiales	f__Ruminococcaceae	g__Ruminococcaceae_NK4A214_group	s__unclassified_g__Ruminococcaceae_NK4A214_group	OTU324	0	0	0	0	0	0	0	0	0	0	0	0	0	0	0	0	0	0	0	0	0	0	0	0	0	0	0	0	0	0	0	0	0	0	0	0	47
d__Bacteria	k__norank_d__Bacteria	p__Bacteroidetes	c__Bacteroidia	o__Bacteroidales	f__p-251-o5	g__norank_f__p-251-o5	s__uncultured_bacterium_g__norank_f__p-251-o5	OTU339	0	0	0	0	0	0	0	0	0	0	0	0	0	0	0	0	0	0	0	0	0	0	0	0	0	0	0	0	0	0	0	0	0	0	0	0	20
d__Bacteria	k__norank_d__Bacteria	p__Kiritimatiellaeota	c__Kiritimatiellae	o__WCHB1-41	f__norank_o__WCHB1-41	g__norank_f__norank_o__WCHB1-41	s__uncultured_bacterium_g__norank_f__norank_o__WCHB1-41	OTU382	0	0	0	0	0	0	0	0	0	0	0	0	0	0	0	0	0	0	0	0	0	0	0	0	0	0	0	0	0	0	0	0	0	0	0	0	10
d__Bacteria	k__norank_d__Bacteria	p__Bacteroidetes	c__Bacteroidia	o__Bacteroidales	f__Muribaculaceae	g__norank_f__Muribaculaceae	s__uncultured_bacterium_g__norank_f__Muribaculaceae	OTU358	0	0	0	0	0	0	0	0	0	0	0	0	0	0	0	0	0	0	0	0	0	0	0	0	0	0	0	0	0	0	0	0	0	0	0	0	18
d__Bacteria	k__norank_d__Bacteria	p__Firmicutes	c__Clostridia	o__Clostridiales	f__Clostridiales_vadinBB60_group	g__norank_f__Clostridiales_vadinBB60_group	s__uncultured_bacterium_g__norank_f__Clostridiales_vadinBB60_group	OTU361	0	0	0	0	0	0	0	0	0	0	0	0	0	0	0	0	0	0	0	0	0	0	0	0	0	0	0	0	0	0	0	0	0	0	0	0	7
d__Bacteria	k__norank_d__Bacteria	p__Planctomycetes	c__OM190	o__norank_c__OM190	f__norank_o__norank_c__OM190	g__norank_f__norank_o__norank_c__OM190	s__uncultured_bacterium_g__norank_f__norank_o__norank_c__OM190	OTU374	0	0	0	0	0	0	0	0	0	0	0	0	0	0	0	0	0	0	0	0	0	0	0	0	0	0	0	0	0	0	0	0	0	0	0	0	3
d__Bacteria	k__norank_d__Bacteria	p__Firmicutes	c__Clostridia	o__Clostridiales	f__Lachnospiraceae	g__unclassified_f__Lachnospiraceae	s__unclassified_f__Lachnospiraceae	OTU381	0	0	0	0	0	0	0	0	0	0	0	0	0	0	0	0	0	0	0	0	0	80	0	0	0	0	0	0	0	0	0	0	0	0	0	0	93
d__Bacteria	k__norank_d__Bacteria	p__Firmicutes	c__Clostridia	o__Clostridiales	f__Ruminococcaceae	g__Ruminococcaceae_UCG-010	s__uncultured_bacterium_g__Ruminococcaceae_UCG-010	OTU383	0	0	0	0	0	0	0	0	0	0	0	0	0	0	0	0	0	0	0	0	0	0	0	0	0	0	0	0	0	0	0	0	0	0	0	0	3
d__Bacteria	k__norank_d__Bacteria	p__Bacteroidetes	c__Bacteroidia	o__Bacteroidales	f__Rikenellaceae	g__Rikenellaceae_RC9_gut_group	s__uncultured_bacterium_g__Rikenellaceae_RC9_gut_group	OTU351	0	0	0	0	0	0	0	0	0	0	0	0	0	0	0	0	0	10	0	0	0	0	0	0	0	0	0	0	0	0	0	0	0	0	0	0	61
d__Bacteria	k__norank_d__Bacteria	p__Bacteroidetes	c__Bacteroidia	o__Bacteroidales	f__p-251-o5	g__norank_f__p-251-o5	s__uncultured_bacterium_g__norank_f__p-251-o5	OTU354	0	0	0	0	0	0	0	0	0	0	0	0	0	0	0	0	0	0	0	0	0	0	0	0	0	0	0	0	0	0	0	0	0	0	0	0	13
d__Bacteria	k__norank_d__Bacteria	p__Firmicutes	c__Clostridia	o__Clostridiales	f__Lachnospiraceae	g__Cellulosilyticum	s__uncultured_bacterium_g__Cellulosilyticum	OTU359	0	0	0	0	0	0	0	0	0	0	0	0	0	0	0	0	0	0	0	0	0	0	0	0	0	0	0	0	0	0	0	0	0	0	0	0	7
d__Bacteria	k__norank_d__Bacteria	p__Tenericutes	c__Mollicutes	o__Mollicutes_RF39	f__norank_o__Mollicutes_RF39	g__norank_f__norank_o__Mollicutes_RF39	s__unclassified_g__norank_f__norank_o__Mollicutes_RF39	OTU373	0	0	0	0	0	0	0	0	0	0	0	0	0	0	0	0	0	0	0	0	0	0	0	0	0	0	0	0	0	0	0	0	0	0	0	0	6
d__Bacteria	k__norank_d__Bacteria	p__Firmicutes	c__Clostridia	o__Clostridiales	f__Ruminococcaceae	g__Ruminococcaceae_UCG-005	s__unclassified_g__Ruminococcaceae_UCG-005	OTU344	0	1	0	0	0	0	0	0	0	0	0	0	0	0	0	0	0	0	0	0	0	16	0	0	0	0	0	0	0	12	0	0	0	0	0	0	42
d__Bacteria	k__norank_d__Bacteria	p__Firmicutes	c__Clostridia	o__Clostridiales	f__Family_XIII	g__Anaerovorax	s__uncultured_bacterium_g__Anaerovorax	OTU348	0	0	0	0	0	0	0	0	2	0	0	0	0	0	0	0	0	0	0	0	0	0	0	0	0	0	0	0	0	0	0	0	0	0	0	0	3
d__Bacteria	k__norank_d__Bacteria	p__Proteobacteria	c__Gammaproteobacteria	o__Gammaproteobacteria_Incertae_Sedis	f__unclassified_o__Gammaproteobacteria_Incertae_Sedis	g__Candidatus_Berkiella	s__uncultured_bacterium_g__Candidatus_Berkiella	OTU362	0	0	0	0	0	0	0	0	0	0	0	0	0	0	0	0	0	0	0	0	7	0	0	0	0	0	0	0	0	0	0	0	0	0	0	0	17
d__Bacteria	k__norank_d__Bacteria	p__Firmicutes	c__Clostridia	o__Clostridiales	f__Ruminococcaceae	g__Ruminococcaceae_UCG-009	s__unclassified_g__Ruminococcaceae_UCG-009	OTU343	0	0	0	0	0	0	0	0	0	0	0	0	0	0	0	0	0	0	0	0	0	0	0	0	0	0	0	0	0	0	0	0	0	0	0	0	2
d__Bacteria	k__norank_d__Bacteria	p__Bacteroidetes	c__Bacteroidia	o__Bacteroidales	f__unclassified_o__Bacteroidales	g__unclassified_o__Bacteroidales	s__unclassified_o__Bacteroidales	OTU350	0	0	0	0	0	0	0	0	0	0	0	0	0	0	0	0	0	0	0	0	0	0	0	0	0	0	0	0	0	0	0	0	0	0	0	0	7
d__Bacteria	k__norank_d__Bacteria	p__Bacteroidetes	c__Bacteroidia	o__Bacteroidales	f__Prevotellaceae	g__Prevotellaceae_UCG-003	s__uncultured_rumen_bacterium_g__Prevotellaceae_UCG-003	OTU352	0	0	0	0	0	0	0	0	0	0	0	0	0	0	0	0	0	0	0	0	0	0	0	0	0	0	0	0	0	0	0	0	0	0	0	0	4
d__Bacteria	k__norank_d__Bacteria	p__Bacteroidetes	c__Bacteroidia	o__Bacteroidales	f__p-251-o5	g__norank_f__p-251-o5	s__uncultured_bacterium_g__norank_f__p-251-o5	OTU363	0	0	0	0	0	0	0	0	0	0	0	0	0	0	0	0	0	0	0	0	0	0	0	0	0	0	0	0	0	0	0	0	0	0	0	0	26
d__Bacteria	k__norank_d__Bacteria	p__Kiritimatiellaeota	c__Kiritimatiellae	o__WCHB1-41	f__norank_o__WCHB1-41	g__norank_f__norank_o__WCHB1-41	s__uncultured_bacterium_g__norank_f__norank_o__WCHB1-41	OTU368	0	0	0	0	0	0	0	0	0	0	0	0	0	0	0	0	0	0	0	0	0	0	0	0	0	0	0	0	0	0	0	0	0	0	0	0	5
d__Bacteria	k__norank_d__Bacteria	p__Bacteroidetes	c__Bacteroidia	o__Bacteroidales	f__Prevotellaceae	g__Prevotellaceae_UCG-003	s__uncultured_bacterium_g__Prevotellaceae_UCG-003	OTU379	0	0	0	0	0	0	0	0	0	0	0	0	0	0	0	0	0	0	0	0	0	0	0	0	0	0	0	0	0	0	0	0	0	0	0	0	7
d__Bacteria	k__norank_d__Bacteria	p__Spirochaetes	c__Spirochaetia	o__Spirochaetales	f__Spirochaetaceae	g__Treponema_2	s__uncultured_bacterium_g__Treponema_2	OTU353	0	0	0	0	0	0	0	0	0	0	0	0	0	0	0	0	0	0	0	0	0	0	0	0	0	0	0	0	0	0	0	0	0	0	0	0	29
d__Bacteria	k__norank_d__Bacteria	p__Actinobacteria	c__Actinobacteria	o__PeM15	f__norank_o__PeM15	g__norank_f__norank_o__PeM15	s__metagenome_g__norank_f__norank_o__PeM15	OTU365	0	0	0	0	0	0	0	0	0	0	0	0	3	0	0	0	0	0	0	0	0	0	0	0	3	0	0	0	0	0	0	0	0	0	0	0	10
d__Bacteria	k__norank_d__Bacteria	p__Firmicutes	c__Clostridia	o__Clostridiales	f__Christensenellaceae	g__Christensenellaceae_R-7_group	s__unclassified_g__Christensenellaceae_R-7_group	OTU384	0	0	0	0	0	0	0	0	0	0	0	0	0	0	0	0	0	0	0	0	0	0	0	0	0	0	0	0	0	0	0	0	0	0	0	0	7
d__Bacteria	k__norank_d__Bacteria	p__Bacteroidetes	c__Bacteroidia	o__Bacteroidales	f__Prevotellaceae	g__Prevotellaceae_UCG-003	s__uncultured_bacterium_g__Prevotellaceae_UCG-003	OTU337	0	0	0	0	0	0	0	0	0	0	0	0	0	0	0	0	0	0	0	0	0	0	0	0	0	0	0	0	0	0	0	0	0	0	0	0	74
d__Bacteria	k__norank_d__Bacteria	p__Firmicutes	c__Clostridia	o__Clostridiales	f__Ruminococcaceae	g__unclassified_f__Ruminococcaceae	s__unclassified_f__Ruminococcaceae	OTU356	0	0	0	0	0	0	0	0	0	0	0	0	0	0	0	0	0	0	0	0	0	0	0	0	0	0	0	0	0	0	0	0	0	0	0	0	14
d__Bacteria	k__norank_d__Bacteria	p__Bacteroidetes	c__Bacteroidia	o__unclassified_c__Bacteroidia	f__unclassified_c__Bacteroidia	g__unclassified_c__Bacteroidia	s__unclassified_c__Bacteroidia	OTU375	0	0	0	0	0	0	0	0	0	0	0	0	0	0	0	0	0	0	0	0	0	0	0	0	0	0	0	0	0	0	0	0	0	0	0	0	3
d__Bacteria	k__norank_d__Bacteria	p__Bacteroidetes	c__Bacteroidia	o__Bacteroidales	f__Rikenellaceae	g__Rikenellaceae_RC9_gut_group	s__uncultured_bacterium_g__Rikenellaceae_RC9_gut_group	OTU345	0	0	0	0	0	0	0	0	0	0	0	0	0	0	0	0	0	0	0	0	0	0	0	0	0	0	0	0	0	0	0	0	0	0	0	0	13
d__Bacteria	k__norank_d__Bacteria	p__Firmicutes	c__Clostridia	o__Clostridiales	f__Family_XIII	g__Mogibacterium	s__uncultured_bacterium_g__Mogibacterium	OTU367	0	0	0	0	0	0	0	0	0	0	0	0	0	0	0	0	0	0	0	0	0	0	0	0	0	0	0	0	0	0	0	0	0	0	0	0	16
d__Bacteria	k__norank_d__Bacteria	p__Tenericutes	c__Mollicutes	o__Mollicutes_RF39	f__norank_o__Mollicutes_RF39	g__norank_f__norank_o__Mollicutes_RF39	s__unclassified_g__norank_f__norank_o__Mollicutes_RF39	OTU347	0	0	0	0	0	0	0	0	0	0	0	0	0	0	0	0	0	0	0	0	0	0	0	0	0	0	0	0	0	0	0	0	0	0	0	0	18
d__Bacteria	k__norank_d__Bacteria	p__Firmicutes	c__Clostridia	o__Clostridiales	f__Ruminococcaceae	g__Ruminococcaceae_UCG-013	s__uncultured_rumen_bacterium_g__Ruminococcaceae_UCG-013	OTU340	0	0	0	0	0	0	0	0	0	0	0	0	0	0	0	0	0	0	0	0	0	0	0	0	0	0	0	0	0	0	0	0	0	0	0	0	30
d__Bacteria	k__norank_d__Bacteria	p__Firmicutes	c__Clostridia	o__Clostridiales	f__Ruminococcaceae	g__Ruminococcaceae_UCG-010	s__uncultured_organism_g__Ruminococcaceae_UCG-010	OTU378	0	0	0	0	0	0	0	0	0	0	0	0	0	0	0	0	0	0	0	0	0	0	0	0	0	0	0	0	0	0	0	0	0	0	0	0	12
d__Bacteria	k__norank_d__Bacteria	p__Firmicutes	c__Clostridia	o__Clostridiales	f__Ruminococcaceae	g__Ruminococcaceae_UCG-010	s__uncultured_bacterium_g__Ruminococcaceae_UCG-010	OTU341	0	0	0	0	0	0	0	0	0	0	0	0	0	0	0	0	0	0	0	0	0	0	0	0	0	0	0	0	0	0	0	0	0	0	0	0	13
d__Bacteria	k__norank_d__Bacteria	p__Firmicutes	c__Clostridia	o__Clostridiales	f__Clostridiales_vadinBB60_group	g__norank_f__Clostridiales_vadinBB60_group	s__uncultured_bacterium_g__norank_f__Clostridiales_vadinBB60_group	OTU372	0	0	0	0	0	0	0	0	0	0	0	0	0	0	0	0	0	0	0	0	0	0	0	0	0	0	0	0	0	0	0	0	0	0	0	0	4
d__Bacteria	k__norank_d__Bacteria	p__Bacteroidetes	c__Bacteroidia	o__Bacteroidales	f__Prevotellaceae	g__Prevotellaceae_UCG-001	s__uncultured_bacterium_g__Prevotellaceae_UCG-001	OTU380	0	2	0	0	0	0	0	0	0	0	0	0	0	0	0	0	0	0	0	0	0	0	0	0	0	0	0	0	0	0	0	0	0	0	0	0	19
d__Bacteria	k__norank_d__Bacteria	p__Bacteroidetes	c__Bacteroidia	o__Bacteroidales	f__Prevotellaceae	g__Prevotellaceae_UCG-004	s__uncultured_bacterium_g__Prevotellaceae_UCG-004	OTU334	0	0	0	0	0	0	0	0	0	0	0	0	0	0	0	0	0	0	0	0	0	0	0	0	0	0	0	0	0	0	0	0	0	0	0	0	104
d__Bacteria	k__norank_d__Bacteria	p__Lentisphaerae	c__Oligosphaeria	o__Oligosphaerales	f__Oligosphaeraceae	g__Z20	s__uncultured_bacterium_g__Z20	OTU335	0	0	0	0	0	0	0	0	0	0	0	0	0	0	0	0	0	0	0	0	0	0	0	0	0	0	0	0	0	0	0	0	0	0	0	0	6
d__Bacteria	k__norank_d__Bacteria	p__Firmicutes	c__Clostridia	o__Clostridiales	f__Ruminococcaceae	g__Ruminococcaceae_UCG-010	s__unclassified_g__Ruminococcaceae_UCG-010	OTU338	0	0	0	0	0	0	0	0	0	0	0	0	0	0	0	0	0	0	0	0	0	0	0	0	0	0	0	0	0	0	0	0	0	0	0	0	18
d__Bacteria	k__norank_d__Bacteria	p__Bacteroidetes	c__Bacteroidia	o__Bacteroidales	f__Bacteroidales_RF16_group	g__norank_f__Bacteroidales_RF16_group	s__uncultured_bacterium_g__norank_f__Bacteroidales_RF16_group	OTU349	0	0	0	0	0	0	0	0	0	0	0	0	0	0	0	0	0	0	0	0	0	0	0	0	0	0	0	0	0	0	0	0	0	0	0	0	21
d__Bacteria	k__norank_d__Bacteria	p__Tenericutes	c__Mollicutes	o__Mollicutes_RF39	f__norank_o__Mollicutes_RF39	g__norank_f__norank_o__Mollicutes_RF39	s__unclassified_g__norank_f__norank_o__Mollicutes_RF39	OTU371	0	0	0	0	0	0	0	0	0	0	0	0	0	0	0	0	0	0	0	0	0	0	0	0	0	0	0	0	0	0	0	0	0	0	0	0	2
d__Bacteria	k__norank_d__Bacteria	p__Bacteroidetes	c__Bacteroidia	o__Bacteroidales	f__Prevotellaceae	g__unclassified_f__Prevotellaceae	s__unclassified_f__Prevotellaceae	OTU360	0	0	0	0	0	0	0	0	0	0	0	0	0	0	0	0	0	0	0	0	0	0	0	0	0	0	0	0	0	0	0	0	0	0	0	0	7
d__Bacteria	k__norank_d__Bacteria	p__Bacteroidetes	c__Bacteroidia	o__Bacteroidales	f__Rikenellaceae	g__Rikenellaceae_RC9_gut_group	s__uncultured_Bacteroidales_bacterium_g__Rikenellaceae_RC9_gut_group	OTU364	0	0	0	0	0	0	0	0	0	0	0	0	0	0	0	0	0	0	0	0	0	0	0	0	0	0	0	0	0	0	0	0	0	0	0	0	12
d__Bacteria	k__norank_d__Bacteria	p__Kiritimatiellaeota	c__Kiritimatiellae	o__WCHB1-41	f__norank_o__WCHB1-41	g__norank_f__norank_o__WCHB1-41	s__uncultured_bacterium_g__norank_f__norank_o__WCHB1-41	OTU366	0	0	0	0	0	0	0	0	0	0	0	0	0	0	0	0	0	0	0	0	0	0	0	0	0	0	0	0	0	0	0	0	0	0	0	0	22
d__Bacteria	k__norank_d__Bacteria	p__unclassified_k__norank_d__Bacteria	c__unclassified_k__norank_d__Bacteria	o__unclassified_k__norank_d__Bacteria	f__unclassified_k__norank_d__Bacteria	g__unclassified_k__norank_d__Bacteria	s__unclassified_k__norank_d__Bacteria	OTU369	0	0	0	3	0	0	0	0	0	0	0	0	0	0	0	0	0	0	1	0	0	0	0	0	0	0	0	0	0	0	0	0	0	0	0	0	11
d__Bacteria	k__norank_d__Bacteria	p__Firmicutes	c__Clostridia	o__Clostridiales	f__Ruminococcaceae	g__unclassified_f__Ruminococcaceae	s__unclassified_f__Ruminococcaceae	OTU342	0	0	0	0	0	0	0	0	0	0	0	0	0	0	0	0	0	0	0	0	0	0	0	0	0	0	0	0	0	0	0	0	0	0	0	0	15
d__Bacteria	k__norank_d__Bacteria	p__Patescibacteria	c__Gracilibacteria	o__Absconditabacteriales_SR1	f__norank_o__Absconditabacteriales_SR1	g__norank_f__norank_o__Absconditabacteriales_SR1	s__uncultured_organism_g__norank_f__norank_o__Absconditabacteriales_SR1	OTU357	0	0	0	0	0	0	0	0	0	0	0	0	0	0	0	0	0	0	0	0	0	0	0	0	0	0	0	0	0	0	0	0	0	0	0	0	3
d__Bacteria	k__norank_d__Bacteria	p__Bacteroidetes	c__Bacteroidia	o__Bacteroidales	f__p-251-o5	g__norank_f__p-251-o5	s__uncultured_bacterium_g__norank_f__p-251-o5	OTU370	0	0	0	0	0	0	0	0	0	0	0	0	0	0	0	0	0	0	0	0	0	0	0	0	0	0	0	0	0	0	0	0	0	0	0	0	8
d__Bacteria	k__norank_d__Bacteria	p__Firmicutes	c__Clostridia	o__Clostridiales	f__Ruminococcaceae	g__[Eubacterium]_coprostanoligenes_group	s__uncultured_bacterium_g__[Eubacterium]_coprostanoligenes_group	OTU376	0	0	0	0	0	0	0	0	0	0	0	0	0	0	0	0	0	0	0	0	0	0	0	0	0	0	0	0	0	0	0	0	0	0	0	0	13
d__Bacteria	k__norank_d__Bacteria	p__Kiritimatiellaeota	c__Kiritimatiellae	o__WCHB1-41	f__norank_o__WCHB1-41	g__norank_f__norank_o__WCHB1-41	s__uncultured_bacterium_g__norank_f__norank_o__WCHB1-41	OTU377	0	0	0	0	0	0	0	0	0	0	0	0	0	0	0	0	0	0	0	0	0	0	0	0	0	0	0	0	0	0	0	0	0	0	0	0	3
d__Bacteria	k__norank_d__Bacteria	p__Firmicutes	c__Clostridia	o__Clostridiales	f__Ruminococcaceae	g__[Eubacterium]_coprostanoligenes_group	s__unclassified_g__[Eubacterium]_coprostanoligenes_group	OTU404	0	0	0	0	0	0	0	0	0	0	0	0	0	0	0	0	0	0	0	0	0	0	0	0	0	0	0	0	0	0	0	0	0	0	0	0	6
d__Bacteria	k__norank_d__Bacteria	p__Firmicutes	c__Clostridia	o__Clostridiales	f__Family_XIII	g__[Eubacterium]_brachy_group	s__uncultured_bacterium_g__[Eubacterium]_brachy_group	OTU416	0	0	0	0	0	0	0	0	0	0	0	0	0	0	0	0	0	0	0	0	0	0	0	0	0	0	0	0	0	0	0	0	0	0	0	0	19
d__Bacteria	k__norank_d__Bacteria	p__Firmicutes	c__Clostridia	o__Clostridiales	f__Ruminococcaceae	g__Ruminococcaceae_UCG-010	s__uncultured_bacterium_g__Ruminococcaceae_UCG-010	OTU403	0	0	0	0	0	0	0	0	0	0	0	0	0	0	0	0	0	0	0	0	0	0	0	0	0	0	0	0	0	0	0	0	0	0	0	0	23
d__Bacteria	k__norank_d__Bacteria	p__Bacteroidetes	c__Bacteroidia	o__Bacteroidales	f__Prevotellaceae	g__Prevotellaceae_UCG-003	s__unclassified_g__Prevotellaceae_UCG-003	OTU387	0	0	0	0	0	0	0	0	0	0	0	0	0	0	0	0	0	0	0	0	0	0	0	0	0	0	0	0	0	0	0	0	0	0	0	0	32
d__Bacteria	k__norank_d__Bacteria	p__Firmicutes	c__Clostridia	o__Clostridiales	f__Lachnospiraceae	g__norank_f__Lachnospiraceae	s__unclassified_g__norank_f__Lachnospiraceae	OTU410	0	0	0	0	0	0	0	0	0	0	0	0	0	0	0	0	0	0	0	0	0	20	0	0	0	0	0	0	0	9	0	0	0	0	0	0	38
d__Bacteria	k__norank_d__Bacteria	p__Firmicutes	c__Clostridia	o__Clostridiales	f__Lachnospiraceae	g__unclassified_f__Lachnospiraceae	s__unclassified_f__Lachnospiraceae	OTU426	0	0	0	0	0	0	0	0	0	0	0	0	0	0	0	0	0	0	0	0	0	0	0	0	0	0	0	0	0	0	0	0	0	0	0	0	59
d__Bacteria	k__norank_d__Bacteria	p__Firmicutes	c__Clostridia	o__Clostridiales	f__Ruminococcaceae	g__Ruminococcaceae_UCG-010	s__uncultured_bacterium_g__Ruminococcaceae_UCG-010	OTU436	0	0	0	0	0	0	0	0	0	0	0	0	0	0	0	0	0	0	0	0	0	0	0	0	0	0	0	0	0	0	0	0	0	0	0	0	47
d__Bacteria	k__norank_d__Bacteria	p__unclassified_k__norank_d__Bacteria	c__unclassified_k__norank_d__Bacteria	o__unclassified_k__norank_d__Bacteria	f__unclassified_k__norank_d__Bacteria	g__unclassified_k__norank_d__Bacteria	s__unclassified_k__norank_d__Bacteria	OTU389	0	0	8	0	0	0	0	0	0	0	0	0	0	0	0	0	0	0	0	0	0	0	0	0	0	0	0	0	0	0	0	4	0	0	0	0	22
d__Bacteria	k__norank_d__Bacteria	p__Firmicutes	c__Clostridia	o__Clostridiales	f__Ruminococcaceae	g__Pygmaiobacter	s__uncultured_bacterium_g__Pygmaiobacter	OTU411	0	0	0	0	0	0	0	0	0	0	0	0	0	0	0	0	0	0	0	0	0	0	0	0	0	0	0	0	0	0	0	0	0	0	0	0	43
d__Bacteria	k__norank_d__Bacteria	p__Firmicutes	c__Clostridia	o__Clostridiales	f__Lachnospiraceae	g__unclassified_f__Lachnospiraceae	s__unclassified_f__Lachnospiraceae	OTU385	0	0	0	0	0	0	0	0	0	0	0	0	0	0	0	0	0	0	0	0	0	0	0	0	0	0	0	0	0	0	0	0	0	0	0	0	9
d__Bacteria	k__norank_d__Bacteria	p__Bacteroidetes	c__Bacteroidia	o__Bacteroidales	f__Bacteroidales_RF16_group	g__norank_f__Bacteroidales_RF16_group	s__uncultured_bacterium_g__norank_f__Bacteroidales_RF16_group	OTU392	0	0	0	0	0	0	0	0	0	0	0	0	0	0	0	0	0	0	0	0	0	0	0	0	0	0	0	0	0	0	0	0	0	0	0	0	36
d__Bacteria	k__norank_d__Bacteria	p__Bacteroidetes	c__Bacteroidia	o__Bacteroidales	f__Rikenellaceae	g__norank_f__Rikenellaceae	s__uncultured_Bacteroidetes_bacterium_g__norank_f__Rikenellaceae	OTU423	0	7	0	0	0	0	0	0	0	0	0	0	0	0	0	3	0	0	0	0	0	0	0	0	0	0	0	0	0	0	0	1	0	3	0	0	32
d__Bacteria	k__norank_d__Bacteria	p__Firmicutes	c__Clostridia	o__Clostridiales	f__Ruminococcaceae	g__Ruminococcaceae_UCG-010	s__unclassified_g__Ruminococcaceae_UCG-010	OTU419	0	6	0	0	0	0	0	0	0	0	0	0	0	0	0	0	0	0	0	0	0	0	0	0	0	0	0	0	0	0	0	0	0	0	0	0	99
d__Bacteria	k__norank_d__Bacteria	p__Bacteroidetes	c__Bacteroidia	o__Bacteroidales	f__Prevotellaceae	g__unclassified_f__Prevotellaceae	s__unclassified_f__Prevotellaceae	OTU386	0	3	0	0	0	0	0	0	0	0	0	0	0	0	0	0	0	0	0	0	0	0	0	0	0	0	0	0	0	0	0	0	0	0	0	0	9
d__Bacteria	k__norank_d__Bacteria	p__Bacteroidetes	c__Bacteroidia	o__Bacteroidales	f__Muribaculaceae	g__norank_f__Muribaculaceae	s__uncultured_bacterium_g__norank_f__Muribaculaceae	OTU414	0	0	0	0	0	0	0	0	0	0	0	0	0	0	0	0	0	0	0	0	0	0	0	0	0	0	0	0	0	0	0	0	0	0	0	0	6
d__Bacteria	k__norank_d__Bacteria	p__Firmicutes	c__Clostridia	o__Clostridiales	f__Ruminococcaceae	g__Ruminococcaceae_UCG-013	s__uncultured_bacterium_g__Ruminococcaceae_UCG-013	OTU391	0	0	0	0	0	0	0	0	0	0	0	0	0	0	0	0	0	0	0	0	0	0	0	0	0	0	0	0	0	0	0	0	0	0	0	0	9
d__Bacteria	k__norank_d__Bacteria	p__Proteobacteria	c__Deltaproteobacteria	o__Desulfovibrionales	f__Desulfovibrionaceae	g__Desulfovibrio	s__Desulfovibrio_magneticus_RS-1	OTU390	0	1	0	0	0	0	0	0	0	0	0	0	0	0	0	0	0	0	0	0	0	0	0	0	0	0	0	0	0	0	0	0	0	0	0	0	3
d__Bacteria	k__norank_d__Bacteria	p__Firmicutes	c__Clostridia	o__Clostridiales	f__unclassified_o__Clostridiales	g__unclassified_o__Clostridiales	s__unclassified_o__Clostridiales	OTU428	0	0	0	0	0	0	0	0	0	0	0	0	0	0	0	0	0	0	0	0	0	0	0	0	0	0	0	0	0	0	0	0	0	0	0	0	9
d__Bacteria	k__norank_d__Bacteria	p__WPS-2	c__norank_p__WPS-2	o__norank_c__norank_p__WPS-2	f__norank_o__norank_c__norank_p__WPS-2	g__norank_f__norank_o__norank_c__norank_p__WPS-2	s__unclassified_g__norank_f__norank_o__norank_c__norank_p__WPS-2	OTU405	0	0	0	0	0	0	0	0	0	0	0	0	0	0	0	0	0	0	0	0	0	0	0	0	0	0	0	0	0	0	0	0	0	0	0	0	11
d__Bacteria	k__norank_d__Bacteria	p__Firmicutes	c__Clostridia	o__Clostridiales	f__Heliobacteriaceae	g__Hydrogenispora	s__uncultured_bacterium_g__Hydrogenispora	OTU434	0	0	0	0	0	0	0	0	0	0	0	0	0	0	0	0	0	0	0	0	0	0	0	0	0	0	0	0	0	0	0	0	0	0	0	0	3
d__Bacteria	k__norank_d__Bacteria	p__Firmicutes	c__Clostridia	o__Clostridiales	f__Defluviitaleaceae	g__Defluviitaleaceae_UCG-011	s__uncultured_bacterium_g__Defluviitaleaceae_UCG-011	OTU440	0	0	0	0	0	0	0	0	0	0	0	0	0	0	0	0	0	0	0	0	0	0	0	0	0	0	0	0	0	0	0	0	0	0	0	0	27
d__Bacteria	k__norank_d__Bacteria	p__Firmicutes	c__Clostridia	o__Clostridiales	f__Ruminococcaceae	g__Ruminococcaceae_UCG-010	s__uncultured_bacterium_g__Ruminococcaceae_UCG-010	OTU441	0	0	0	0	0	0	0	0	0	0	0	0	0	0	0	0	0	0	0	0	0	0	0	0	0	0	0	0	0	0	0	0	0	0	0	0	13
d__Bacteria	k__norank_d__Bacteria	p__Firmicutes	c__Clostridia	o__Clostridiales	f__Lachnospiraceae	g__unclassified_f__Lachnospiraceae	s__unclassified_f__Lachnospiraceae	OTU442	0	0	0	0	0	0	0	0	0	0	0	0	0	0	0	0	0	0	0	0	0	0	0	0	0	0	0	0	0	0	0	0	0	0	0	0	8
d__Bacteria	k__norank_d__Bacteria	p__Fibrobacteres	c__Fibrobacteria	o__Fibrobacterales	f__Fibrobacteraceae	g__Fibrobacter	s__Fibrobacter_sp.	OTU444	0	0	0	0	0	0	0	0	0	0	0	0	0	0	0	0	0	0	0	0	0	0	0	0	0	0	0	0	0	0	0	0	0	0	0	0	17
d__Bacteria	k__norank_d__Bacteria	p__Firmicutes	c__Clostridia	o__Clostridiales	f__Lachnospiraceae	g__unclassified_f__Lachnospiraceae	s__unclassified_f__Lachnospiraceae	OTU421	0	0	0	0	0	0	0	0	0	0	0	0	0	0	0	0	0	0	0	0	0	0	0	0	0	0	0	0	0	0	0	0	0	0	0	0	38
d__Bacteria	k__norank_d__Bacteria	p__Firmicutes	c__Clostridia	o__Clostridiales	f__Ruminococcaceae	g__Ruminococcaceae_UCG-010	s__unclassified_g__Ruminococcaceae_UCG-010	OTU427	0	0	0	0	0	0	0	0	0	0	0	0	0	0	0	0	0	0	0	0	0	0	0	0	0	0	0	0	0	0	0	0	0	0	0	0	7
d__Bacteria	k__norank_d__Bacteria	p__Firmicutes	c__Clostridia	o__Clostridiales	f__Ruminococcaceae	g__[Eubacterium]_coprostanoligenes_group	s__unclassified_g__[Eubacterium]_coprostanoligenes_group	OTU445	0	0	0	0	0	0	0	0	0	0	0	0	0	0	0	0	0	0	0	0	0	6	0	0	0	0	0	0	0	0	0	0	0	0	0	0	40
d__Bacteria	k__norank_d__Bacteria	p__Firmicutes	c__Erysipelotrichia	o__Erysipelotrichales	f__Erysipelotrichaceae	g__Erysipelotrichaceae_UCG-004	s__uncultured_rumen_bacterium_g__Erysipelotrichaceae_UCG-004	OTU388	0	0	0	0	0	0	0	0	0	0	0	0	0	0	0	0	0	0	0	0	0	0	0	0	0	0	0	0	0	0	0	0	0	0	0	0	15
d__Bacteria	k__norank_d__Bacteria	p__Bacteroidetes	c__Bacteroidia	o__Bacteroidales	f__Prevotellaceae	g__unclassified_f__Prevotellaceae	s__unclassified_f__Prevotellaceae	OTU395	0	0	0	0	0	0	0	0	0	0	0	0	0	0	0	0	0	0	0	0	0	0	0	0	0	0	0	0	0	0	0	0	0	0	0	0	3
d__Bacteria	k__norank_d__Bacteria	p__Firmicutes	c__Clostridia	o__Clostridiales	f__Ruminococcaceae	g__Ruminiclostridium_1	s__unclassified_g__Ruminiclostridium_1	OTU413	0	0	0	0	0	0	0	0	0	0	0	0	0	0	0	0	0	0	0	0	0	0	0	0	0	0	0	0	0	0	0	0	0	0	0	0	14
d__Bacteria	k__norank_d__Bacteria	p__Bacteroidetes	c__Bacteroidia	o__Bacteroidales	f__Rikenellaceae	g__Rikenellaceae_RC9_gut_group	s__uncultured_bacterium_g__Rikenellaceae_RC9_gut_group	OTU437	0	0	0	0	0	0	0	0	0	0	0	0	0	0	0	0	0	0	0	0	0	0	0	0	0	0	0	0	0	0	0	0	0	0	0	0	21
d__Bacteria	k__norank_d__Bacteria	p__Firmicutes	c__Clostridia	o__Clostridiales	f__Ruminococcaceae	g__Ruminococcaceae_UCG-010	s__uncultured_rumen_bacterium_g__Ruminococcaceae_UCG-010	OTU448	0	0	0	0	0	0	0	0	0	0	0	0	0	0	0	0	0	0	0	0	0	0	0	0	0	0	0	0	0	0	0	0	0	0	0	0	48
d__Bacteria	k__norank_d__Bacteria	p__Firmicutes	c__Clostridia	o__Clostridiales	f__Christensenellaceae	g__Christensenellaceae_R-7_group	s__uncultured_bacterium_g__Christensenellaceae_R-7_group	OTU433	0	0	0	0	0	0	0	0	0	0	0	0	0	0	0	0	0	0	0	0	0	0	0	0	0	0	0	0	0	0	0	0	0	0	0	0	31
d__Bacteria	k__norank_d__Bacteria	p__Firmicutes	c__Clostridia	o__Clostridiales	f__Lachnospiraceae	g__unclassified_f__Lachnospiraceae	s__unclassified_f__Lachnospiraceae	OTU396	0	0	0	0	0	0	0	0	0	0	0	0	0	0	0	0	0	0	0	0	0	0	0	0	0	0	0	0	0	2	0	0	0	0	0	0	43
d__Bacteria	k__norank_d__Bacteria	p__Firmicutes	c__Clostridia	o__Clostridiales	f__Lachnospiraceae	g__Lachnospiraceae_UCG-006	s__uncultured_rumen_bacterium_g__Lachnospiraceae_UCG-006	OTU397	0	0	0	0	0	0	0	0	0	0	0	0	0	0	0	0	0	0	0	0	0	0	0	0	0	0	0	0	0	0	0	0	0	0	0	0	2
d__Bacteria	k__norank_d__Bacteria	p__Bacteroidetes	c__Bacteroidia	o__Bacteroidales	f__F082	g__norank_f__F082	s__uncultured_rumen_bacterium_g__norank_f__F082	OTU398	0	0	0	0	0	0	0	0	0	0	0	0	0	0	0	0	0	0	0	0	0	0	0	0	0	0	0	0	0	0	0	0	0	0	0	0	4
d__Bacteria	k__norank_d__Bacteria	p__Actinobacteria	c__Actinobacteria	o__Coriobacteriales	f__Eggerthellaceae	g__norank_f__Eggerthellaceae	s__uncultured_bacterium_g__norank_f__Eggerthellaceae	OTU400	0	4	0	0	0	0	0	0	0	0	0	0	0	0	0	0	0	0	0	0	0	0	0	0	0	0	0	0	0	0	0	0	0	0	0	0	48
d__Bacteria	k__norank_d__Bacteria	p__Firmicutes	c__Clostridia	o__Clostridiales	f__Ruminococcaceae	g__Ruminococcaceae_UCG-010	s__uncultured_bacterium_g__Ruminococcaceae_UCG-010	OTU401	0	0	0	0	0	0	0	0	0	0	0	0	0	0	0	0	0	0	0	0	0	0	0	0	0	0	0	0	0	0	0	0	0	0	0	0	2
d__Bacteria	k__norank_d__Bacteria	p__Firmicutes	c__Clostridia	o__Clostridiales	f__Ruminococcaceae	g__Ruminiclostridium_5	s__uncultured_bacterium_g__Ruminiclostridium_5	OTU407	0	0	0	0	0	0	0	0	0	0	0	0	0	0	0	0	0	0	0	0	0	0	0	0	0	0	0	0	0	0	0	0	0	0	0	0	23
d__Bacteria	k__norank_d__Bacteria	p__Firmicutes	c__Clostridia	o__Clostridiales	f__Ruminococcaceae	g__Ruminococcaceae_UCG-005	s__unclassified_g__Ruminococcaceae_UCG-005	OTU418	0	0	0	0	0	0	0	0	0	0	0	0	0	0	0	0	0	0	0	0	0	15	0	22	0	0	1	0	0	38	0	0	0	0	0	0	227
d__Bacteria	k__norank_d__Bacteria	p__Firmicutes	c__Clostridia	o__Clostridiales	f__Ruminococcaceae	g__Ruminococcaceae_UCG-010	s__uncultured_bacterium_g__Ruminococcaceae_UCG-010	OTU393	0	0	0	0	0	0	0	0	0	0	0	0	0	0	0	0	0	0	0	0	0	0	0	0	0	0	0	0	0	0	0	0	0	0	0	0	7
d__Bacteria	k__norank_d__Bacteria	p__Kiritimatiellaeota	c__Kiritimatiellae	o__WCHB1-41	f__norank_o__WCHB1-41	g__norank_f__norank_o__WCHB1-41	s__uncultured_rumen_bacterium_g__norank_f__norank_o__WCHB1-41	OTU412	0	0	0	0	0	0	0	0	0	0	0	0	0	0	0	0	0	0	0	0	0	0	0	0	0	0	0	0	0	0	0	0	0	0	0	0	9
d__Bacteria	k__norank_d__Bacteria	p__Tenericutes	c__Mollicutes	o__Mollicutes_RF39	f__norank_o__Mollicutes_RF39	g__norank_f__norank_o__Mollicutes_RF39	s__uncultured_bacterium_g__norank_f__norank_o__Mollicutes_RF39	OTU430	0	0	0	0	0	0	0	0	0	0	0	0	0	0	0	0	0	0	0	0	0	0	0	0	0	0	0	0	0	0	0	0	0	0	0	0	4
d__Bacteria	k__norank_d__Bacteria	p__Firmicutes	c__Clostridia	o__Clostridiales	f__Ruminococcaceae	g__Ruminococcaceae_UCG-010	s__uncultured_bacterium_g__Ruminococcaceae_UCG-010	OTU425	0	0	0	0	0	0	0	0	0	0	0	0	0	0	0	0	0	0	0	0	0	0	0	0	0	0	0	0	0	0	0	0	0	0	0	0	2
d__Bacteria	k__norank_d__Bacteria	p__Firmicutes	c__Clostridia	o__Clostridiales	f__Lachnospiraceae	g__norank_f__Lachnospiraceae	s__unclassified_g__norank_f__Lachnospiraceae	OTU429	0	0	0	0	0	0	0	0	0	0	0	0	0	0	0	0	0	0	0	0	0	0	0	0	0	0	0	0	0	0	0	0	0	0	0	0	2
d__Bacteria	k__norank_d__Bacteria	p__Firmicutes	c__Clostridia	o__unclassified_c__Clostridia	f__unclassified_c__Clostridia	g__unclassified_c__Clostridia	s__unclassified_c__Clostridia	OTU415	0	0	0	0	0	0	0	0	0	0	0	0	0	0	0	0	0	0	0	0	0	0	0	0	0	0	0	0	0	0	0	0	0	0	0	0	13
d__Bacteria	k__norank_d__Bacteria	p__Bacteroidetes	c__Bacteroidia	o__Bacteroidales	f__F082	g__norank_f__F082	s__uncultured_bacterium_g__norank_f__F082	OTU432	0	0	0	0	0	0	0	0	0	0	0	0	0	0	0	0	0	0	0	0	0	0	0	0	0	0	0	0	0	0	0	0	0	0	0	0	23
d__Bacteria	k__norank_d__Bacteria	p__Proteobacteria	c__Alphaproteobacteria	o__Rhodospirillales	f__norank_o__Rhodospirillales	g__norank_f__norank_o__Rhodospirillales	s__uncultured_bacterium_g__norank_f__norank_o__Rhodospirillales	OTU420	0	0	0	0	0	0	0	0	0	0	0	0	0	0	0	0	0	0	0	0	0	0	0	0	0	0	0	0	0	0	0	0	0	0	0	0	3
d__Bacteria	k__norank_d__Bacteria	p__Firmicutes	c__Clostridia	o__Clostridiales	f__Ruminococcaceae	g__unclassified_f__Ruminococcaceae	s__unclassified_f__Ruminococcaceae	OTU422	0	0	0	0	0	0	0	0	0	0	0	0	0	0	0	0	0	0	0	0	0	0	0	0	0	0	0	0	0	0	0	0	0	0	0	0	7
d__Bacteria	k__norank_d__Bacteria	p__Firmicutes	c__Erysipelotrichia	o__Erysipelotrichales	f__Erysipelotrichaceae	g__Erysipelotrichaceae_UCG-009	s__unclassified_g__Erysipelotrichaceae_UCG-009	OTU431	0	0	0	0	0	0	0	0	0	0	0	0	0	0	0	0	0	0	0	0	0	0	0	0	0	0	0	0	0	0	0	0	0	0	0	0	5
d__Bacteria	k__norank_d__Bacteria	p__Firmicutes	c__Clostridia	o__Clostridiales	f__Ruminococcaceae	g__norank_f__Ruminococcaceae	s__unclassified_g__norank_f__Ruminococcaceae	OTU438	0	0	0	0	0	0	0	0	0	0	0	0	0	0	0	0	0	0	0	0	0	0	0	0	0	0	0	0	0	0	0	0	0	0	0	0	17
d__Bacteria	k__norank_d__Bacteria	p__Firmicutes	c__Clostridia	o__Clostridiales	f__Lachnospiraceae	g__Lachnospiraceae_UCG-006	s__uncultured_rumen_bacterium_g__Lachnospiraceae_UCG-006	OTU439	0	0	0	0	0	0	0	0	0	0	0	0	0	0	0	0	0	0	0	0	0	0	0	0	0	0	0	0	0	0	0	0	0	0	0	0	46
d__Bacteria	k__norank_d__Bacteria	p__Bacteroidetes	c__Bacteroidia	o__Bacteroidales	f__F082	g__norank_f__F082	s__uncultured_bacterium_g__norank_f__F082	OTU399	0	0	0	0	0	0	0	0	0	0	0	0	0	0	0	0	0	0	0	0	0	0	0	0	0	0	0	0	0	0	0	0	0	0	0	0	51
d__Bacteria	k__norank_d__Bacteria	p__Bacteroidetes	c__Bacteroidia	o__Bacteroidales	f__p-251-o5	g__norank_f__p-251-o5	s__unclassified_g__norank_f__p-251-o5	OTU424	0	0	0	0	0	0	0	0	0	0	0	0	0	0	0	0	0	0	0	0	0	0	0	0	0	0	0	0	0	0	0	0	0	0	0	0	8
d__Bacteria	k__norank_d__Bacteria	p__Firmicutes	c__Clostridia	o__Clostridiales	f__unclassified_o__Clostridiales	g__unclassified_o__Clostridiales	s__unclassified_o__Clostridiales	OTU406	0	0	0	0	0	0	0	0	0	0	0	0	0	0	0	0	0	0	0	0	0	0	0	0	0	0	0	0	0	0	0	0	0	0	0	0	8
d__Bacteria	k__norank_d__Bacteria	p__Tenericutes	c__Mollicutes	o__Izimaplasmatales	f__norank_o__Izimaplasmatales	g__norank_f__norank_o__Izimaplasmatales	s__uncultured_bacterium_g__norank_f__norank_o__Izimaplasmatales	OTU447	0	0	0	0	0	0	0	0	0	0	0	0	0	0	0	0	0	0	0	0	0	0	0	0	0	0	0	0	0	0	0	0	0	0	0	0	9
d__Bacteria	k__norank_d__Bacteria	p__Firmicutes	c__Clostridia	o__Clostridiales	f__Eubacteriaceae	g__Eubacterium	s__uncultured_bacterium_g__Eubacterium	OTU409	0	0	0	0	0	0	0	0	0	0	0	0	0	0	0	0	0	0	0	0	0	0	0	0	0	0	0	0	0	0	0	0	0	0	0	0	11
d__Bacteria	k__norank_d__Bacteria	p__Firmicutes	c__Clostridia	o__Clostridiales	f__Christensenellaceae	g__Christensenellaceae_R-7_group	s__bacterium_enrichment_culture_clone_DPF35	OTU408	0	0	0	0	0	0	0	0	0	0	0	0	0	0	0	0	0	0	0	0	0	0	0	0	0	0	0	0	0	0	0	0	0	0	0	0	10
d__Bacteria	k__norank_d__Bacteria	p__Firmicutes	c__Clostridia	o__Clostridiales	f__Lachnospiraceae	g__Lachnospiraceae_XPB1014_group	s__uncultured_bacterium_g__Lachnospiraceae_XPB1014_group	OTU417	0	0	0	0	0	0	0	0	0	0	0	0	0	0	0	0	0	0	0	0	0	0	0	0	0	0	0	0	0	0	0	0	0	0	0	0	16
d__Bacteria	k__norank_d__Bacteria	p__Firmicutes	c__Clostridia	o__Clostridiales	f__Ruminococcaceae	g__Ruminococcaceae_UCG-010	s__unclassified_g__Ruminococcaceae_UCG-010	OTU435	0	0	0	0	0	0	0	0	0	0	0	0	0	0	0	0	0	0	0	0	0	0	0	0	0	0	0	0	0	0	0	0	0	0	0	0	6
d__Bacteria	k__norank_d__Bacteria	p__Firmicutes	c__Clostridia	o__Clostridiales	f__Ruminococcaceae	g__[Eubacterium]_coprostanoligenes_group	s__uncultured_rumen_bacterium_g__[Eubacterium]_coprostanoligenes_group	OTU443	0	0	0	0	0	0	0	0	0	0	0	0	0	0	0	0	0	0	0	0	0	0	0	0	0	0	0	0	0	0	0	0	0	0	0	0	22
d__Bacteria	k__norank_d__Bacteria	p__Bacteroidetes	c__Bacteroidia	o__Bacteroidales	f__F082	g__norank_f__F082	s__uncultured_bacterium_g__norank_f__F082	OTU394	0	0	0	0	0	0	0	0	0	0	0	0	0	0	0	0	0	0	0	0	0	0	0	0	0	0	0	0	0	0	0	0	0	0	0	0	58
d__Bacteria	k__norank_d__Bacteria	p__Firmicutes	c__Clostridia	o__Clostridiales	f__Christensenellaceae	g__Christensenellaceae_R-7_group	s__uncultured_bacterium_g__Christensenellaceae_R-7_group	OTU402	0	0	0	0	0	0	0	0	0	0	0	0	0	0	0	0	0	0	0	0	0	0	0	0	0	0	0	0	0	0	0	0	0	0	0	0	37
d__Bacteria	k__norank_d__Bacteria	p__Firmicutes	c__Clostridia	o__Clostridiales	f__Ruminococcaceae	g__Ruminococcaceae_UCG-013	s__uncultured_bacterium_g__Ruminococcaceae_UCG-013	OTU446	0	0	0	0	0	0	0	0	0	0	0	0	0	0	0	0	0	0	0	0	0	0	0	0	0	0	0	0	0	0	0	0	0	0	0	0	15
d__Bacteria	k__norank_d__Bacteria	p__Actinobacteria	c__Actinobacteria	o__OPB41	f__norank_o__OPB41	g__norank_f__norank_o__OPB41	s__uncultured_Coriobacteriales_bacterium_g__norank	OTU464	0	0	0	1	0	0	0	0	0	0	0	0	0	0	0	0	0	0	0	0	0	0	0	0	0	0	0	0	0	0	0	0	0	0	0	0	3
d__Bacteria	k__norank_d__Bacteria	p__Firmicutes	c__Negativicutes	o__Selenomonadales	f__Veillonellaceae	g__Quinella	s__uncultured_bacterium_g__Quinella	OTU463	0	0	0	0	0	0	0	0	0	0	0	0	0	0	0	0	0	0	0	0	0	0	0	0	0	0	0	0	0	0	0	0	0	0	0	0	2
d__Bacteria	k__norank_d__Bacteria	p__Firmicutes	c__Clostridia	o__Clostridiales	f__Lachnospiraceae	g__unclassified_f__Lachnospiraceae	s__unclassified_f__Lachnospiraceae	OTU450	0	0	0	0	0	0	0	0	0	0	0	0	0	0	0	0	0	0	0	0	0	0	0	0	0	0	0	0	0	0	0	0	0	0	0	0	5
d__Bacteria	k__norank_d__Bacteria	p__Actinobacteria	c__Actinobacteria	o__Coriobacteriales	f__Atopobiaceae	g__Olsenella	s__unclassified_g__Olsenella	OTU468	0	0	0	0	0	0	0	0	0	0	0	0	0	0	0	0	0	0	0	0	0	0	0	0	0	0	0	0	0	0	0	0	0	0	0	0	3
d__Bacteria	k__norank_d__Bacteria	p__Firmicutes	c__Clostridia	o__Clostridiales	f__Ruminococcaceae	g__norank_f__Ruminococcaceae	s__unclassified_g__norank_f__Ruminococcaceae	OTU502	0	0	0	0	0	0	0	0	0	0	0	0	0	0	0	0	0	0	0	0	0	0	0	0	0	0	0	0	0	0	0	0	0	0	0	0	7
d__Bacteria	k__norank_d__Bacteria	p__Synergistetes	c__Synergistia	o__Synergistales	f__Synergistaceae	g__norank_f__Synergistaceae	s__uncultured_bacterium_g__norank_f__Synergistaceae	OTU449	0	0	0	0	0	0	0	0	0	0	0	0	0	0	0	0	0	0	0	0	0	0	0	0	0	0	0	0	0	0	0	0	0	0	0	0	14
d__Bacteria	k__norank_d__Bacteria	p__Firmicutes	c__Clostridia	o__Clostridiales	f__Clostridiales_vadinBB60_group	g__norank_f__Clostridiales_vadinBB60_group	s__unclassified_g__norank_f__Clostridiales_vadinBB60_group	OTU458	0	0	0	0	0	0	0	0	0	0	0	0	0	0	0	0	0	0	0	0	0	0	0	0	0	0	0	0	0	0	0	0	0	0	0	0	12
d__Bacteria	k__norank_d__Bacteria	p__Armatimonadetes	c__norank_p__Armatimonadetes	o__norank_c__norank_p__Armatimonadetes	f__norank_o__norank_c__norank_p__Armatimonadetes	g__norank_f__norank_o__norank_c__norank_p__Armatimonadetes	s__unclassified_g__norank_f__norank_o__norank_c__norank_p__Armatimonadetes	OTU472	0	0	0	0	0	0	0	0	0	0	0	0	0	0	0	0	0	0	0	0	0	0	0	0	0	0	0	0	0	0	0	0	0	0	0	0	2
d__Bacteria	k__norank_d__Bacteria	p__Firmicutes	c__Clostridia	o__Clostridiales	f__Lachnospiraceae	g__Lachnospiraceae_UCG-006	s__uncultured_rumen_bacterium_g__Lachnospiraceae_UCG-006	OTU454	0	0	0	0	0	0	0	0	0	0	0	0	0	0	0	0	0	0	0	0	0	0	0	0	0	0	0	0	0	0	0	0	0	0	0	0	11
d__Bacteria	k__norank_d__Bacteria	p__Firmicutes	c__Clostridia	o__Clostridiales	f__Ruminococcaceae	g__Ruminococcaceae_UCG-010	s__unclassified_g__Ruminococcaceae_UCG-010	OTU466	0	0	0	0	0	0	0	0	0	0	0	0	0	0	0	0	0	0	0	0	0	0	0	0	0	0	0	0	0	0	0	0	0	0	0	0	4
d__Bacteria	k__norank_d__Bacteria	p__Synergistetes	c__Synergistia	o__Synergistales	f__Synergistaceae	g__unclassified_f__Synergistaceae	s__unclassified_f__Synergistaceae	OTU452	0	0	0	0	0	0	0	0	0	0	0	0	0	0	0	0	0	0	0	0	0	0	0	0	0	0	0	0	0	0	0	0	0	0	0	0	14
d__Bacteria	k__norank_d__Bacteria	p__Bacteroidetes	c__Bacteroidia	o__Bacteroidales	f__Prevotellaceae	g__unclassified_f__Prevotellaceae	s__unclassified_f__Prevotellaceae	OTU459	0	0	0	0	0	0	0	0	0	0	0	0	0	0	0	0	0	0	0	0	0	0	0	0	0	0	0	0	0	0	0	0	0	0	0	0	3
d__Bacteria	k__norank_d__Bacteria	p__Chloroflexi	c__Anaerolineae	o__Anaerolineales	f__Anaerolineaceae	g__Flexilinea	s__uncultured_bacterium_g__Flexilinea	OTU451	0	0	0	0	0	0	0	0	0	0	0	0	0	0	0	0	0	0	0	0	0	0	0	0	0	0	0	0	0	0	0	0	0	0	0	0	2
d__Bacteria	k__norank_d__Bacteria	p__Proteobacteria	c__Deltaproteobacteria	o__Syntrophobacterales	f__Syntrophaceae	g__Smithella	s__uncultured_bacterium_g__Smithella	OTU453	0	4	0	0	0	12	2	0	5	1	0	0	0	0	0	0	0	0	0	0	0	0	0	0	0	0	0	0	1	0	0	0	0	0	0	0	40
d__Bacteria	k__norank_d__Bacteria	p__Firmicutes	c__Clostridia	o__Clostridiales	f__Ruminococcaceae	g__Ruminococcaceae_UCG-010	s__uncultured_bacterium_g__Ruminococcaceae_UCG-010	OTU465	0	0	0	0	0	0	0	0	0	0	0	0	0	0	0	0	0	0	0	0	0	0	0	0	0	0	0	0	0	0	0	0	0	0	0	0	15
d__Bacteria	k__norank_d__Bacteria	p__Firmicutes	c__Clostridia	o__Clostridiales	f__Ruminococcaceae	g__Ruminococcaceae_UCG-009	s__uncultured_bacterium_g__Ruminococcaceae_UCG-009	OTU483	0	0	0	0	0	0	0	0	0	0	0	0	0	0	0	0	0	0	0	0	0	0	0	0	0	0	0	0	0	0	0	0	0	0	0	0	4
d__Bacteria	k__norank_d__Bacteria	p__Lentisphaerae	c__Oligosphaeria	o__Oligosphaerales	f__Oligosphaeraceae	g__horsej-a03	s__uncultured_bacterium_g__horsej-a03	OTU494	0	0	0	0	0	0	0	0	0	0	0	0	0	0	0	0	0	0	0	0	0	0	0	0	0	0	0	0	0	0	0	0	0	0	0	0	20
d__Bacteria	k__norank_d__Bacteria	p__Firmicutes	c__Clostridia	o__Clostridiales	f__Ruminococcaceae	g__Papillibacter	s__unclassified_g__Papillibacter	OTU495	0	0	0	0	0	0	0	0	0	0	0	0	0	0	0	0	0	0	0	0	0	0	0	0	0	0	0	0	0	0	0	0	0	0	0	0	46
d__Bacteria	k__norank_d__Bacteria	p__Proteobacteria	c__Alphaproteobacteria	o__Rhizobiales	f__Beijerinckiaceae	g__norank_f__Beijerinckiaceae	s__metagenome_g__norank_f__Beijerinckiaceae	OTU477	0	0	0	0	0	0	0	0	0	0	0	0	0	0	0	0	0	0	0	0	0	0	0	0	0	0	0	0	0	0	0	0	0	0	0	0	8
d__Bacteria	k__norank_d__Bacteria	p__Firmicutes	c__Clostridia	o__Clostridiales	f__Ruminococcaceae	g__unclassified_f__Ruminococcaceae	s__unclassified_f__Ruminococcaceae	OTU482	0	0	0	0	0	0	0	0	0	0	0	0	0	0	0	0	0	0	0	0	0	0	0	0	0	0	0	0	0	0	0	0	0	0	0	0	2
d__Bacteria	k__norank_d__Bacteria	p__Firmicutes	c__Clostridia	o__Clostridiales	f__Family_XIII	g__Anaerovorax	s__uncultured_rumen_bacterium_g__Anaerovorax	OTU485	0	0	0	0	0	0	0	0	0	0	0	0	0	0	0	0	0	0	0	0	0	0	0	0	0	0	0	0	0	0	0	0	0	0	0	0	5
d__Bacteria	k__norank_d__Bacteria	p__Cyanobacteria	c__Melainabacteria	o__Gastranaerophilales	f__norank_o__Gastranaerophilales	g__norank_f__norank_o__Gastranaerophilales	s__uncultured_bacterium_g__norank_f__norank_o__Gastranaerophilales	OTU490	0	0	0	0	0	0	0	0	0	0	0	0	0	0	1	0	0	0	0	0	0	8	0	0	0	0	0	0	0	0	0	0	0	0	0	0	33
d__Bacteria	k__norank_d__Bacteria	p__Kiritimatiellaeota	c__Kiritimatiellae	o__WCHB1-41	f__norank_o__WCHB1-41	g__norank_f__norank_o__WCHB1-41	s__uncultured_bacterium_g__norank_f__norank_o__WCHB1-41	OTU509	0	0	0	0	0	0	0	0	0	0	0	0	0	0	0	0	0	0	0	0	0	0	0	0	0	0	0	0	0	0	0	0	0	0	0	0	15
d__Bacteria	k__norank_d__Bacteria	p__Firmicutes	c__Clostridia	o__Clostridiales	f__Ruminococcaceae	g__Ruminiclostridium_1	s__unclassified_g__Ruminiclostridium_1	OTU503	0	0	0	0	0	0	0	0	0	0	0	0	0	0	0	0	0	0	0	0	0	0	0	0	0	0	0	0	0	0	0	0	0	0	0	0	3
d__Bacteria	k__norank_d__Bacteria	p__Firmicutes	c__Clostridia	o__Clostridiales	f__Ruminococcaceae	g__Ruminiclostridium_9	s__unclassified_g__Ruminiclostridium_9	OTU475	0	0	0	0	0	0	0	0	0	0	0	0	0	0	0	0	0	0	0	0	0	0	0	0	0	0	0	0	0	0	0	0	0	0	0	0	7
d__Bacteria	k__norank_d__Bacteria	p__Actinobacteria	c__Actinobacteria	o__Coriobacteriales	f__Atopobiaceae	g__norank_f__Atopobiaceae	s__uncultured_bacterium_g__norank_f__Atopobiaceae	OTU489	0	0	0	0	0	0	0	0	0	0	0	0	0	0	0	0	0	0	0	0	0	0	0	0	0	0	0	0	0	0	0	0	0	0	0	0	16
d__Bacteria	k__norank_d__Bacteria	p__Bacteroidetes	c__Bacteroidia	o__Bacteroidales	f__Rikenellaceae	g__Rikenellaceae_RC9_gut_group	s__unclassified_g__Rikenellaceae_RC9_gut_group	OTU506	0	0	0	0	0	0	0	0	0	0	0	0	0	0	0	0	0	0	0	0	0	0	0	0	0	0	0	0	0	0	0	0	0	0	0	0	11
d__Bacteria	k__norank_d__Bacteria	p__Firmicutes	c__Clostridia	o__Clostridiales	f__Lachnospiraceae	g__Lachnospiraceae_ND3007_group	s__uncultured_Lachnospiraceae_bacterium_g__Lachnospiraceae_ND3007_group	OTU508	0	0	0	0	0	0	0	0	0	0	0	0	0	0	0	0	0	0	0	0	0	0	0	0	0	0	0	0	0	0	0	0	0	0	0	0	32
d__Bacteria	k__norank_d__Bacteria	p__Firmicutes	c__Clostridia	o__Clostridiales	f__Ruminococcaceae	g__Ruminococcaceae_UCG-014	s__unidentified_rumen_bacterium_JW32	OTU510	0	0	0	0	0	0	0	0	0	0	0	0	0	0	0	0	0	0	0	0	0	0	0	0	0	0	0	0	0	0	0	0	0	0	0	0	2
d__Bacteria	k__norank_d__Bacteria	p__Firmicutes	c__Clostridia	o__Clostridiales	f__Ruminococcaceae	g__[Eubacterium]_coprostanoligenes_group	s__uncultured_bacterium_g__[Eubacterium]_coprostanoligenes_group	OTU457	0	0	0	0	0	0	0	0	0	0	0	0	0	0	0	0	0	0	0	0	0	0	0	0	0	0	0	0	0	0	0	0	0	0	0	0	15
d__Bacteria	k__norank_d__Bacteria	p__Firmicutes	c__Clostridia	o__Clostridiales	f__Ruminococcaceae	g__Ruminococcaceae_UCG-010	s__unclassified_g__Ruminococcaceae_UCG-010	OTU500	0	0	0	0	0	0	0	0	0	0	0	0	0	0	0	0	0	0	0	0	0	0	0	0	0	0	0	0	0	0	0	0	0	0	0	0	28
d__Bacteria	k__norank_d__Bacteria	p__Spirochaetes	c__Spirochaetia	o__Spirochaetales	f__Spirochaetaceae	g__Treponema_2	s__uncultured_bacterium_g__Treponema_2	OTU474	0	0	0	0	0	0	0	0	0	0	0	0	0	0	0	0	0	0	0	0	0	0	0	0	0	0	0	0	0	0	0	0	0	0	0	0	30
d__Bacteria	k__norank_d__Bacteria	p__Firmicutes	c__Clostridia	o__Clostridiales	f__Peptococcaceae	g__norank_f__Peptococcaceae	s__unclassified_g__norank_f__Peptococcaceae	OTU476	0	0	0	0	0	0	0	0	0	0	0	0	0	0	0	0	0	0	0	0	0	0	0	0	0	0	0	0	0	0	0	0	0	0	0	0	28
d__Bacteria	k__norank_d__Bacteria	p__Firmicutes	c__Clostridia	o__Clostridiales	f__Lachnospiraceae	g__unclassified_f__Lachnospiraceae	s__unclassified_f__Lachnospiraceae	OTU480	0	0	0	0	0	0	0	0	0	0	0	0	0	0	0	0	0	0	0	0	0	0	0	0	0	0	0	0	0	0	0	0	0	0	0	0	3
d__Bacteria	k__norank_d__Bacteria	p__unclassified_k__norank_d__Bacteria	c__unclassified_k__norank_d__Bacteria	o__unclassified_k__norank_d__Bacteria	f__unclassified_k__norank_d__Bacteria	g__unclassified_k__norank_d__Bacteria	s__unclassified_k__norank_d__Bacteria	OTU493	0	0	0	0	0	0	0	0	0	0	0	2	0	0	0	0	0	0	0	0	0	0	0	0	0	0	0	0	0	0	0	0	0	0	0	0	5
d__Bacteria	k__norank_d__Bacteria	p__Firmicutes	c__Clostridia	o__Clostridiales	f__Lachnospiraceae	g__unclassified_f__Lachnospiraceae	s__unclassified_f__Lachnospiraceae	OTU499	0	0	0	0	0	0	0	0	0	0	0	0	0	0	0	0	0	0	0	0	0	0	0	0	0	0	0	0	0	0	0	0	0	0	0	0	50
d__Bacteria	k__norank_d__Bacteria	p__Firmicutes	c__Clostridia	o__Clostridiales	f__Ruminococcaceae	g__Ruminococcus_2	s__unclassified_g__Ruminococcus_2	OTU501	0	0	0	0	0	0	0	0	0	0	0	0	0	0	0	0	0	0	0	0	0	0	0	0	0	0	0	0	0	0	0	0	0	0	0	0	61
d__Bacteria	k__norank_d__Bacteria	p__Spirochaetes	c__Spirochaetia	o__Spirochaetales	f__Spirochaetaceae	g__Treponema_2	s__uncultured_bacterium_g__Treponema_2	OTU460	0	0	0	0	0	0	0	0	0	0	0	0	0	0	0	0	0	0	0	0	0	0	0	0	0	0	0	0	0	0	0	0	0	0	0	0	8
d__Bacteria	k__norank_d__Bacteria	p__Actinobacteria	c__Actinobacteria	o__Micrococcales	f__Micrococcaceae	g__Renibacterium	s__Arthrobacter_sp._IHBB_11108	OTU462	1	0	0	6	20	47	2	6	4	7	0	0	0	0	1	0	0	0	0	2	13	0	17	1	0	0	0	29	0	0	0	6	5	0	0	0	185
d__Bacteria	k__norank_d__Bacteria	p__Firmicutes	c__Clostridia	o__Clostridiales	f__Defluviitaleaceae	g__Defluviitaleaceae_UCG-011	s__uncultured_bacterium_g__Defluviitaleaceae_UCG-011	OTU471	0	0	0	0	0	0	0	0	0	0	0	0	0	0	0	0	0	0	0	0	0	0	0	0	0	0	0	0	0	0	0	0	0	0	0	0	11
d__Bacteria	k__norank_d__Bacteria	p__Bacteroidetes	c__Bacteroidia	o__Bacteroidales	f__unclassified_o__Bacteroidales	g__unclassified_o__Bacteroidales	s__unclassified_o__Bacteroidales	OTU484	0	0	0	0	0	0	0	0	0	0	0	0	0	0	0	0	0	0	0	0	0	0	0	0	0	0	0	0	0	0	0	0	0	0	0	0	5
d__Bacteria	k__norank_d__Bacteria	p__Firmicutes	c__Clostridia	o__Clostridiales	f__Christensenellaceae	g__Christensenellaceae_R-7_group	s__unclassified_g__Christensenellaceae_R-7_group	OTU504	0	0	0	0	0	0	0	0	0	0	0	0	0	0	0	0	0	0	0	0	0	0	0	0	0	0	0	0	0	0	0	0	0	0	0	0	68
d__Bacteria	k__norank_d__Bacteria	p__Kiritimatiellaeota	c__Kiritimatiellae	o__WCHB1-41	f__norank_o__WCHB1-41	g__norank_f__norank_o__WCHB1-41	s__uncultured_bacterium_g__norank_f__norank_o__WCHB1-41	OTU470	0	0	0	0	0	0	0	0	0	0	0	0	0	0	0	0	0	0	0	0	0	0	0	0	0	0	0	0	0	0	0	0	0	0	0	0	164
d__Bacteria	k__norank_d__Bacteria	p__Firmicutes	c__Clostridia	o__Clostridiales	f__Lachnospiraceae	g__unclassified_f__Lachnospiraceae	s__unclassified_f__Lachnospiraceae	OTU478	0	0	0	0	0	0	0	0	0	0	0	0	0	0	0	0	0	0	0	0	0	0	0	0	0	0	0	0	0	0	0	0	0	0	0	0	16
d__Bacteria	k__norank_d__Bacteria	p__Firmicutes	c__Clostridia	o__Clostridiales	f__Ruminococcaceae	g__Saccharofermentans	s__unclassified_g__Saccharofermentans	OTU486	0	0	0	0	0	0	0	0	0	0	0	0	0	0	0	0	0	0	0	0	0	0	0	0	0	0	0	0	0	0	0	0	0	0	0	0	37
d__Bacteria	k__norank_d__Bacteria	p__Tenericutes	c__Mollicutes	o__Mollicutes_RF39	f__norank_o__Mollicutes_RF39	g__norank_f__norank_o__Mollicutes_RF39	s__uncultured_bacterium_g__norank_f__norank_o__Mollicutes_RF39	OTU456	0	0	0	0	0	0	0	0	0	0	0	0	0	0	0	0	0	0	0	0	0	0	0	0	0	0	0	0	0	0	0	0	0	0	0	0	6
d__Bacteria	k__norank_d__Bacteria	p__Firmicutes	c__Clostridia	o__Clostridiales	f__Ruminococcaceae	g__norank_f__Ruminococcaceae	s__unclassified_g__norank_f__Ruminococcaceae	OTU461	0	0	0	0	0	0	0	0	0	0	0	0	0	0	0	0	0	0	0	0	0	0	0	0	0	0	0	0	0	0	0	0	0	0	0	0	3
d__Bacteria	k__norank_d__Bacteria	p__Firmicutes	c__Clostridia	o__Clostridiales	f__Lachnospiraceae	g__Lachnospiraceae_NK4A136_group	s__uncultured_bacterium_g__Lachnospiraceae_NK4A136_group	OTU467	0	0	0	0	0	0	0	0	0	0	0	0	0	0	0	0	0	0	0	0	0	75	0	0	0	0	0	0	0	0	0	0	0	0	0	0	81
d__Bacteria	k__norank_d__Bacteria	p__Firmicutes	c__Clostridia	o__Clostridiales	f__Ruminococcaceae	g__Ruminococcaceae_UCG-010	s__unclassified_g__Ruminococcaceae_UCG-010	OTU479	0	0	0	0	0	0	0	0	0	0	0	0	0	0	0	0	0	0	0	0	0	0	0	0	0	0	0	0	0	0	0	0	0	0	0	0	7
d__Bacteria	k__norank_d__Bacteria	p__Bacteroidetes	c__Bacteroidia	o__Bacteroidales	f__Rikenellaceae	g__Rikenellaceae_RC9_gut_group	s__uncultured_bacterium_g__Rikenellaceae_RC9_gut_group	OTU481	0	0	0	0	0	0	0	0	0	0	0	0	0	0	0	0	1	0	0	0	0	0	0	0	0	0	0	0	0	0	0	0	0	0	0	0	10
d__Bacteria	k__norank_d__Bacteria	p__Bacteroidetes	c__Bacteroidia	o__Bacteroidales	f__F082	g__norank_f__F082	s__unclassified_g__norank_f__F082	OTU488	0	0	0	0	0	0	0	0	0	0	0	0	0	0	0	0	0	0	0	0	0	0	0	0	0	0	0	0	0	0	0	0	0	0	0	0	11
d__Bacteria	k__norank_d__Bacteria	p__Bacteroidetes	c__Bacteroidia	o__Bacteroidales	f__Rikenellaceae	g__Rikenellaceae_RC9_gut_group	s__unclassified_g__Rikenellaceae_RC9_gut_group	OTU505	0	0	0	0	0	0	0	0	0	0	0	0	0	0	0	0	0	0	0	0	0	0	0	0	0	0	0	0	0	0	0	0	0	0	0	0	4
d__Bacteria	k__norank_d__Bacteria	p__Bacteroidetes	c__Bacteroidia	o__Bacteroidales	f__Rikenellaceae	g__unclassified_f__Rikenellaceae	s__unclassified_f__Rikenellaceae	OTU507	0	0	0	0	0	0	0	0	0	0	0	0	0	0	0	0	0	0	0	0	0	0	0	0	0	0	0	0	0	0	0	0	0	0	0	0	6
d__Bacteria	k__norank_d__Bacteria	p__Proteobacteria	c__Alphaproteobacteria	o__Rickettsiales	f__norank_o__Rickettsiales	g__norank_f__norank_o__Rickettsiales	s__uncultured_rumen_bacterium_g__norank_f__norank_o__Rickettsiales	OTU512	0	0	0	0	0	0	0	0	0	0	0	0	0	0	0	0	0	0	0	0	0	0	0	0	0	0	0	0	0	0	0	0	0	0	0	0	15
d__Bacteria	k__norank_d__Bacteria	p__Proteobacteria	c__Gammaproteobacteria	o__Pasteurellales	f__Pasteurellaceae	g__Actinobacillus	s__Bisgaard_Taxon_10	OTU455	0	0	0	0	0	0	0	0	0	0	0	0	0	0	0	0	0	0	0	0	0	0	0	0	0	0	0	0	0	0	0	0	0	0	0	0	8
d__Bacteria	k__norank_d__Bacteria	p__Firmicutes	c__Clostridia	o__Clostridiales	f__Family_XIII	g__Family_XIII_AD3011_group	s__unclassified_g__Family_XIII_AD3011_group	OTU498	0	0	0	0	0	0	0	0	0	0	0	0	0	0	0	0	0	0	0	0	0	0	0	0	0	0	0	0	0	0	0	0	0	0	0	0	5
d__Bacteria	k__norank_d__Bacteria	p__Firmicutes	c__Clostridia	o__Clostridiales	f__Christensenellaceae	g__Christensenellaceae_R-7_group	s__uncultured_bacterium_g__Christensenellaceae_R-7_group	OTU469	0	0	0	0	0	0	0	0	0	0	0	0	0	0	0	0	0	0	0	0	0	0	0	0	0	0	0	0	0	0	0	0	0	0	0	0	19
d__Bacteria	k__norank_d__Bacteria	p__Firmicutes	c__Clostridia	o__Clostridiales	f__Lachnospiraceae	g__Cellulosilyticum	s__uncultured_Cellulosilyticum_sp._g__Cellulosilyticum	OTU473	0	0	0	0	0	0	0	0	0	0	0	0	0	0	0	0	0	0	0	0	0	0	0	0	0	0	0	0	0	0	0	0	0	0	0	0	12
d__Bacteria	k__norank_d__Bacteria	p__Firmicutes	c__Clostridia	o__Clostridiales	f__Lachnospiraceae	g__[Eubacterium]_hallii_group	s__unclassified_g__[Eubacterium]_hallii_group	OTU487	0	0	0	0	0	0	0	0	0	0	0	0	0	0	0	0	0	0	0	0	0	0	0	0	0	0	0	0	0	0	0	0	0	0	0	0	17
d__Bacteria	k__norank_d__Bacteria	p__Firmicutes	c__Clostridia	o__Clostridiales	f__Ruminococcaceae	g__Ruminococcaceae_UCG-010	s__unclassified_g__Ruminococcaceae_UCG-010	OTU496	0	0	0	0	0	0	0	0	0	0	0	0	0	0	0	0	0	0	0	0	0	0	0	0	0	0	0	0	0	0	0	0	0	0	0	0	11
d__Bacteria	k__norank_d__Bacteria	p__Proteobacteria	c__Deltaproteobacteria	o__Bdellovibrionales	f__Bacteriovoracaceae	g__Peredibacter	s__metagenome_g__Peredibacter	OTU497	0	0	25	0	0	0	0	0	0	0	0	3	0	0	0	17	7	0	0	0	0	0	3	0	0	0	1	0	0	0	0	0	0	0	0	0	72
d__Bacteria	k__norank_d__Bacteria	p__Firmicutes	c__Clostridia	o__Clostridiales	f__Lachnospiraceae	g__unclassified_f__Lachnospiraceae	s__unclassified_f__Lachnospiraceae	OTU492	0	0	0	0	0	0	0	0	0	0	0	0	0	0	0	0	0	0	0	0	0	0	0	0	0	0	0	0	0	0	0	0	0	0	0	0	15
d__Bacteria	k__norank_d__Bacteria	p__Firmicutes	c__Clostridia	o__Clostridiales	f__Ruminococcaceae	g__Ruminococcaceae_UCG-014	s__uncultured_bacterium_g__Ruminococcaceae_UCG-014	OTU491	1	0	0	0	0	0	0	0	0	0	0	0	0	0	0	0	0	0	0	0	0	17	0	0	0	0	0	0	0	19	0	0	0	0	0	0	61
d__Bacteria	k__norank_d__Bacteria	p__Firmicutes	c__Clostridia	o__Clostridiales	f__Ruminococcaceae	g__norank_f__Ruminococcaceae	s__uncultured_bacterium_g__norank_f__Ruminococcaceae	OTU511	0	0	0	0	0	0	0	0	0	0	0	0	0	0	0	0	0	0	0	0	0	0	0	0	0	0	0	0	0	0	0	0	0	0	0	0	8
d__Bacteria	k__norank_d__Bacteria	p__Firmicutes	c__Clostridia	o__Clostridiales	f__Ruminococcaceae	g__Ruminococcaceae_UCG-013	s__unclassified_g__Ruminococcaceae_UCG-013	OTU519	0	0	0	0	0	0	0	0	0	0	0	0	0	0	0	0	0	0	0	0	0	0	0	0	0	0	0	0	0	0	0	0	0	0	0	0	24
d__Bacteria	k__norank_d__Bacteria	p__Proteobacteria	c__Alphaproteobacteria	o__Rhodospirillales	f__norank_o__Rhodospirillales	g__norank_f__norank_o__Rhodospirillales	s__uncultured_rumen_bacterium_g__norank_f__norank_o__Rhodospirillales	OTU538	0	0	0	0	0	0	0	0	0	0	0	0	0	0	0	0	0	0	0	0	0	0	0	0	0	0	0	0	0	0	0	0	0	0	0	0	5
d__Bacteria	k__norank_d__Bacteria	p__Bacteroidetes	c__Bacteroidia	o__Bacteroidales	f__Rikenellaceae	g__Rikenellaceae_RC9_gut_group	s__uncultured_bacterium_g__Rikenellaceae_RC9_gut_group	OTU542	0	0	0	0	0	0	0	0	0	0	0	0	0	0	0	0	0	0	0	0	0	0	0	0	0	0	0	0	0	0	0	0	0	0	0	0	19
d__Bacteria	k__norank_d__Bacteria	p__Bacteroidetes	c__Bacteroidia	o__Bacteroidales	f__Rikenellaceae	g__Rikenellaceae_RC9_gut_group	s__uncultured_bacterium_g__Rikenellaceae_RC9_gut_group	OTU524	0	0	0	0	0	0	0	0	0	0	0	0	0	0	0	0	0	0	0	0	0	0	0	0	0	0	0	0	0	0	0	0	0	0	0	0	24
d__Bacteria	k__norank_d__Bacteria	p__Bacteroidetes	c__Bacteroidia	o__Bacteroidales	f__Prevotellaceae	g__norank_f__Prevotellaceae	s__uncultured_bacterium_g__norank_f__Prevotellaceae	OTU518	0	0	0	0	0	0	0	0	0	0	0	0	0	0	0	0	0	0	0	0	0	0	0	0	0	0	0	0	0	0	0	0	0	0	0	0	5
d__Bacteria	k__norank_d__Bacteria	p__Firmicutes	c__Clostridia	o__Clostridiales	f__Lachnospiraceae	g__unclassified_f__Lachnospiraceae	s__unclassified_f__Lachnospiraceae	OTU531	0	0	0	0	0	0	0	0	0	0	0	0	0	0	0	0	0	0	0	0	0	0	0	0	0	0	0	0	0	0	0	0	0	0	0	0	57
d__Bacteria	k__norank_d__Bacteria	p__Firmicutes	c__Clostridia	o__Clostridiales	f__Lachnospiraceae	g__Oribacterium	s__uncultured_bacterium_g__Oribacterium	OTU528	0	0	0	0	0	0	0	0	0	0	0	0	0	0	0	0	0	0	0	0	0	0	0	0	0	0	0	0	0	0	0	0	0	0	0	0	132
d__Bacteria	k__norank_d__Bacteria	p__Firmicutes	c__Clostridia	o__Clostridiales	f__Lachnospiraceae	g__unclassified_f__Lachnospiraceae	s__unclassified_f__Lachnospiraceae	OTU514	0	0	0	0	0	0	0	0	0	0	0	0	0	0	0	0	0	0	0	0	0	0	0	0	0	0	0	0	0	0	0	0	0	0	0	0	13
d__Bacteria	k__norank_d__Bacteria	p__Firmicutes	c__Clostridia	o__Clostridiales	f__Lachnospiraceae	g__Lachnospiraceae_ND3007_group	s__unclassified_g__Lachnospiraceae_ND3007_group	OTU515	0	0	0	0	0	0	0	0	0	0	0	0	0	0	0	0	0	0	0	0	0	0	0	0	0	0	0	0	0	0	0	0	0	0	0	0	7
d__Bacteria	k__norank_d__Bacteria	p__Firmicutes	c__Clostridia	o__Clostridiales	f__Ruminococcaceae	g__Ruminococcaceae_UCG-005	s__unclassified_g__Ruminococcaceae_UCG-005	OTU520	0	0	0	0	0	0	0	0	0	0	0	0	0	0	0	0	0	0	0	0	0	0	0	0	0	0	0	3	0	0	0	0	0	0	0	0	59
d__Bacteria	k__norank_d__Bacteria	p__Armatimonadetes	c__norank_p__Armatimonadetes	o__norank_c__norank_p__Armatimonadetes	f__norank_o__norank_c__norank_p__Armatimonadetes	g__norank_f__norank_o__norank_c__norank_p__Armatimonadetes	s__unclassified_g__norank_f__norank_o__norank_c__norank_p__Armatimonadetes	OTU517	0	0	0	0	0	0	0	0	0	0	0	0	0	0	0	0	0	0	0	0	0	0	0	0	0	0	0	0	0	0	0	0	0	0	0	0	3
d__Bacteria	k__norank_d__Bacteria	p__Firmicutes	c__Clostridia	o__Clostridiales	f__Ruminococcaceae	g__Ruminococcus_1	s__uncultured_bacterium_g__Ruminococcus_1	OTU530	0	0	0	0	0	0	0	0	0	0	0	0	0	0	0	0	0	0	0	0	0	0	0	0	0	0	0	0	0	0	0	0	0	0	0	0	2
d__Bacteria	k__norank_d__Bacteria	p__Firmicutes	c__Clostridia	o__Clostridiales	f__Ruminococcaceae	g__Ruminococcus_1	s__unclassified_g__Ruminococcus_1	OTU513	0	0	0	0	0	0	0	0	0	0	0	0	0	0	0	0	0	0	0	0	0	0	0	0	0	0	0	0	0	0	0	0	0	0	0	0	16
d__Bacteria	k__norank_d__Bacteria	p__Firmicutes	c__Clostridia	o__Clostridiales	f__Lachnospiraceae	g__norank_f__Lachnospiraceae	s__unclassified_g__norank_f__Lachnospiraceae	OTU522	0	0	0	0	0	0	0	0	0	0	0	0	0	0	0	0	0	0	0	0	0	1	0	0	0	0	0	0	0	14	0	0	0	0	0	0	71
d__Bacteria	k__norank_d__Bacteria	p__Lentisphaerae	c__Oligosphaeria	o__Oligosphaerales	f__Oligosphaeraceae	g__horsej-a03	s__unclassified_g__horsej-a03	OTU541	0	0	0	0	0	0	0	0	0	0	0	0	0	0	0	0	0	0	0	0	0	0	0	0	0	0	0	0	0	0	0	0	0	0	0	0	2
d__Bacteria	k__norank_d__Bacteria	p__Bacteroidetes	c__Bacteroidia	o__Bacteroidales	f__unclassified_o__Bacteroidales	g__unclassified_o__Bacteroidales	s__unclassified_o__Bacteroidales	OTU532	0	0	0	0	0	0	0	0	0	0	0	0	0	0	0	0	0	0	0	0	0	0	0	0	0	0	0	0	0	0	0	0	0	0	0	0	11
d__Bacteria	k__norank_d__Bacteria	p__Firmicutes	c__Clostridia	o__Clostridiales	f__Lachnospiraceae	g__unclassified_f__Lachnospiraceae	s__unclassified_f__Lachnospiraceae	OTU559	0	0	0	0	0	0	0	0	0	0	0	0	0	0	0	0	0	0	0	0	0	0	0	0	0	0	0	0	0	1	0	0	0	0	0	0	25
d__Bacteria	k__norank_d__Bacteria	p__Firmicutes	c__Clostridia	o__Clostridiales	f__Lachnospiraceae	g__unclassified_f__Lachnospiraceae	s__unclassified_f__Lachnospiraceae	OTU575	0	0	0	0	0	0	0	0	0	0	0	0	0	0	0	0	0	0	0	0	0	0	0	0	0	0	0	0	0	2	0	0	0	0	0	0	22
d__Bacteria	k__norank_d__Bacteria	p__Kiritimatiellaeota	c__Kiritimatiellae	o__WCHB1-41	f__norank_o__WCHB1-41	g__norank_f__norank_o__WCHB1-41	s__unclassified_g__norank_f__norank_o__WCHB1-41	OTU548	0	0	0	0	0	0	0	0	0	0	0	0	0	0	0	0	0	0	0	0	0	0	0	0	0	0	0	0	0	0	0	0	0	0	0	0	12
d__Bacteria	k__norank_d__Bacteria	p__Firmicutes	c__Clostridia	o__Clostridiales	f__Ruminococcaceae	g__[Eubacterium]_coprostanoligenes_group	s__unclassified_g__[Eubacterium]_coprostanoligenes_group	OTU553	0	0	0	0	0	0	0	0	0	0	0	0	0	0	0	0	0	0	0	0	0	0	0	0	0	0	0	0	0	0	0	0	0	0	0	0	20
d__Bacteria	k__norank_d__Bacteria	p__Firmicutes	c__Clostridia	o__Clostridiales	f__Family_XIII	g__Anaerovorax	s__unclassified_g__Anaerovorax	OTU566	0	0	0	0	0	0	0	0	0	0	0	0	0	0	0	0	0	0	0	0	0	0	0	0	0	0	0	0	0	0	0	0	0	0	0	0	90
d__Bacteria	k__norank_d__Bacteria	p__Firmicutes	c__Clostridia	o__Clostridiales	f__Ruminococcaceae	g__[Eubacterium]_coprostanoligenes_group	s__uncultured_bacterium_g__[Eubacterium]_coprostanoligenes_group	OTU545	0	0	0	0	0	0	0	0	0	0	0	0	0	0	0	0	0	0	0	0	0	0	0	0	0	0	0	0	0	0	0	0	0	0	0	0	62
d__Bacteria	k__norank_d__Bacteria	p__Proteobacteria	c__Alphaproteobacteria	o__Rhizobiales	f__Xanthobacteraceae	g__norank_f__Xanthobacteraceae	s__unclassified_g__norank_f__Xanthobacteraceae	OTU561	0	1	15	0	0	0	0	0	0	0	0	0	0	0	1	0	0	0	0	0	0	0	1	2	0	0	0	0	0	0	0	0	0	0	0	0	42
d__Bacteria	k__norank_d__Bacteria	p__Firmicutes	c__Clostridia	o__Clostridiales	f__Christensenellaceae	g__Christensenellaceae_R-7_group	s__unclassified_g__Christensenellaceae_R-7_group	OTU568	0	0	0	0	0	0	0	0	0	0	0	0	0	0	0	0	0	0	0	0	0	0	0	0	0	0	0	0	0	0	0	0	0	0	0	0	7
d__Bacteria	k__norank_d__Bacteria	p__Firmicutes	c__Clostridia	o__Clostridiales	f__Ruminococcaceae	g__Ruminococcaceae_UCG-010	s__uncultured_bacterium_g__Ruminococcaceae_UCG-010	OTU529	0	0	0	0	0	0	0	0	0	0	0	0	0	0	0	0	0	0	0	0	0	0	0	0	0	0	0	0	0	0	0	0	0	0	0	0	78
d__Bacteria	k__norank_d__Bacteria	p__Actinobacteria	c__Actinobacteria	o__Coriobacteriales	f__Atopobiaceae	g__norank_f__Atopobiaceae	s__uncultured_bacterium_g__norank_f__Atopobiaceae	OTU543	0	0	0	0	0	0	0	0	0	0	0	0	0	0	0	0	0	0	0	0	0	0	0	0	0	0	0	0	0	0	0	0	0	0	0	0	11
d__Bacteria	k__norank_d__Bacteria	p__Firmicutes	c__Clostridia	o__Clostridiales	f__Ruminococcaceae	g__Ruminococcus_1	s__unclassified_g__Ruminococcus_1	OTU550	0	0	0	0	0	0	0	0	0	0	0	0	0	0	0	0	0	0	0	0	0	0	0	0	0	0	0	0	0	0	0	0	0	0	0	0	36
d__Bacteria	k__norank_d__Bacteria	p__Firmicutes	c__Clostridia	o__Clostridiales	f__Ruminococcaceae	g__Ruminococcaceae_UCG-002	s__uncultured_bacterium_g__Ruminococcaceae_UCG-002	OTU558	0	3	0	0	0	0	0	0	0	0	0	0	0	0	0	0	4	3	0	0	0	0	0	0	0	0	0	0	0	0	0	0	0	0	0	0	380
d__Bacteria	k__norank_d__Bacteria	p__Firmicutes	c__Clostridia	o__Clostridiales	f__Ruminococcaceae	g__Ruminococcaceae_UCG-010	s__unclassified_g__Ruminococcaceae_UCG-010	OTU567	0	0	0	0	0	0	0	0	0	0	0	0	0	0	0	0	0	0	0	0	0	0	0	0	0	0	0	0	0	0	0	0	0	0	0	0	7
d__Bacteria	k__norank_d__Bacteria	p__Firmicutes	c__Clostridia	o__Clostridiales	f__Ruminococcaceae	g__Ruminococcus_1	s__metagenome_g__Ruminococcus_1	OTU540	0	0	0	0	0	0	0	0	0	0	0	0	0	0	4	0	0	0	0	0	0	0	0	0	0	0	0	0	0	0	0	0	0	3	0	0	186
d__Bacteria	k__norank_d__Bacteria	p__Firmicutes	c__Clostridia	o__Clostridiales	f__Ruminococcaceae	g__[Eubacterium]_coprostanoligenes_group	s__uncultured_bacterium_g__[Eubacterium]_coprostanoligenes_group	OTU549	0	0	0	0	0	0	0	0	0	0	0	0	0	0	0	0	0	0	0	0	0	0	0	0	0	0	0	0	0	0	0	0	0	0	0	0	6
d__Bacteria	k__norank_d__Bacteria	p__Proteobacteria	c__Alphaproteobacteria	o__Rhodospirillales	f__norank_o__Rhodospirillales	g__norank_f__norank_o__Rhodospirillales	s__gut_metagenome_g__norank_f__norank_o__Rhodospirillales	OTU555	0	0	0	0	0	0	0	0	0	0	0	0	0	0	0	0	0	0	0	0	0	0	0	0	0	0	0	0	0	0	0	0	0	0	0	0	13
d__Bacteria	k__norank_d__Bacteria	p__Bacteroidetes	c__Bacteroidia	o__Bacteroidales	f__Prevotellaceae	g__unclassified_f__Prevotellaceae	s__unclassified_f__Prevotellaceae	OTU525	0	0	0	0	0	0	0	0	0	0	0	0	0	0	0	0	0	0	0	0	0	0	0	0	0	0	0	0	0	0	0	0	0	0	0	0	13
d__Bacteria	k__norank_d__Bacteria	p__Firmicutes	c__Clostridia	o__Clostridiales	f__Ruminococcaceae	g__Ruminiclostridium_6	s__uncultured_bacterium_g__Ruminiclostridium_6	OTU539	0	0	0	0	0	0	0	0	0	0	0	0	0	0	0	0	0	0	0	0	0	0	0	0	0	0	0	0	0	3	0	0	0	0	0	0	42
d__Bacteria	k__norank_d__Bacteria	p__Firmicutes	c__Clostridia	o__Clostridiales	f__Christensenellaceae	g__Christensenellaceae_R-7_group	s__unclassified_g__Christensenellaceae_R-7_group	OTU551	0	0	0	0	0	0	0	0	0	0	0	0	0	0	0	0	0	0	0	0	0	0	0	0	0	0	0	0	0	0	0	0	0	0	0	0	82
d__Bacteria	k__norank_d__Bacteria	p__Firmicutes	c__Clostridia	o__Clostridiales	f__Ruminococcaceae	g__unclassified_f__Ruminococcaceae	s__unclassified_f__Ruminococcaceae	OTU554	0	0	0	0	0	0	0	0	0	0	0	0	0	0	0	0	0	0	0	0	0	0	0	0	0	0	0	0	0	0	0	0	0	0	0	0	18
d__Bacteria	k__norank_d__Bacteria	p__Firmicutes	c__Clostridia	o__Clostridiales	f__Ruminococcaceae	g__[Eubacterium]_coprostanoligenes_group	s__unclassified_g__[Eubacterium]_coprostanoligenes_group	OTU557	0	0	0	0	0	0	0	0	0	0	0	0	0	0	0	0	0	0	0	0	0	0	0	0	0	0	0	0	0	0	0	0	0	0	0	0	19
d__Bacteria	k__norank_d__Bacteria	p__Firmicutes	c__Clostridia	o__Clostridiales	f__Christensenellaceae	g__Christensenellaceae_R-7_group	s__unclassified_g__Christensenellaceae_R-7_group	OTU572	0	0	0	0	0	0	0	0	0	0	0	0	0	0	0	0	0	0	0	0	0	0	0	0	0	0	0	0	0	0	0	0	0	0	0	0	6
d__Bacteria	k__norank_d__Bacteria	p__Proteobacteria	c__Alphaproteobacteria	o__Paracaedibacterales	f__Paracaedibacteraceae	g__norank_f__Paracaedibacteraceae	s__unclassified_g__norank_f__Paracaedibacteraceae	OTU535	0	0	0	0	0	0	0	0	0	0	0	0	0	0	0	0	0	0	0	0	0	0	0	0	0	0	0	0	0	0	0	0	0	0	0	0	15
d__Bacteria	k__norank_d__Bacteria	p__Firmicutes	c__Clostridia	o__Clostridiales	f__Ruminococcaceae	g__Ruminococcaceae_UCG-010	s__unclassified_g__Ruminococcaceae_UCG-010	OTU546	0	0	0	0	0	0	0	0	0	0	0	0	0	0	0	0	0	0	0	0	0	0	0	0	0	0	0	0	0	0	0	0	0	0	0	0	28
d__Bacteria	k__norank_d__Bacteria	p__Firmicutes	c__Clostridia	o__Clostridiales	f__Christensenellaceae	g__Christensenellaceae_R-7_group	s__uncultured_bacterium_g__Christensenellaceae_R-7_group	OTU556	0	0	0	0	0	0	0	0	0	0	0	0	0	0	0	0	0	0	0	0	0	0	0	0	0	0	0	0	0	0	0	0	0	0	0	0	16
d__Bacteria	k__norank_d__Bacteria	p__Firmicutes	c__Clostridia	o__Clostridiales	f__Family_XIII	g__Anaerovorax	s__unclassified_g__Anaerovorax	OTU560	0	0	0	0	0	0	0	0	0	0	0	0	0	0	0	0	0	0	0	0	0	0	0	0	0	0	0	0	0	0	0	0	0	0	0	0	23
d__Bacteria	k__norank_d__Bacteria	p__Firmicutes	c__Clostridia	o__Clostridiales	f__Lachnospiraceae	g__Oribacterium	s__unclassified_g__Oribacterium	OTU562	0	0	0	0	0	0	0	0	0	0	0	0	0	0	0	0	0	0	0	0	0	0	0	0	0	0	0	0	0	0	0	0	0	0	0	0	50
d__Bacteria	k__norank_d__Bacteria	p__Firmicutes	c__Clostridia	o__Clostridiales	f__Ruminococcaceae	g__Ruminococcaceae_UCG-010	s__uncultured_bacterium_g__Ruminococcaceae_UCG-010	OTU573	0	0	0	0	0	0	0	0	0	0	0	0	0	0	0	0	0	0	0	0	0	0	0	0	0	0	0	0	0	0	0	0	0	0	0	0	4
d__Bacteria	k__norank_d__Bacteria	p__Firmicutes	c__Clostridia	o__Clostridiales	f__Lachnospiraceae	g__Oribacterium	s__uncultured_bacterium_g__Oribacterium	OTU516	0	0	0	0	0	0	0	0	0	0	0	0	0	0	0	0	0	0	0	0	0	0	0	0	0	0	0	0	0	0	0	0	0	0	0	0	18
d__Bacteria	k__norank_d__Bacteria	p__Firmicutes	c__Clostridia	o__Clostridiales	f__Lachnospiraceae	g__FD2005	s__uncultured_bacterium_g__FD2005	OTU563	0	0	0	0	0	0	0	0	0	0	0	0	0	0	0	0	0	0	0	0	0	0	0	0	0	0	0	0	0	5	0	0	0	0	0	0	146
d__Bacteria	k__norank_d__Bacteria	p__Firmicutes	c__Clostridia	o__Clostridiales	f__Ruminococcaceae	g__Ruminococcaceae_UCG-010	s__uncultured_bacterium_g__Ruminococcaceae_UCG-010	OTU570	0	0	0	0	0	0	0	0	0	0	0	0	0	0	0	0	0	0	0	0	0	0	0	0	0	0	0	0	0	0	0	0	0	0	0	0	20
d__Bacteria	k__norank_d__Bacteria	p__Bacteroidetes	c__Bacteroidia	o__unclassified_c__Bacteroidia	f__unclassified_c__Bacteroidia	g__unclassified_c__Bacteroidia	s__unclassified_c__Bacteroidia	OTU576	0	0	0	0	0	0	0	0	0	0	0	0	0	0	0	0	0	0	0	0	0	0	0	0	0	0	0	0	0	0	0	0	0	0	0	0	9
d__Bacteria	k__norank_d__Bacteria	p__Proteobacteria	c__Deltaproteobacteria	o__Desulfuromonadales	f__Geobacteraceae	g__Geobacter	s__unclassified_g__Geobacter	OTU547	0	0	0	0	0	0	0	0	0	0	0	0	0	0	0	0	0	0	0	0	0	0	0	0	0	0	0	0	0	0	0	0	0	0	0	0	3
d__Bacteria	k__norank_d__Bacteria	p__Actinobacteria	c__Actinobacteria	o__Coriobacteriales	f__Atopobiaceae	g__norank_f__Atopobiaceae	s__uncultured_bacterium_g__norank_f__Atopobiaceae	OTU523	0	0	0	0	0	0	0	0	0	0	0	0	0	0	0	0	0	0	0	0	0	0	0	0	0	0	0	0	0	0	0	0	0	0	0	0	23
d__Bacteria	k__norank_d__Bacteria	p__Firmicutes	c__Clostridia	o__Clostridiales	f__Lachnospiraceae	g__unclassified_f__Lachnospiraceae	s__unclassified_f__Lachnospiraceae	OTU574	0	0	0	0	0	0	0	0	0	0	0	0	0	0	0	0	0	0	0	0	0	0	0	0	0	0	0	0	0	0	0	0	0	0	0	0	11
d__Bacteria	k__norank_d__Bacteria	p__Firmicutes	c__Clostridia	o__Clostridiales	f__Ruminococcaceae	g__unclassified_f__Ruminococcaceae	s__unclassified_f__Ruminococcaceae	OTU534	0	0	0	0	0	0	0	0	0	0	0	0	0	0	0	0	0	0	0	0	0	0	0	0	0	0	0	0	0	0	0	0	0	0	0	0	4
d__Bacteria	k__norank_d__Bacteria	p__Firmicutes	c__Clostridia	o__Clostridiales	f__Lachnospiraceae	g__Lachnospiraceae_ND3007_group	s__uncultured_rumen_bacterium_g__Lachnospiraceae_ND3007_group	OTU536	0	0	0	0	0	0	0	0	0	0	0	0	0	0	0	0	0	0	0	0	0	0	0	0	0	0	0	0	0	0	0	0	0	0	0	0	48
d__Bacteria	k__norank_d__Bacteria	p__Bacteroidetes	c__Bacteroidia	o__Bacteroidales	f__Rikenellaceae	g__Rikenellaceae_RC9_gut_group	s__uncultured_bacterium_g__Rikenellaceae_RC9_gut_group	OTU552	0	0	0	0	0	0	0	0	0	0	0	0	0	0	0	0	0	0	0	0	0	0	0	0	0	0	0	0	0	0	0	0	0	0	0	0	11
d__Bacteria	k__norank_d__Bacteria	p__Bacteroidetes	c__Bacteroidia	o__Bacteroidales	f__Rikenellaceae	g__Rikenellaceae_RC9_gut_group	s__unclassified_g__Rikenellaceae_RC9_gut_group	OTU537	0	0	0	0	0	0	0	0	0	0	0	0	0	0	0	0	0	0	0	0	0	0	0	0	0	0	0	0	0	0	0	0	0	0	0	0	9
d__Bacteria	k__norank_d__Bacteria	p__Firmicutes	c__Clostridia	o__Clostridiales	f__Ruminococcaceae	g__unclassified_f__Ruminococcaceae	s__unclassified_f__Ruminococcaceae	OTU571	0	0	0	0	0	0	0	0	0	0	0	0	0	0	0	0	0	0	0	0	0	0	0	0	0	0	0	0	0	0	0	0	0	0	0	0	4
d__Bacteria	k__norank_d__Bacteria	p__Firmicutes	c__Clostridia	o__Clostridiales	f__Lachnospiraceae	g__Acetitomaculum	s__uncultured_bacterium_g__Acetitomaculum	OTU544	0	0	0	0	0	0	0	0	0	0	0	0	0	4	0	0	0	0	0	0	0	0	0	0	0	0	0	0	0	0	0	0	0	0	0	0	24
d__Bacteria	k__norank_d__Bacteria	p__Firmicutes	c__Clostridia	o__Clostridiales	f__Christensenellaceae	g__norank_f__Christensenellaceae	s__unclassified_g__norank_f__Christensenellaceae	OTU564	0	1	0	0	0	0	0	0	0	0	8	0	0	0	0	0	0	0	0	0	0	0	0	0	0	0	0	0	0	0	0	0	0	0	0	0	68
d__Bacteria	k__norank_d__Bacteria	p__Firmicutes	c__Clostridia	o__Clostridiales	f__Family_XIII	g__Anaerovorax	s__uncultured_rumen_bacterium_g__Anaerovorax	OTU565	0	0	0	0	0	0	0	0	0	0	0	0	0	0	0	0	0	0	0	0	0	0	0	0	0	0	0	0	0	0	0	0	0	1	0	0	12
d__Bacteria	k__norank_d__Bacteria	p__Bacteroidetes	c__Bacteroidia	o__Bacteroidales	f__Rikenellaceae	g__Rikenellaceae_RC9_gut_group	s__unclassified_g__Rikenellaceae_RC9_gut_group	OTU569	0	0	0	0	0	0	0	0	0	0	0	0	0	0	0	0	0	0	0	0	0	0	0	0	0	0	0	0	0	0	0	0	0	0	0	0	5
d__Bacteria	k__norank_d__Bacteria	p__Firmicutes	c__Clostridia	o__Clostridiales	f__Ruminococcaceae	g__[Eubacterium]_coprostanoligenes_group	s__uncultured_rumen_bacterium_g__[Eubacterium]_coprostanoligenes_group	OTU521	0	0	0	0	0	0	0	0	0	0	0	0	0	0	0	0	0	0	0	0	0	0	0	0	0	0	0	0	0	0	0	0	0	0	0	0	20
d__Bacteria	k__norank_d__Bacteria	p__Firmicutes	c__Clostridia	o__Clostridiales	f__Lachnospiraceae	g__Anaerosporobacter	s__unclassified_g__Anaerosporobacter	OTU526	0	0	0	0	0	0	0	0	0	0	0	0	0	0	0	0	0	0	0	0	0	5	0	0	0	0	0	0	0	0	0	0	0	0	0	0	87
d__Bacteria	k__norank_d__Bacteria	p__Bacteroidetes	c__Bacteroidia	o__Bacteroidales	f__Bacteroidales_RF16_group	g__norank_f__Bacteroidales_RF16_group	s__uncultured_bacterium_g__norank_f__Bacteroidales_RF16_group	OTU527	0	0	0	0	0	0	0	0	0	0	0	0	0	0	0	0	0	0	0	0	0	0	0	0	0	0	0	0	0	0	0	0	0	0	0	0	16
d__Bacteria	k__norank_d__Bacteria	p__Firmicutes	c__Clostridia	o__Clostridiales	f__Lachnospiraceae	g__Lachnospiraceae_ND3007_group	s__uncultured_rumen_bacterium_g__Lachnospiraceae_ND3007_group	OTU533	0	0	0	0	0	0	0	0	0	0	0	0	0	0	0	0	0	0	0	0	0	0	0	0	0	0	0	0	0	0	0	0	0	0	0	0	10
d__Bacteria	k__norank_d__Bacteria	p__Firmicutes	c__Clostridia	o__Clostridiales	f__Ruminococcaceae	g__Ruminococcaceae_UCG-010	s__uncultured_bacterium_g__Ruminococcaceae_UCG-010	OTU586	0	0	0	0	0	0	0	0	0	0	0	0	0	0	0	0	0	0	0	0	0	0	0	0	0	0	0	0	0	0	0	0	0	0	0	0	24
d__Bacteria	k__norank_d__Bacteria	p__Proteobacteria	c__Alphaproteobacteria	o__Rhodospirillales	f__norank_o__Rhodospirillales	g__norank_f__norank_o__Rhodospirillales	s__unclassified_g__norank_f__norank_o__Rhodospirillales	OTU619	0	0	0	0	0	0	0	0	0	0	0	0	0	0	0	0	0	0	0	0	0	0	0	0	0	0	0	0	0	0	0	0	0	0	0	0	19
d__Bacteria	k__norank_d__Bacteria	p__Cyanobacteria	c__Melainabacteria	o__Gastranaerophilales	f__norank_o__Gastranaerophilales	g__norank_f__norank_o__Gastranaerophilales	s__uncultured_rumen_bacterium_g__norank	OTU591	0	0	0	0	0	0	0	0	0	0	0	0	0	0	0	0	0	0	0	0	0	0	0	0	0	0	0	0	0	0	0	0	0	0	0	0	7
d__Bacteria	k__norank_d__Bacteria	p__Bacteroidetes	c__Bacteroidia	o__Bacteroidales	f__Rikenellaceae	g__Rikenellaceae_RC9_gut_group	s__uncultured_bacterium_g__Rikenellaceae_RC9_gut_group	OTU579	0	0	0	0	0	0	0	0	0	0	0	0	0	0	0	0	0	0	0	0	0	0	0	0	0	0	0	0	0	0	0	0	0	0	0	0	9
d__Bacteria	k__norank_d__Bacteria	p__Firmicutes	c__Clostridia	o__Clostridiales	f__Family_XIII	g__Family_XIII_UCG-001	s__uncultured_bacterium_g__Family_XIII_UCG-001	OTU583	0	0	0	0	0	0	0	0	0	0	0	0	0	0	0	0	0	0	0	0	0	0	0	0	0	0	0	0	0	0	0	0	0	0	0	0	3
d__Bacteria	k__norank_d__Bacteria	p__Bacteroidetes	c__Bacteroidia	o__Bacteroidales	f__Rikenellaceae	g__Rikenellaceae_RC9_gut_group	s__uncultured_bacterium_g__Rikenellaceae_RC9_gut_group	OTU587	0	0	0	0	0	0	0	0	0	0	0	0	0	0	0	0	0	0	0	0	0	0	0	0	0	0	0	0	0	0	0	0	0	0	0	0	6
d__Bacteria	k__norank_d__Bacteria	p__Firmicutes	c__Clostridia	o__Clostridiales	f__Ruminococcaceae	g__Candidatus_Soleaferrea	s__uncultured_bacterium_g__Candidatus_Soleaferrea	OTU596	0	0	0	0	0	0	0	0	0	0	0	0	0	0	0	0	0	0	0	0	0	0	0	0	0	0	0	0	0	0	0	0	0	0	0	0	15
d__Bacteria	k__norank_d__Bacteria	p__Firmicutes	c__Clostridia	o__Clostridiales	f__Lachnospiraceae	g__Lachnospiraceae_UCG-008	s__uncultured_rumen_bacterium_g__Lachnospiraceae_UCG-008	OTU580	0	0	0	0	0	0	0	0	0	0	0	0	0	0	0	0	0	0	0	0	0	0	0	0	0	0	0	0	0	0	0	0	0	0	0	0	11
d__Bacteria	k__norank_d__Bacteria	p__Firmicutes	c__Clostridia	o__Clostridiales	f__Lachnospiraceae	g__Marvinbryantia	s__unclassified_g__Marvinbryantia	OTU582	0	1	0	0	0	0	0	0	0	0	0	0	0	0	1	0	0	0	0	0	0	9	0	2	0	0	0	0	0	1	0	0	0	0	0	0	114
d__Bacteria	k__norank_d__Bacteria	p__Actinobacteria	c__Actinobacteria	o__Coriobacteriales	f__Eggerthellaceae	g__norank_f__Eggerthellaceae	s__uncultured_bacterium_g__norank_f__Eggerthellaceae	OTU578	0	0	0	0	0	0	0	0	0	0	0	0	0	0	0	0	0	0	0	0	0	0	0	0	0	0	0	0	0	0	0	0	0	0	0	0	4
d__Bacteria	k__norank_d__Bacteria	p__Firmicutes	c__Clostridia	o__Clostridiales	f__Lachnospiraceae	g__unclassified_f__Lachnospiraceae	s__unclassified_f__Lachnospiraceae	OTU590	0	0	0	0	0	0	0	0	0	0	0	0	0	0	0	0	0	0	0	0	0	0	0	0	0	0	0	0	0	0	0	0	0	0	0	0	13
d__Bacteria	k__norank_d__Bacteria	p__Bacteroidetes	c__Bacteroidia	o__Bacteroidales	f__M2PB4-65_termite_group	g__norank_f__M2PB4-65_termite_group	s__unclassified_g__norank_f__M2PB4-65_termite_group	OTU592	0	0	0	0	0	0	0	0	0	0	0	0	0	0	0	0	0	0	0	0	0	0	0	0	0	0	0	0	0	0	0	0	0	0	0	0	19
d__Bacteria	k__norank_d__Bacteria	p__Firmicutes	c__Clostridia	o__Clostridiales	f__Ruminococcaceae	g__Ruminococcaceae_UCG-014	s__uncultured_bacterium_g__Ruminococcaceae_UCG-014	OTU581	0	0	0	0	0	0	0	0	0	0	0	0	0	0	0	0	0	0	0	0	0	0	0	0	0	0	0	0	0	0	0	0	0	0	0	0	2
d__Bacteria	k__norank_d__Bacteria	p__Firmicutes	c__Clostridia	o__Clostridiales	f__Lachnospiraceae	g__unclassified_f__Lachnospiraceae	s__unclassified_f__Lachnospiraceae	OTU588	0	0	0	0	0	0	0	0	0	0	0	0	0	0	0	0	0	0	0	0	0	0	0	0	0	0	0	0	0	0	0	0	0	0	0	0	9
d__Bacteria	k__norank_d__Bacteria	p__Firmicutes	c__Clostridia	o__Clostridiales	f__Lachnospiraceae	g__unclassified_f__Lachnospiraceae	s__unclassified_f__Lachnospiraceae	OTU577	0	0	0	0	0	0	0	0	0	0	33	0	0	0	0	0	0	0	0	0	0	0	0	0	0	0	0	0	0	0	0	0	0	0	0	0	59
d__Bacteria	k__norank_d__Bacteria	p__Firmicutes	c__Clostridia	o__Clostridiales	f__Ruminococcaceae	g__Ruminococcaceae_UCG-010	s__uncultured_bacterium_g__Ruminococcaceae_UCG-010	OTU603	0	0	0	0	0	0	0	0	0	0	0	0	0	0	0	0	0	0	0	0	0	0	0	0	0	0	0	0	0	0	0	0	0	0	0	0	9
d__Bacteria	k__norank_d__Bacteria	p__Fibrobacteres	c__Fibrobacteria	o__Fibrobacterales	f__Fibrobacteraceae	g__Fibrobacter	s__unclassified_g__Fibrobacter	OTU631	0	0	0	0	0	0	0	0	0	0	0	0	0	0	0	0	0	0	0	0	0	0	0	0	0	0	0	0	0	0	0	0	0	0	0	0	41
d__Bacteria	k__norank_d__Bacteria	p__Tenericutes	c__Mollicutes	o__Mollicutes_RF39	f__norank_o__Mollicutes_RF39	g__norank_f__norank_o__Mollicutes_RF39	s__uncultured_bacterium_g__norank_f__norank_o__Mollicutes_RF39	OTU637	0	0	0	0	0	0	0	0	0	0	0	0	0	0	0	0	0	0	0	0	0	0	0	0	0	0	0	0	0	0	0	0	0	0	0	0	10
d__Bacteria	k__norank_d__Bacteria	p__Firmicutes	c__Clostridia	o__Clostridiales	f__Family_XIII	g__norank_f__Family_XIII	s__uncultured_bacterium_g__norank_f__Family_XIII	OTU639	0	0	0	0	0	0	0	0	0	0	0	0	0	0	0	0	0	0	0	0	0	0	0	0	0	0	0	0	0	0	0	0	0	0	0	0	14
d__Bacteria	k__norank_d__Bacteria	p__Bacteroidetes	c__Bacteroidia	o__Bacteroidales	f__Rikenellaceae	g__Rikenellaceae_RC9_gut_group	s__uncultured_bacterium_g__Rikenellaceae_RC9_gut_group	OTU589	0	0	0	0	0	0	0	0	0	0	0	0	0	0	0	0	0	0	0	0	0	0	0	0	0	0	0	0	0	0	0	0	0	0	0	0	16
d__Bacteria	k__norank_d__Bacteria	p__Firmicutes	c__Clostridia	o__Clostridiales	f__Christensenellaceae	g__Christensenellaceae_R-7_group	s__uncultured_spirochete_g__Christensenellaceae_R-7_group	OTU607	0	0	0	0	0	0	0	0	0	0	0	0	0	0	0	0	0	0	0	0	0	0	0	0	0	0	0	0	0	0	0	0	0	0	0	0	2
d__Bacteria	k__norank_d__Bacteria	p__Firmicutes	c__Clostridia	o__Clostridiales	f__Ruminococcaceae	g__Ruminococcaceae_UCG-002	s__uncultured_bacterium_g__Ruminococcaceae_UCG-002	OTU626	0	0	0	0	0	0	0	0	0	4	0	0	0	0	0	0	1	0	0	0	0	12	0	0	0	0	0	0	0	0	0	0	0	0	0	0	303
d__Bacteria	k__norank_d__Bacteria	p__Firmicutes	c__Clostridia	o__Clostridiales	f__Christensenellaceae	g__Christensenellaceae_R-7_group	s__uncultured_bacterium_g__Christensenellaceae_R-7_group	OTU599	0	0	0	0	0	0	0	0	0	0	0	0	0	0	0	0	0	0	0	0	0	0	0	0	0	0	0	0	0	0	0	0	0	0	0	0	4
d__Bacteria	k__norank_d__Bacteria	p__Bacteroidetes	c__Bacteroidia	o__Bacteroidales	f__F082	g__norank_f__F082	s__unclassified_g__norank_f__F082	OTU601	0	0	0	0	0	0	0	0	0	0	0	0	0	0	0	0	0	0	0	0	0	0	0	0	0	0	0	0	0	0	0	0	0	0	0	0	11
d__Bacteria	k__norank_d__Bacteria	p__Firmicutes	c__Clostridia	o__Clostridiales	f__Lachnospiraceae	g__[Eubacterium]_hallii_group	s__uncultured_bacterium_g__[Eubacterium]_hallii_group	OTU610	0	0	0	0	0	0	0	0	0	0	0	0	0	0	0	0	0	5	0	0	0	0	0	0	0	0	0	0	0	0	0	0	0	0	0	0	55
d__Bacteria	k__norank_d__Bacteria	p__Firmicutes	c__Clostridia	o__Clostridiales	f__Lachnospiraceae	g__Lachnospiraceae_AC2044_group	s__uncultured_bacterium_g__Lachnospiraceae_AC2044_group	OTU614	0	0	0	0	0	0	0	0	0	0	0	0	0	0	1	0	0	0	0	0	0	3	0	0	0	0	0	0	0	0	0	1	0	0	0	0	174
d__Bacteria	k__norank_d__Bacteria	p__Firmicutes	c__Clostridia	o__Clostridiales	f__Ruminococcaceae	g__Ruminococcaceae_UCG-010	s__unclassified_g__Ruminococcaceae_UCG-010	OTU634	0	0	0	0	0	0	0	0	0	0	0	0	0	0	0	0	0	0	0	0	0	0	0	0	0	0	0	0	0	0	0	0	0	0	0	0	5
d__Bacteria	k__norank_d__Bacteria	p__Spirochaetes	c__Spirochaetia	o__Spirochaetales	f__Spirochaetaceae	g__Treponema_2	s__uncultured_bacterium_g__Treponema_2	OTU638	0	0	0	0	0	0	0	0	0	0	0	0	0	0	0	0	0	0	0	0	0	0	0	0	0	0	0	0	0	0	0	0	0	0	0	0	25
d__Bacteria	k__norank_d__Bacteria	p__Bacteroidetes	c__Bacteroidia	o__Bacteroidales	f__Prevotellaceae	g__unclassified_f__Prevotellaceae	s__unclassified_f__Prevotellaceae	OTU585	0	0	0	0	0	0	0	0	0	0	0	0	0	0	0	0	0	0	0	0	0	0	0	0	0	0	0	0	0	0	0	0	0	0	0	0	32
d__Bacteria	k__norank_d__Bacteria	p__Firmicutes	c__Clostridia	o__Clostridiales	f__Lachnospiraceae	g__Lachnospiraceae_XPB1014_group	s__uncultured_rumen_bacterium_g__Lachnospiraceae_XPB1014_group	OTU602	0	0	0	0	0	0	0	0	0	1	0	0	0	0	0	0	0	0	0	0	0	0	0	0	0	0	0	0	0	0	0	0	0	0	0	0	74
d__Bacteria	k__norank_d__Bacteria	p__Spirochaetes	c__Spirochaetia	o__Spirochaetales	f__Spirochaetaceae	g__Treponema_2	s__uncultured_bacterium_g__Treponema_2	OTU625	0	0	0	0	0	0	0	0	0	0	0	0	0	0	0	0	0	0	3	0	0	0	0	0	0	0	0	0	0	0	0	0	0	0	0	0	22
d__Bacteria	k__norank_d__Bacteria	p__Bacteroidetes	c__Bacteroidia	o__Bacteroidales	f__Prevotellaceae	g__unclassified_f__Prevotellaceae	s__unclassified_f__Prevotellaceae	OTU609	0	0	0	0	0	0	0	0	0	0	0	0	0	0	0	0	0	0	0	0	0	0	0	0	0	0	0	0	0	0	0	0	0	0	0	0	13
d__Bacteria	k__norank_d__Bacteria	p__Bacteroidetes	c__Bacteroidia	o__Bacteroidales	f__Rikenellaceae	g__Rikenellaceae_RC9_gut_group	s__uncultured_bacterium_g__Rikenellaceae_RC9_gut_group	OTU636	0	0	0	0	0	0	0	0	0	0	0	0	0	0	0	0	0	0	0	0	0	0	0	0	0	0	0	0	0	0	0	0	0	0	0	0	29
d__Bacteria	k__norank_d__Bacteria	p__Kiritimatiellaeota	c__Kiritimatiellae	o__WCHB1-41	f__norank_o__WCHB1-41	g__norank_f__norank_o__WCHB1-41	s__uncultured_bacterium_g__norank_f__norank_o__WCHB1-41	OTU623	0	0	0	0	0	0	0	0	0	0	0	0	0	0	0	0	0	1	0	0	0	0	0	0	0	0	0	0	0	0	0	0	0	0	0	0	33
d__Bacteria	k__norank_d__Bacteria	p__Firmicutes	c__Clostridia	o__Clostridiales	f__Christensenellaceae	g__Christensenellaceae_R-7_group	s__unclassified_g__Christensenellaceae_R-7_group	OTU628	0	0	0	0	0	0	0	0	0	0	0	0	0	0	0	0	0	0	0	0	0	0	0	0	0	0	0	0	0	0	0	0	0	0	0	0	81
d__Bacteria	k__norank_d__Bacteria	p__Bacteroidetes	c__Bacteroidia	o__Bacteroidales	f__Bacteroidales_RF16_group	g__norank_f__Bacteroidales_RF16_group	s__uncultured_bacterium_g__norank_f__Bacteroidales_RF16_group	OTU604	0	0	0	0	0	0	0	0	0	0	0	0	0	0	0	0	0	0	0	0	0	0	0	0	0	0	0	0	0	0	0	0	0	0	0	0	17
d__Bacteria	k__norank_d__Bacteria	p__Firmicutes	c__Clostridia	o__Clostridiales	f__Peptococcaceae	g__norank_f__Peptococcaceae	s__metagenome_g__norank_f__Peptococcaceae	OTU615	0	0	0	0	0	0	0	0	0	0	0	0	0	0	0	0	0	0	0	0	0	0	0	0	0	0	0	0	0	0	0	0	0	0	0	0	9
d__Bacteria	k__norank_d__Bacteria	p__Actinobacteria	c__Actinobacteria	o__Bifidobacteriales	f__Bifidobacteriaceae	g__Bifidobacterium	s__Bifidobacterium_catenulatum_DSM_16992__JCM_1194__LMG_11043	OTU617	3	0	1	157	585	0	1	35	0	0	299	0	39	19	0	36	14	0	0	0	4	48	0	0	0	1	1	0	0	1	0	1	6	1	0	0	1267
d__Bacteria	k__norank_d__Bacteria	p__Bacteroidetes	c__Bacteroidia	o__Bacteroidales	f__Rikenellaceae	g__unclassified_f__Rikenellaceae	s__unclassified_f__Rikenellaceae	OTU633	0	0	0	0	0	0	0	0	0	0	0	0	0	0	0	0	0	0	0	0	0	0	0	0	0	0	0	0	0	0	0	0	0	0	0	0	2
d__Bacteria	k__norank_d__Bacteria	p__Patescibacteria	c__Saccharimonadia	o__Saccharimonadales	f__Saccharimonadaceae	g__Candidatus_Saccharimonas	s__uncultured_bacterium_g__Candidatus_Saccharimonas	OTU584	0	0	0	0	0	0	0	0	0	0	0	0	0	0	0	0	0	0	0	0	0	0	0	0	0	0	0	0	0	0	0	0	0	0	0	0	8
d__Bacteria	k__norank_d__Bacteria	p__Actinobacteria	c__Actinobacteria	o__Coriobacteriales	f__Eggerthellaceae	g__norank_f__Eggerthellaceae	s__uncultured_bacterium_g__norank_f__Eggerthellaceae	OTU594	0	0	0	0	0	0	0	0	0	0	0	0	0	0	0	0	0	0	0	0	0	0	0	0	0	0	0	0	0	0	0	0	0	0	0	0	15
d__Bacteria	k__norank_d__Bacteria	p__Tenericutes	c__Mollicutes	o__unclassified_c__Mollicutes	f__unclassified_c__Mollicutes	g__unclassified_c__Mollicutes	s__unclassified_c__Mollicutes	OTU597	0	0	0	0	0	0	0	0	0	0	0	0	0	0	0	0	0	0	0	0	0	0	0	0	0	0	0	0	0	0	0	0	0	0	0	0	5
d__Bacteria	k__norank_d__Bacteria	p__Firmicutes	c__Clostridia	o__Clostridiales	f__Ruminococcaceae	g__Ruminiclostridium	s__uncultured_bacterium_g__Ruminiclostridium	OTU605	0	0	0	0	0	0	0	0	0	0	0	0	0	0	0	0	0	0	0	0	0	101	0	0	0	0	0	0	0	0	0	0	0	0	0	0	115
d__Bacteria	k__norank_d__Bacteria	p__Firmicutes	c__Clostridia	o__Clostridiales	f__Lachnospiraceae	g__unclassified_f__Lachnospiraceae	s__unclassified_f__Lachnospiraceae	OTU611	0	0	0	0	0	0	0	0	0	0	0	0	0	0	0	0	0	0	0	0	0	0	0	0	0	0	0	0	0	0	0	0	0	0	0	0	13
d__Bacteria	k__norank_d__Bacteria	p__Firmicutes	c__Clostridia	o__Clostridiales	f__Lachnospiraceae	g__unclassified_f__Lachnospiraceae	s__unclassified_f__Lachnospiraceae	OTU616	0	0	0	0	0	0	0	0	0	0	0	0	0	0	0	0	0	0	0	0	0	0	0	0	0	0	0	0	0	0	0	0	0	0	0	0	17
d__Bacteria	k__norank_d__Bacteria	p__Firmicutes	c__Clostridia	o__Clostridiales	f__Ruminococcaceae	g__Ruminococcaceae_UCG-010	s__uncultured_bacterium_g__Ruminococcaceae_UCG-010	OTU627	0	0	0	0	0	0	0	0	0	0	0	0	0	0	0	0	0	0	0	0	0	0	0	0	0	0	0	0	0	0	0	0	0	0	0	0	7
d__Bacteria	k__norank_d__Bacteria	p__Bacteroidetes	c__Bacteroidia	o__Bacteroidales	f__Prevotellaceae	g__unclassified_f__Prevotellaceae	s__unclassified_f__Prevotellaceae	OTU640	0	0	0	0	0	0	0	0	0	0	0	0	0	0	0	0	0	0	0	0	0	0	0	0	0	0	0	0	0	0	0	0	0	0	0	0	2
d__Bacteria	k__norank_d__Bacteria	p__Acidobacteria	c__Subgroup_6	o__norank_c__Subgroup_6	f__norank_o__norank_c__Subgroup_6	g__norank_f__norank_o__norank_c__Subgroup_6	s__unclassified_g__norank_f__norank_o__norank_c__Subgroup_6	OTU612	0	0	0	0	0	0	0	0	0	0	0	0	0	0	0	0	0	0	0	0	0	0	0	0	0	0	0	0	0	0	0	0	0	0	0	0	13
d__Bacteria	k__norank_d__Bacteria	p__Firmicutes	c__Clostridia	o__Clostridiales	f__Ruminococcaceae	g__Ruminococcus_1	s__unclassified_g__Ruminococcus_1	OTU618	0	0	0	0	0	0	0	0	0	0	0	0	0	0	0	0	0	0	0	0	0	0	0	0	0	0	0	0	0	0	0	0	0	0	0	0	24
d__Bacteria	k__norank_d__Bacteria	p__Firmicutes	c__Clostridia	o__Clostridiales	f__Ruminococcaceae	g__Ruminococcaceae_UCG-010	s__unclassified_g__Ruminococcaceae_UCG-010	OTU629	0	0	0	0	0	0	0	0	0	0	0	0	0	0	0	0	0	0	0	0	0	0	0	0	0	0	0	0	0	0	0	0	0	0	0	0	7
d__Bacteria	k__norank_d__Bacteria	p__Firmicutes	c__Clostridia	o__Clostridiales	f__Christensenellaceae	g__Christensenellaceae_R-7_group	s__uncultured_bacterium_g__Christensenellaceae_R-7_group	OTU608	0	0	0	0	0	0	0	0	0	0	0	0	0	0	0	0	0	0	0	0	0	0	0	0	0	0	0	0	0	0	0	0	0	0	0	0	8
d__Bacteria	k__norank_d__Bacteria	p__Bacteroidetes	c__Bacteroidia	o__Bacteroidales	f__Muribaculaceae	g__norank_f__Muribaculaceae	s__uncultured_bacterium_g__norank_f__Muribaculaceae	OTU621	0	0	0	0	0	0	0	0	0	0	0	0	0	0	0	0	0	0	0	0	0	0	0	0	0	0	0	0	0	0	0	0	0	0	0	0	38
d__Bacteria	k__norank_d__Bacteria	p__Firmicutes	c__Clostridia	o__Clostridiales	f__Ruminococcaceae	g__Ruminococcaceae_NK4A214_group	s__uncultured_bacterium_g__Ruminococcaceae_NK4A214_group	OTU630	0	0	0	0	0	0	0	0	0	0	0	0	0	0	0	0	0	0	0	0	0	0	0	0	0	0	0	0	0	0	0	0	0	0	0	0	48
d__Bacteria	k__norank_d__Bacteria	p__Firmicutes	c__Clostridia	o__Clostridiales	f__Christensenellaceae	g__Christensenellaceae_R-7_group	s__unclassified_g__Christensenellaceae_R-7_group	OTU635	0	0	0	0	0	0	0	0	0	0	0	0	0	0	0	0	0	0	0	0	0	0	0	0	0	0	0	0	0	0	0	0	0	0	0	0	39
d__Bacteria	k__norank_d__Bacteria	p__Bacteroidetes	c__Bacteroidia	o__Bacteroidales	f__Rikenellaceae	g__Rikenellaceae_RC9_gut_group	s__uncultured_bacterium_g__Rikenellaceae_RC9_gut_group	OTU606	0	0	0	0	0	0	0	0	0	0	0	0	0	0	0	0	0	0	0	0	0	0	0	0	0	0	0	0	0	0	0	0	0	0	0	0	5
d__Bacteria	k__norank_d__Bacteria	p__Bacteroidetes	c__Bacteroidia	o__Bacteroidales	f__Rikenellaceae	g__Rikenellaceae_RC9_gut_group	s__uncultured_bacterium_g__Rikenellaceae_RC9_gut_group	OTU620	0	0	0	0	0	0	0	0	0	0	0	0	0	0	0	0	0	0	0	0	0	0	0	0	0	0	0	0	0	0	0	0	0	0	0	0	14
d__Bacteria	k__norank_d__Bacteria	p__Firmicutes	c__Clostridia	o__Clostridiales	f__Christensenellaceae	g__Christensenellaceae_R-7_group	s__unclassified_g__Christensenellaceae_R-7_group	OTU600	0	0	0	0	0	0	0	0	0	0	0	0	0	0	0	0	0	0	0	0	0	0	0	0	0	0	0	0	0	0	0	0	0	0	0	0	26
d__Bacteria	k__norank_d__Bacteria	p__Firmicutes	c__Clostridia	o__Clostridiales	f__Ruminococcaceae	g__Ruminococcaceae_UCG-002	s__unclassified_g__Ruminococcaceae_UCG-002	OTU632	0	0	0	0	0	0	0	0	0	0	0	0	0	0	0	0	0	0	0	0	0	0	0	0	0	0	0	0	0	1	0	0	0	0	0	0	3
d__Bacteria	k__norank_d__Bacteria	p__Patescibacteria	c__Saccharimonadia	o__Saccharimonadales	f__norank_o__Saccharimonadales	g__norank_f__norank_o__Saccharimonadales	s__unclassified_g__norank_f__norank_o__Saccharimonadales	OTU593	0	0	0	0	0	0	0	0	0	0	0	0	0	0	0	0	0	0	0	0	0	0	0	0	0	0	0	0	0	0	0	0	0	0	0	0	14
d__Bacteria	k__norank_d__Bacteria	p__Proteobacteria	c__Deltaproteobacteria	o__Desulfovibrionales	f__Desulfovibrionaceae	g__Desulfovibrio	s__unclassified_g__Desulfovibrio	OTU595	0	0	0	0	0	0	0	0	1	0	0	0	0	0	0	0	0	0	0	0	0	0	0	0	0	0	0	0	0	0	0	0	0	0	0	0	98
d__Bacteria	k__norank_d__Bacteria	p__Firmicutes	c__Clostridia	o__Clostridiales	f__Ruminococcaceae	g__unclassified_f__Ruminococcaceae	s__unclassified_f__Ruminococcaceae	OTU598	0	0	0	0	0	0	0	0	0	0	0	0	0	0	0	0	0	0	0	0	0	0	0	0	0	0	0	0	0	0	0	0	0	0	0	0	34
d__Bacteria	k__norank_d__Bacteria	p__Bacteroidetes	c__Bacteroidia	o__Bacteroidales	f__Rikenellaceae	g__Rikenellaceae_RC9_gut_group	s__uncultured_bacterium_g__Rikenellaceae_RC9_gut_group	OTU613	0	0	0	0	0	0	0	0	0	0	0	0	0	0	0	0	0	0	0	0	0	0	0	0	0	0	0	0	0	0	0	0	0	0	0	0	79
d__Bacteria	k__norank_d__Bacteria	p__Bacteroidetes	c__Bacteroidia	o__Bacteroidales	f__Prevotellaceae	g__Prevotellaceae_UCG-003	s__uncultured_rumen_bacterium_g__Prevotellaceae_UCG-003	OTU622	0	0	0	0	0	0	0	0	0	0	0	0	0	0	0	0	0	0	0	0	0	0	0	0	0	0	0	0	0	0	0	0	0	0	0	0	3
d__Bacteria	k__norank_d__Bacteria	p__Bacteroidetes	c__Bacteroidia	o__Bacteroidales	f__Bacteroidales_UCG-001	g__norank_f__Bacteroidales_UCG-001	s__uncultured_bacterium_g__norank_f__Bacteroidales_UCG-001	OTU624	0	0	0	0	0	0	0	0	0	0	0	0	0	0	0	0	0	0	0	0	0	0	0	0	0	0	0	0	0	0	0	0	0	0	0	0	15
d__Bacteria	k__norank_d__Bacteria	p__Firmicutes	c__Clostridia	o__Clostridiales	f__Ruminococcaceae	g__Ruminococcus_2	s__unclassified_g__Ruminococcus_2	OTU652	0	0	0	0	0	0	0	0	0	0	0	0	0	0	0	0	0	0	0	0	0	0	0	0	0	0	0	0	0	0	0	0	0	0	0	0	35
d__Bacteria	k__norank_d__Bacteria	p__Firmicutes	c__Bacilli	o__Bacillales	f__Family_X	g__Thermicanus	s__uncultured_bacterium_g__Thermicanus	OTU668	0	0	0	0	0	0	0	0	0	0	0	0	0	0	0	0	0	0	0	0	0	0	0	0	0	0	0	0	0	0	0	0	0	0	0	0	3
d__Bacteria	k__norank_d__Bacteria	p__Proteobacteria	c__Gammaproteobacteria	o__Betaproteobacteriales	f__Burkholderiaceae	g__Simplicispira	s__Simplicispira_limi	OTU666	0	0	1	0	0	0	0	0	0	0	0	0	0	0	0	0	0	0	0	0	0	0	7	0	0	0	0	0	0	0	0	0	0	0	0	0	16
d__Bacteria	k__norank_d__Bacteria	p__Bacteroidetes	c__Bacteroidia	o__Bacteroidales	f__Bacteroidales_BS11_gut_group	g__norank_f__Bacteroidales_BS11_gut_group	s__uncultured_bacterium_g__norank_f__Bacteroidales_BS11_gut_group	OTU641	0	0	0	0	0	0	0	0	0	0	0	0	0	0	0	0	0	0	0	0	0	0	0	0	0	0	0	0	0	0	0	0	0	0	0	0	68
d__Bacteria	k__norank_d__Bacteria	p__Firmicutes	c__Clostridia	o__Clostridiales	f__Ruminococcaceae	g__[Eubacterium]_coprostanoligenes_group	s__unclassified_g__[Eubacterium]_coprostanoligenes_group	OTU645	0	0	0	0	0	0	0	0	0	0	0	0	0	0	0	0	0	0	0	0	0	0	0	0	0	0	0	0	0	0	0	0	0	0	0	0	11
d__Bacteria	k__norank_d__Bacteria	p__Firmicutes	c__Clostridia	o__Clostridiales	f__Christensenellaceae	g__Christensenellaceae_R-7_group	s__unclassified_g__Christensenellaceae_R-7_group	OTU648	0	0	0	0	0	0	0	0	0	0	0	0	0	0	0	0	0	0	0	0	0	0	0	0	0	0	0	0	0	0	0	0	0	0	0	0	16
d__Bacteria	k__norank_d__Bacteria	p__Proteobacteria	c__Deltaproteobacteria	o__Desulfovibrionales	f__Desulfovibrionaceae	g__Desulfovibrio	s__unclassified_g__Desulfovibrio	OTU655	0	0	0	0	0	0	0	0	0	0	0	0	0	0	0	0	0	0	0	0	0	0	0	0	0	0	0	0	0	0	0	0	0	0	0	0	2
d__Bacteria	k__norank_d__Bacteria	p__Bacteroidetes	c__Bacteroidia	o__Bacteroidales	f__Rikenellaceae	g__Rikenellaceae_RC9_gut_group	s__uncultured_bacterium_g__Rikenellaceae_RC9_gut_group	OTU654	0	0	0	0	0	0	0	0	0	0	0	0	0	0	0	0	0	0	0	0	0	0	0	0	0	0	0	0	0	0	0	0	0	0	0	0	9
d__Bacteria	k__norank_d__Bacteria	p__Kiritimatiellaeota	c__Kiritimatiellae	o__WCHB1-41	f__norank_o__WCHB1-41	g__norank_f__norank_o__WCHB1-41	s__uncultured_bacterium_g__norank_f__norank_o__WCHB1-41	OTU676	0	0	0	0	0	0	0	0	0	0	0	0	0	0	0	0	0	0	0	0	0	0	0	0	0	0	0	0	0	0	0	0	0	0	0	0	4
d__Bacteria	k__norank_d__Bacteria	p__Firmicutes	c__Clostridia	o__Clostridiales	f__Ruminococcaceae	g__Ruminococcaceae_UCG-005	s__unclassified_g__Ruminococcaceae_UCG-005	OTU657	0	0	0	0	0	0	0	0	0	0	0	0	0	0	0	0	0	0	0	0	0	0	0	1	0	0	0	0	0	2	0	0	0	0	0	0	73
d__Bacteria	k__norank_d__Bacteria	p__Kiritimatiellaeota	c__Kiritimatiellae	o__WCHB1-41	f__norank_o__WCHB1-41	g__norank_f__norank_o__WCHB1-41	s__uncultured_bacterium_g__norank_f__norank_o__WCHB1-41	OTU677	0	0	0	0	0	0	0	0	0	0	0	0	0	0	0	0	0	0	0	0	0	0	0	0	0	0	0	0	0	0	0	0	0	0	0	0	38
d__Bacteria	k__norank_d__Bacteria	p__Spirochaetes	c__Spirochaetia	o__Spirochaetales	f__Spirochaetaceae	g__Treponema_2	s__uncultured_bacterium_g__Treponema_2	OTU642	0	0	0	0	0	0	0	0	0	0	0	0	0	0	0	0	0	0	0	0	0	0	0	0	0	0	0	0	0	0	0	0	0	0	0	0	19
d__Bacteria	k__norank_d__Bacteria	p__Firmicutes	c__Negativicutes	o__Selenomonadales	f__Acidaminococcaceae	g__Phascolarctobacterium	s__unclassified_g__Phascolarctobacterium	OTU643	0	0	0	0	0	0	0	0	0	0	0	0	0	0	0	0	0	0	0	0	0	0	0	0	0	0	0	0	0	0	0	0	0	0	0	0	66
d__Bacteria	k__norank_d__Bacteria	p__Firmicutes	c__Clostridia	o__Clostridiales	f__Ruminococcaceae	g__[Eubacterium]_coprostanoligenes_group	s__uncultured_bacterium_g__[Eubacterium]_coprostanoligenes_group	OTU644	0	0	0	0	0	0	0	0	0	0	0	0	0	0	0	0	0	0	0	0	0	0	0	0	0	0	0	0	0	0	0	0	0	0	0	0	7
d__Bacteria	k__norank_d__Bacteria	p__Bacteroidetes	c__Bacteroidia	o__Sphingobacteriales	f__Lentimicrobiaceae	g__norank_f__Lentimicrobiaceae	s__uncultured_Bacteroidetes_bacterium_g__norank_f__Lentimicrobiaceae	OTU650	0	0	0	0	0	0	0	0	0	0	0	0	0	0	0	0	0	0	0	0	0	0	0	0	0	0	0	0	0	0	0	0	0	0	0	0	9
d__Bacteria	k__norank_d__Bacteria	p__Firmicutes	c__Clostridia	o__Clostridiales	f__Ruminococcaceae	g__Ruminococcaceae_UCG-010	s__uncultured_bacterium_g__Ruminococcaceae_UCG-010	OTU651	0	0	0	0	0	0	0	0	0	0	0	0	0	0	0	0	0	0	0	0	0	0	0	0	0	0	0	0	0	0	0	0	0	0	0	0	5
d__Bacteria	k__norank_d__Bacteria	p__Firmicutes	c__Clostridia	o__Clostridiales	f__Ruminococcaceae	g__Ruminococcaceae_UCG-014	s__unclassified_g__Ruminococcaceae_UCG-014	OTU667	0	0	0	0	0	0	0	0	0	0	0	0	0	0	0	0	0	0	0	0	0	0	0	0	0	0	0	0	0	0	0	0	0	0	0	0	9
d__Bacteria	k__norank_d__Bacteria	p__Verrucomicrobia	c__Verrucomicrobiae	o__LD1-PB3	f__norank_o__LD1-PB3	g__norank_f__norank_o__LD1-PB3	s__unclassified_g__norank_f__norank_o__LD1-PB3	OTU672	0	0	0	0	0	0	0	0	0	0	0	0	0	0	0	0	0	0	0	0	0	0	0	0	0	0	0	0	0	0	0	0	0	0	0	0	4
d__Bacteria	k__norank_d__Bacteria	p__Bacteroidetes	c__Bacteroidia	o__Bacteroidales	f__Prevotellaceae	g__Prevotellaceae_UCG-003	s__uncultured_rumen_bacterium_g__Prevotellaceae_UCG-003	OTU661	0	0	0	0	0	0	0	0	0	0	0	0	0	0	0	0	0	0	0	0	0	0	0	0	0	0	0	0	0	0	0	0	0	0	0	0	3
d__Bacteria	k__norank_d__Bacteria	p__Firmicutes	c__Erysipelotrichia	o__Erysipelotrichales	f__Erysipelotrichaceae	g__Erysipelatoclostridium	s__unclassified_g__Erysipelatoclostridium	OTU691	0	0	0	0	0	0	0	0	0	0	0	0	0	0	0	0	0	0	0	0	0	0	0	0	0	0	0	0	0	0	0	0	0	0	0	0	2
d__Bacteria	k__norank_d__Bacteria	p__Firmicutes	c__Clostridia	o__Clostridiales	f__Ruminococcaceae	g__Saccharofermentans	s__uncultured_bacterium_g__Saccharofermentans	OTU675	0	0	0	0	0	0	0	0	0	0	0	0	0	0	0	0	0	0	0	0	0	0	0	0	0	0	0	0	0	0	0	0	0	0	0	0	17
d__Bacteria	k__norank_d__Bacteria	p__Firmicutes	c__Clostridia	o__Clostridiales	f__Ruminococcaceae	g__[Eubacterium]_coprostanoligenes_group	s__unclassified_g__[Eubacterium]_coprostanoligenes_group	OTU646	0	0	0	0	0	0	0	0	0	0	0	0	0	0	0	0	0	0	0	0	0	0	0	0	0	0	0	0	0	0	0	0	0	0	0	0	61
d__Bacteria	k__norank_d__Bacteria	p__Firmicutes	c__Clostridia	o__Clostridiales	f__Ruminococcaceae	g__Ruminococcaceae_UCG-010	s__unclassified_g__Ruminococcaceae_UCG-010	OTU647	0	0	0	0	0	0	0	0	0	0	0	0	0	0	0	0	0	0	0	0	0	0	0	0	0	0	0	0	0	0	0	0	0	0	0	0	23
d__Bacteria	k__norank_d__Bacteria	p__Actinobacteria	c__Actinobacteria	o__Coriobacteriales	f__Coriobacteriales_Incertae_Sedis	g__Phoenicibacter	s__uncultured_bacterium_g__Phoenicibacter	OTU649	0	0	0	0	0	0	0	0	0	0	0	0	0	0	0	0	0	0	0	0	0	0	0	0	0	0	0	0	0	0	0	0	0	0	0	0	5
d__Bacteria	k__norank_d__Bacteria	p__Kiritimatiellaeota	c__Kiritimatiellae	o__WCHB1-41	f__norank_o__WCHB1-41	g__norank_f__norank_o__WCHB1-41	s__uncultured_bacterium_g__norank_f__norank_o__WCHB1-41	OTU664	0	0	0	0	0	0	0	0	0	0	0	0	0	0	0	0	0	0	0	0	0	0	0	0	0	0	0	0	0	0	0	0	0	0	0	0	19
d__Bacteria	k__norank_d__Bacteria	p__Firmicutes	c__Clostridia	o__Clostridiales	f__Christensenellaceae	g__Christensenellaceae_R-7_group	s__unclassified_g__Christensenellaceae_R-7_group	OTU684	0	0	0	0	0	0	0	0	0	0	0	0	0	0	0	0	0	0	0	0	0	0	0	0	0	0	0	0	0	0	0	0	0	0	0	0	43
d__Bacteria	k__norank_d__Bacteria	p__Spirochaetes	c__Spirochaetia	o__Spirochaetales	f__Spirochaetaceae	g__Sphaerochaeta	s__uncultured_rumen_bacterium_g__Sphaerochaeta	OTU697	0	0	0	0	0	0	0	0	0	0	0	0	0	0	0	0	0	0	0	0	0	0	0	0	0	0	0	0	0	0	0	0	0	0	0	0	4
d__Bacteria	k__norank_d__Bacteria	p__Bacteroidetes	c__Bacteroidia	o__Bacteroidales	f__Rikenellaceae	g__Rikenellaceae_RC9_gut_group	s__uncultured_bacterium_g__Rikenellaceae_RC9_gut_group	OTU701	0	5	0	0	0	0	0	0	0	0	0	0	0	0	0	0	0	0	0	0	0	0	0	0	0	0	0	0	0	0	0	0	0	0	0	0	81
d__Bacteria	k__norank_d__Bacteria	p__Epsilonbacteraeota	c__Campylobacteria	o__Campylobacterales	f__Sulfurovaceae	g__Sulfurovum	s__unclassified_g__Sulfurovum	OTU702	0	7	0	0	0	0	0	0	0	1	0	0	0	0	0	0	8	0	0	3	0	0	0	0	0	0	0	0	0	0	0	0	0	0	0	0	21
d__Bacteria	k__norank_d__Bacteria	p__Proteobacteria	c__Alphaproteobacteria	o__Rhodospirillales	f__Magnetospirillaceae	g__Magnetospirillum	s__uncultured_bacterium_g__Magnetospirillum	OTU663	0	0	0	0	0	0	0	0	0	0	0	0	0	0	0	0	0	0	0	0	0	0	0	0	0	0	0	0	0	0	0	0	0	0	0	0	3
d__Bacteria	k__norank_d__Bacteria	p__Firmicutes	c__Clostridia	o__Clostridiales	f__Christensenellaceae	g__Christensenellaceae_R-7_group	s__uncultured_bacterium_g__Christensenellaceae_R-7_group	OTU665	0	0	0	0	0	0	0	0	0	0	0	0	0	0	0	0	0	0	0	0	0	0	0	0	0	0	0	0	0	0	0	0	0	0	0	0	23
d__Bacteria	k__norank_d__Bacteria	p__Kiritimatiellaeota	c__Kiritimatiellae	o__WCHB1-41	f__norank_o__WCHB1-41	g__norank_f__norank_o__WCHB1-41	s__uncultured_bacterium_g__norank_f__norank_o__WCHB1-41	OTU687	0	0	0	0	0	0	0	0	0	0	0	0	0	0	0	0	0	0	0	0	0	0	0	0	0	0	0	0	0	0	0	0	0	0	0	0	24
d__Bacteria	k__norank_d__Bacteria	p__Firmicutes	c__Clostridia	o__Clostridiales	f__Ruminococcaceae	g__Ruminococcaceae_UCG-010	s__uncultured_bacterium_g__Ruminococcaceae_UCG-010	OTU695	0	0	0	0	0	0	0	0	0	0	0	0	0	0	0	0	0	0	0	0	0	0	0	0	0	0	0	0	0	0	0	0	0	0	0	0	35
d__Bacteria	k__norank_d__Bacteria	p__Firmicutes	c__Clostridia	o__Clostridiales	f__Ruminococcaceae	g__[Eubacterium]_coprostanoligenes_group	s__uncultured_rumen_bacterium_g__[Eubacterium]_coprostanoligenes_group	OTU699	0	0	0	0	0	0	0	0	0	0	0	0	0	0	0	0	0	0	0	0	0	0	0	0	0	0	0	0	0	0	0	0	0	0	0	0	18
d__Bacteria	k__norank_d__Bacteria	p__Bacteroidetes	c__Bacteroidia	o__Bacteroidales	f__Rikenellaceae	g__Rikenellaceae_RC9_gut_group	s__uncultured_bacterium_g__Rikenellaceae_RC9_gut_group	OTU700	0	0	0	0	0	0	0	0	0	0	0	0	0	0	0	0	0	0	0	0	0	0	0	0	0	0	0	0	0	0	0	0	0	0	0	0	28
d__Bacteria	k__norank_d__Bacteria	p__Proteobacteria	c__Alphaproteobacteria	o__Rhodospirillales	f__norank_o__Rhodospirillales	g__norank_f__norank_o__Rhodospirillales	s__unidentified_rumen_bacterium_RFN49	OTU658	0	0	0	0	0	0	0	0	0	0	0	0	0	0	0	0	0	0	0	0	0	0	0	0	0	0	0	0	0	0	0	0	0	0	0	0	24
d__Bacteria	k__norank_d__Bacteria	p__Kiritimatiellaeota	c__Kiritimatiellae	o__WCHB1-41	f__norank_o__WCHB1-41	g__norank_f__norank_o__WCHB1-41	s__uncultured_bacterium_g__norank_f__norank_o__WCHB1-41	OTU674	0	0	0	0	0	0	0	0	0	0	0	0	0	0	0	0	0	0	0	0	0	0	0	0	0	0	0	0	0	0	0	0	0	0	0	0	5
d__Bacteria	k__norank_d__Bacteria	p__Bacteroidetes	c__Bacteroidia	o__Bacteroidales	f__Muribaculaceae	g__norank_f__Muribaculaceae	s__uncultured_bacterium_g__norank_f__Muribaculaceae	OTU679	0	0	0	0	0	0	0	0	0	0	0	0	0	0	0	0	0	0	0	0	0	0	0	0	0	0	0	0	0	0	0	0	0	0	0	0	15
d__Bacteria	k__norank_d__Bacteria	p__Firmicutes	c__Clostridia	o__Clostridiales	f__Ruminococcaceae	g__Ruminococcaceae_UCG-010	s__unclassified_g__Ruminococcaceae_UCG-010	OTU683	0	0	0	0	0	0	0	0	0	0	0	0	0	0	0	0	0	0	0	0	0	0	0	0	0	0	0	0	0	0	0	0	0	0	0	0	5
d__Bacteria	k__norank_d__Bacteria	p__Bacteroidetes	c__Bacteroidia	o__Bacteroidales	f__Bacteroidales_RF16_group	g__norank_f__Bacteroidales_RF16_group	s__unclassified_g__norank_f__Bacteroidales_RF16_group	OTU690	0	0	0	0	0	0	0	0	0	0	0	0	0	0	0	0	0	0	0	0	0	0	0	0	0	0	0	0	0	0	0	0	0	0	0	0	39
d__Bacteria	k__norank_d__Bacteria	p__Firmicutes	c__Clostridia	o__Clostridiales	f__Eubacteriaceae	g__Eubacterium	s__uncultured_bacterium_g__Eubacterium	OTU656	0	0	0	0	0	0	0	0	0	0	0	0	0	0	0	0	0	0	0	0	0	0	0	0	0	0	0	0	0	0	0	0	0	0	0	0	14
d__Bacteria	k__norank_d__Bacteria	p__Proteobacteria	c__Gammaproteobacteria	o__Betaproteobacteriales	f__Hydrogenophilaceae	g__norank_f__Hydrogenophilaceae	s__unclassified_g__norank_f__Hydrogenophilaceae	OTU660	0	0	0	0	0	0	0	0	0	0	0	0	0	0	0	0	0	0	0	0	0	0	0	0	0	0	0	0	0	0	0	0	0	0	0	0	14
d__Bacteria	k__norank_d__Bacteria	p__BRC1	c__norank_p__BRC1	o__norank_c__norank	f__norank_o__norank	g__norank_f__norank	s__unclassified_g__norank_f__norank	OTU669	0	0	0	0	0	0	0	0	0	0	0	0	0	0	0	0	0	0	0	0	0	0	0	0	0	0	0	0	0	0	0	0	0	0	0	0	2
d__Bacteria	k__norank_d__Bacteria	p__Tenericutes	c__Mollicutes	o__Mollicutes_RF39	f__norank_o__Mollicutes_RF39	g__norank_f__norank_o__Mollicutes_RF39	s__unidentified_rumen_bacterium_RF39	OTU681	0	0	0	0	0	0	0	0	0	0	0	0	0	0	0	0	0	0	0	0	0	0	0	0	0	0	0	0	0	0	0	0	0	0	0	0	7
d__Bacteria	k__norank_d__Bacteria	p__Chloroflexi	c__Anaerolineae	o__Anaerolineales	f__Anaerolineaceae	g__Anaerolineaceae_UCG-001	s__uncultured_bacterium_g__Anaerolineaceae_UCG-001	OTU682	0	0	0	0	0	0	0	0	0	0	0	0	0	0	0	0	0	0	0	0	0	0	0	0	0	0	0	0	0	0	0	0	0	0	0	0	8
d__Bacteria	k__norank_d__Bacteria	p__Firmicutes	c__Clostridia	o__Clostridiales	f__Clostridiales_vadinBB60_group	g__norank_f__Clostridiales_vadinBB60_group	s__unclassified_g__norank_f__Clostridiales_vadinBB60_group	OTU694	0	0	0	0	0	0	0	0	0	0	0	0	0	0	0	0	0	0	0	0	0	0	0	0	0	0	0	0	0	0	0	0	0	0	0	0	5
d__Bacteria	k__norank_d__Bacteria	p__Firmicutes	c__Clostridia	o__Clostridiales	f__Family_XIII	g__Anaerovorax	s__uncultured_rumen_bacterium_g__Anaerovorax	OTU659	0	0	0	0	0	0	0	0	0	0	0	0	0	0	0	0	0	0	0	0	0	0	0	0	0	0	0	0	0	0	0	0	0	0	0	0	19
d__Bacteria	k__norank_d__Bacteria	p__Firmicutes	c__Clostridia	o__Clostridiales	f__Ruminococcaceae	g__Ruminococcaceae_UCG-010	s__uncultured_bacterium_g__Ruminococcaceae_UCG-010	OTU686	0	0	0	0	0	0	0	0	0	0	0	0	0	0	0	0	0	0	0	0	0	0	0	0	0	0	0	0	0	0	0	0	0	0	0	0	13
d__Bacteria	k__norank_d__Bacteria	p__Firmicutes	c__Erysipelotrichia	o__Erysipelotrichales	f__Erysipelotrichaceae	g__norank_f__Erysipelotrichaceae	s__unclassified_g__norank_f__Erysipelotrichaceae	OTU693	0	0	0	0	0	0	0	0	0	0	0	0	0	0	0	0	0	0	0	0	0	0	0	0	0	0	0	0	0	0	0	0	0	0	0	0	10
d__Bacteria	k__norank_d__Bacteria	p__Spirochaetes	c__Spirochaetia	o__Spirochaetales	f__Spirochaetaceae	g__Treponema_2	s__uncultured_bacterium_g__Treponema_2	OTU653	0	0	0	0	0	0	0	0	0	0	0	0	0	0	0	0	0	0	0	0	0	0	0	0	0	0	0	0	0	0	0	0	0	0	0	0	4
d__Bacteria	k__norank_d__Bacteria	p__Proteobacteria	c__Alphaproteobacteria	o__Rhodospirillales	f__norank_o__Rhodospirillales	g__norank_f__norank_o__Rhodospirillales	s__unidentified_rumen_bacterium_RFN49	OTU662	0	0	0	0	0	0	0	0	0	0	1	0	0	0	0	0	0	0	0	0	0	0	0	0	0	0	0	0	0	0	0	0	0	0	0	0	53
d__Bacteria	k__norank_d__Bacteria	p__Proteobacteria	c__Gammaproteobacteria	o__Betaproteobacteriales	f__Rhodocyclaceae	g__norank_f__Rhodocyclaceae	s__uncultured_Sterolibacterium_sp._g__norank	OTU671	0	0	0	0	0	0	0	0	0	0	0	0	0	0	0	0	0	0	0	0	0	0	0	0	0	0	0	0	0	0	0	0	0	0	0	0	6
d__Bacteria	k__norank_d__Bacteria	p__Firmicutes	c__Clostridia	o__Clostridiales	f__Ruminococcaceae	g__Ruminococcaceae_UCG-014	s__uncultured_bacterium_g__Ruminococcaceae_UCG-014	OTU673	0	0	0	0	0	0	0	0	0	0	0	0	0	0	0	0	0	0	0	0	0	0	0	0	0	0	0	0	0	0	0	0	0	0	0	0	10
d__Bacteria	k__norank_d__Bacteria	p__Firmicutes	c__Clostridia	o__Clostridiales	f__Christensenellaceae	g__Christensenellaceae_R-7_group	s__uncultured_bacterium_g__Christensenellaceae_R-7_group	OTU685	0	0	0	0	0	0	0	0	0	0	0	0	0	0	0	0	0	0	0	0	0	0	0	3	0	0	0	0	0	2	0	0	0	0	0	0	85
d__Bacteria	k__norank_d__Bacteria	p__Bacteroidetes	c__Bacteroidia	o__Bacteroidales	f__Prevotellaceae	g__Prevotellaceae_UCG-004	s__unclassified_g__Prevotellaceae_UCG-004	OTU688	0	0	0	0	0	0	0	0	0	0	0	0	0	0	0	0	0	0	0	0	0	0	0	0	0	0	0	3	0	0	0	0	0	0	0	0	16
d__Bacteria	k__norank_d__Bacteria	p__Bacteroidetes	c__Bacteroidia	o__Bacteroidales	f__Bacteroidaceae	g__Bacteroides	s__Bacteroides_graminisolvens	OTU703	0	12	0	0	0	0	0	0	0	0	0	0	0	0	0	0	0	0	0	0	0	0	0	0	0	0	3	0	0	0	0	0	0	0	0	0	15
d__Bacteria	k__norank_d__Bacteria	p__Synergistetes	c__Synergistia	o__Synergistales	f__Synergistaceae	g__JGI-0000079-D21	s__uncultured_bacterium_g__JGI-0000079-D21	OTU704	0	11	0	0	0	0	0	0	0	0	0	0	0	0	0	0	0	0	0	0	0	0	0	0	0	0	0	0	0	0	0	0	0	0	0	0	15
d__Bacteria	k__norank_d__Bacteria	p__Firmicutes	c__Clostridia	o__Clostridiales	f__Ruminococcaceae	g__norank_f__Ruminococcaceae	s__unclassified_g__norank_f__Ruminococcaceae	OTU678	0	0	1	0	0	0	0	0	0	0	0	0	0	0	0	0	0	0	0	0	0	0	0	0	0	0	0	0	0	0	0	0	0	0	0	0	46
d__Bacteria	k__norank_d__Bacteria	p__Firmicutes	c__Clostridia	o__Clostridiales	f__Ruminococcaceae	g__[Eubacterium]_coprostanoligenes_group	s__uncultured_bacterium_g__[Eubacterium]_coprostanoligenes_group	OTU680	0	5	0	0	0	0	0	0	0	0	0	0	0	0	0	0	8	0	0	0	0	26	0	0	0	0	0	0	0	4	0	0	0	0	0	0	245
d__Bacteria	k__norank_d__Bacteria	p__Firmicutes	c__Clostridia	o__Clostridiales	f__Ruminococcaceae	g__Ruminococcaceae_V9D2013_group	s__uncultured_rumen_bacterium_g__Ruminococcaceae_V9D2013_group	OTU698	0	0	0	0	0	0	0	0	0	0	0	0	0	0	0	0	0	0	0	0	0	0	0	0	0	0	0	0	0	0	0	0	0	0	0	0	2
d__Bacteria	k__norank_d__Bacteria	p__Proteobacteria	c__Gammaproteobacteria	o__Methylococcales	f__Methylococcaceae	g__unclassified_f__Methylococcaceae	s__unclassified_f__Methylococcaceae	OTU670	0	0	0	0	0	0	0	0	0	0	0	0	0	0	0	0	0	0	0	0	0	0	0	0	0	0	0	0	0	0	0	0	0	0	0	0	10
d__Bacteria	k__norank_d__Bacteria	p__Bacteroidetes	c__Bacteroidia	o__Bacteroidales	f__p-251-o5	g__norank_f__p-251-o5	s__uncultured_bacterium_g__norank_f__p-251-o5	OTU689	0	0	0	0	0	0	0	0	0	0	0	0	0	0	0	0	0	0	0	0	0	0	0	0	0	0	0	0	0	0	0	0	0	0	0	0	20
d__Bacteria	k__norank_d__Bacteria	p__Kiritimatiellaeota	c__Kiritimatiellae	o__WCHB1-41	f__norank_o__WCHB1-41	g__norank_f__norank_o__WCHB1-41	s__uncultured_bacterium_g__norank_f__norank_o__WCHB1-41	OTU692	0	0	0	0	0	0	0	0	0	0	0	0	0	0	0	0	0	0	0	0	0	0	0	0	0	0	0	0	0	0	0	0	0	0	0	0	13
d__Bacteria	k__norank_d__Bacteria	p__Proteobacteria	c__Gammaproteobacteria	o__Methylococcales	f__Methylococcaceae	g__Methyloparacoccus	s__unclassified_g__Methyloparacoccus	OTU696	0	16	4	0	9	0	0	0	0	0	0	0	0	0	0	0	0	0	0	0	0	0	0	0	0	0	0	0	0	0	0	0	0	0	0	0	55
d__Bacteria	k__norank_d__Bacteria	p__Planctomycetes	c__Phycisphaerae	o__Phycisphaerales	f__Phycisphaeraceae	g__norank_f__Phycisphaeraceae	s__uncultured_bacterium_g__norank_f__Phycisphaeraceae	OTU729	0	5	0	0	0	0	0	0	0	0	0	0	0	0	0	0	0	0	0	0	0	0	0	0	0	0	0	0	0	0	0	0	0	0	0	0	5
d__Bacteria	k__norank_d__Bacteria	p__Proteobacteria	c__Deltaproteobacteria	o__FW113	f__norank_o__FW113	g__norank_f__norank_o__FW113	s__uncultured_bacterium_g__norank_f__norank_o__FW113	OTU728	0	11	0	0	0	0	0	0	0	0	0	0	0	0	0	0	0	0	0	0	0	0	0	0	0	0	0	0	0	0	0	0	0	0	0	0	11
d__Bacteria	k__norank_d__Bacteria	p__Actinobacteria	c__Actinobacteria	o__Coriobacteriales	f__Eggerthellaceae	g__Slackia	s__unclassified_g__Slackia	OTU706	0	3	0	0	0	0	0	0	0	0	0	0	0	0	0	0	0	0	0	0	0	0	0	0	0	0	0	0	0	0	0	0	0	0	0	0	3
d__Bacteria	k__norank_d__Bacteria	p__Proteobacteria	c__Deltaproteobacteria	o__Syntrophobacterales	f__Syntrophaceae	g__Desulfomonile	s__uncultured_bacterium_g__Desulfomonile	OTU717	0	1	0	0	0	0	0	0	0	0	0	0	0	0	0	0	0	0	0	0	0	0	0	0	0	0	0	0	0	2	0	0	0	0	0	0	3
d__Bacteria	k__norank_d__Bacteria	p__Deinococcus-Thermus	c__Deinococci	o__Thermales	f__Thermaceae	g__Thermus	s__Thermus_scotoductus	OTU721	0	4	0	0	0	0	0	0	0	0	0	0	0	0	0	0	0	0	0	0	0	0	0	0	0	0	0	0	0	0	0	0	0	0	0	0	4
d__Bacteria	k__norank_d__Bacteria	p__Proteobacteria	c__Alphaproteobacteria	o__Rhizobiales	f__Rhizobiales_Incertae_Sedis	g__Bauldia	s__Bauldia_litoralis	OTU747	0	0	81	0	0	0	0	0	0	0	0	0	0	0	0	0	0	0	0	0	0	0	0	0	0	0	0	0	0	0	0	0	0	0	0	0	81
d__Bacteria	k__norank_d__Bacteria	p__Actinobacteria	c__Actinobacteria	o__Propionibacteriales	f__Propionibacteriaceae	g__Aestuariimicrobium	s__Mycobacterium_abscessus_subsp._abscessus_g__Aestuariimicrobium	OTU722	0	2	0	0	0	0	0	0	0	0	0	0	0	0	0	0	0	0	0	0	0	0	0	0	0	0	0	0	0	0	0	0	0	0	0	0	2
d__Bacteria	k__norank_d__Bacteria	p__Firmicutes	c__Clostridia	o__Clostridiales	f__Ruminococcaceae	g__Ruminiclostridium_1	s__unclassified_g__Ruminiclostridium_1	OTU705	0	12	0	0	0	0	0	0	0	0	0	0	0	0	0	0	0	0	0	0	2	0	0	0	0	0	0	0	0	0	0	0	0	0	0	0	14
d__Bacteria	k__norank_d__Bacteria	p__Proteobacteria	c__Deltaproteobacteria	o__Bdellovibrionales	f__Bdellovibrionaceae	g__Bdellovibrio	s__uncultured_bacterium_g__Bdellovibrio	OTU731	0	10	0	0	0	0	0	0	0	0	0	0	0	0	0	0	6	0	0	0	0	0	0	0	0	0	0	0	0	0	0	0	0	0	0	0	16
d__Bacteria	k__norank_d__Bacteria	p__Proteobacteria	c__Gammaproteobacteria	o__Betaproteobacteriales	f__Burkholderiaceae	g__unclassified_f__Burkholderiaceae	s__unclassified_f__Burkholderiaceae	OTU719	0	9	0	0	0	0	0	0	0	0	0	0	0	0	0	0	1	0	0	0	0	0	0	0	0	0	0	0	0	0	0	0	0	0	0	0	10
d__Bacteria	k__norank_d__Bacteria	p__Firmicutes	c__Clostridia	o__Clostridiales	f__Lachnospiraceae	g__Lachnospiraceae_XPB1014_group	s__uncultured_bacterium_g__Lachnospiraceae_XPB1014_group	OTU742	0	4	0	0	0	0	0	0	0	0	0	0	0	0	0	12	0	0	0	0	0	0	0	23	0	0	0	0	0	1	0	0	0	0	0	0	204
d__Bacteria	k__norank_d__Bacteria	p__Firmicutes	c__Clostridia	o__Clostridiales	f__Ruminococcaceae	g__unclassified_f__Ruminococcaceae	s__unclassified_f__Ruminococcaceae	OTU711	0	5	0	0	0	0	0	0	0	0	0	0	0	0	0	0	0	0	0	0	0	0	0	0	0	0	0	0	0	0	0	0	0	0	0	0	5
d__Bacteria	k__norank_d__Bacteria	p__Firmicutes	c__Clostridia	o__Clostridiales	f__Ruminococcaceae	g__[Eubacterium]_coprostanoligenes_group	s__unclassified_g__[Eubacterium]_coprostanoligenes_group	OTU708	0	2	0	0	0	0	0	0	0	0	0	0	0	0	0	0	0	0	0	0	0	0	0	0	0	0	0	0	0	0	0	0	0	0	0	0	3
d__Bacteria	k__norank_d__Bacteria	p__unclassified_k__norank_d__Bacteria	c__unclassified_k__norank_d__Bacteria	o__unclassified_k__norank_d__Bacteria	f__unclassified_k__norank_d__Bacteria	g__unclassified_k__norank_d__Bacteria	s__unclassified_k__norank_d__Bacteria	OTU789	0	0	13	0	0	0	0	0	0	0	0	0	0	0	0	0	0	0	0	0	0	0	0	0	0	0	0	0	0	0	0	0	0	0	0	0	13
d__Bacteria	k__norank_d__Bacteria	p__Firmicutes	c__Clostridia	o__Clostridiales	f__Christensenellaceae	g__Christensenellaceae_R-7_group	s__uncultured_bacterium_g__Christensenellaceae_R-7_group	OTU707	0	2	0	0	0	0	0	0	0	0	0	0	0	0	0	0	0	0	0	0	0	0	0	0	0	0	0	0	0	0	0	0	0	0	0	0	2
d__Bacteria	k__norank_d__Bacteria	p__Chloroflexi	c__KD4-96	o__norank_c__KD4-96	f__norank_o__norank_c__KD4-96	g__norank_f__norank_o__norank_c__KD4-96	s__unclassified_g__norank_f__norank_o__norank_c__KD4-96	OTU736	0	4	0	0	0	0	0	0	0	0	0	0	0	0	0	0	0	0	0	0	0	0	19	0	0	0	0	0	0	0	0	0	0	0	0	0	23
d__Bacteria	k__norank_d__Bacteria	p__Firmicutes	c__Clostridia	o__M55-D21	f__norank_o__M55-D21	g__norank_f__norank_o__M55-D21	s__unclassified_g__norank_f__norank_o__M55-D21	OTU732	0	8	0	0	0	0	0	0	0	0	0	0	0	0	0	0	0	0	0	0	0	0	0	0	0	0	0	0	0	0	0	0	0	0	0	0	8
d__Bacteria	k__norank_d__Bacteria	p__Proteobacteria	c__Deltaproteobacteria	o__Myxococcales	f__Haliangiaceae	g__Haliangium	s__unclassified_g__Haliangium	OTU746	0	0	35	0	0	0	0	0	0	0	0	0	0	0	0	0	0	0	0	0	0	0	0	0	0	0	0	0	0	0	0	0	0	0	0	0	35
d__Bacteria	k__norank_d__Bacteria	p__Chloroflexi	c__Anaerolineae	o__Ardenticatenales	f__norank_o__Ardenticatenales	g__norank_f__norank_o__Ardenticatenales	s__uncultured_bacterium_g__norank_f__norank_o__Ardenticatenales	OTU754	0	0	26	0	0	0	0	0	0	0	0	0	0	0	0	0	0	0	0	0	0	0	0	0	0	0	0	0	0	0	0	0	0	0	0	0	26
d__Bacteria	k__norank_d__Bacteria	p__Patescibacteria	c__Saccharimonadia	o__Saccharimonadales	f__Saccharimonadaceae	g__norank_f__Saccharimonadaceae	s__unclassified_g__norank_f__Saccharimonadaceae	OTU757	0	0	21	0	0	0	0	0	0	0	0	0	0	20	0	0	0	0	0	0	0	0	0	0	0	0	0	0	0	0	0	0	0	0	0	0	41
d__Bacteria	k__norank_d__Bacteria	p__Acidobacteria	c__Acidobacteriia	o__Solibacterales	f__Solibacteraceae_Subgroup_3	g__unclassified_f__Solibacteraceae_Subgroup_3	s__unclassified_f__Solibacteraceae_Subgroup_3	OTU766	0	0	44	0	0	0	0	0	0	0	0	0	0	0	0	0	0	0	0	0	0	0	0	1	0	0	0	0	0	0	0	0	0	0	0	0	45
d__Bacteria	k__norank_d__Bacteria	p__Patescibacteria	c__Gracilibacteria	o__norank_c__Gracilibacteria	f__norank_o__norank_c__Gracilibacteria	g__norank_f__norank_o__norank_c__Gracilibacteria	s__Gracilibacteria_bacterium_oral_taxon_873	OTU781	0	0	22	0	0	0	0	0	0	0	0	0	0	0	0	6	0	0	0	0	0	0	0	0	0	0	0	0	0	0	0	0	0	0	0	0	28
d__Bacteria	k__norank_d__Bacteria	p__Bacteroidetes	c__Bacteroidia	o__Flavobacteriales	f__Flavobacteriaceae	g__Flavobacterium	s__unclassified_g__Flavobacterium	OTU783	0	2	4	0	0	0	0	0	0	2	0	0	0	0	0	0	0	0	0	0	0	2	0	0	0	0	0	0	0	0	0	0	0	0	0	0	10
d__Bacteria	k__norank_d__Bacteria	p__Chloroflexi	c__Anaerolineae	o__Anaerolineales	f__Anaerolineaceae	g__norank_f__Anaerolineaceae	s__unclassified_g__norank_f__Anaerolineaceae	OTU784	0	0	5	0	0	0	0	0	0	0	0	0	0	0	0	0	0	0	0	0	0	0	0	0	0	0	0	0	0	0	0	0	0	0	0	0	5
d__Bacteria	k__norank_d__Bacteria	p__Firmicutes	c__Clostridia	o__Clostridiales	f__Peptococcaceae	g__Peptococcus	s__unclassified_g__Peptococcus	OTU800	0	0	19	0	0	0	0	0	0	0	0	0	0	0	0	0	0	0	0	0	0	15	0	0	0	0	0	0	0	0	0	0	0	0	0	0	34
d__Bacteria	k__norank_d__Bacteria	p__Bacteroidetes	c__Bacteroidia	o__Bacteroidales	f__Prevotellaceae	g__Prevotellaceae_UCG-001	s__uncultured_Bacteroidales_bacterium_g__Prevotellaceae_UCG-001	OTU812	0	0	0	23	0	0	0	0	0	0	0	0	0	0	0	0	0	0	0	0	0	5	0	0	0	0	0	0	0	0	0	0	0	0	0	0	32
d__Bacteria	k__norank_d__Bacteria	p__Firmicutes	c__Clostridia	o__Clostridiales	f__Peptostreptococcaceae	g__unclassified_f__Peptostreptococcaceae	s__unclassified_f__Peptostreptococcaceae	OTU813	0	0	0	62	9	0	0	0	0	0	0	0	0	0	0	0	0	0	0	0	8	4	0	1	0	0	0	0	0	17	0	0	0	0	0	0	109
d__Bacteria	k__norank_d__Bacteria	p__Nitrospirae	c__Nitrospira	o__norank_c__Nitrospira	f__norank_o__norank_c__Nitrospira	g__Nitrospira	s__uncultured_Nitrospira_sp._g__Nitrospira	OTU817	0	0	0	9	0	0	0	0	0	0	0	0	0	0	0	0	0	0	0	0	0	0	0	0	0	0	0	0	0	0	0	0	0	0	0	0	9
d__Bacteria	k__norank_d__Bacteria	p__Acidobacteria	c__Subgroup_6	o__norank_c__Subgroup_6	f__norank_o__norank_c__Subgroup_6	g__norank_f__norank_o__norank_c__Subgroup_6	s__unclassified_g__norank_f__norank_o__norank_c__Subgroup_6	OTU830	0	0	0	2	0	0	0	0	0	0	0	0	0	0	5	0	0	0	0	0	0	0	0	27	0	0	0	0	0	0	0	0	0	0	0	0	34
d__Bacteria	k__norank_d__Bacteria	p__Proteobacteria	c__Gammaproteobacteria	o__unclassified_c__Gammaproteobacteria	f__unclassified_c__Gammaproteobacteria	g__unclassified_c__Gammaproteobacteria	s__unclassified_c__Gammaproteobacteria	OTU847	0	4	0	0	0	0	0	0	0	0	9	0	0	0	0	0	0	1	0	0	0	0	2	19	0	0	0	0	0	0	0	1	0	0	3	1	42
d__Bacteria	k__norank_d__Bacteria	p__Actinobacteria	c__Actinobacteria	o__Propionibacteriales	f__Nocardioidaceae	g__Aeromicrobium	s__uncultured_bacterium_g__Aeromicrobium	OTU849	24	0	0	0	0	0	0	0	0	0	0	0	0	0	16	0	0	0	0	0	146	0	149	163	0	0	0	0	0	0	0	1	0	0	0	0	796
d__Bacteria	k__norank_d__Bacteria	p__Spirochaetes	c__Leptospirae	o__Leptospirales	f__Leptospiraceae	g__norank_f__Leptospiraceae	s__metagenome_g__norank_f__Leptospiraceae	OTU853	0	0	0	0	0	0	0	0	0	0	0	0	0	0	0	0	0	0	0	0	0	0	0	0	0	0	0	0	0	0	0	0	0	0	0	0	4
d__Bacteria	k__norank_d__Bacteria	p__Proteobacteria	c__Alphaproteobacteria	o__Rhodospirillales	f__norank_o__Rhodospirillales	g__norank_f__norank_o__Rhodospirillales	s__uncultured_soil_bacterium_g__norank_f__norank_o__Rhodospirillales	OTU910	11	0	0	0	0	0	0	0	0	0	0	0	0	0	3	0	0	0	0	0	63	0	27	11	0	0	0	0	0	0	0	0	0	0	0	0	199
d__Bacteria	k__norank_d__Bacteria	p__Proteobacteria	c__Alphaproteobacteria	o__Rhodospirillales	f__Terasakiellaceae	g__Terasakiella	s__unclassified_g__Terasakiella	OTU951	0	0	0	0	0	0	0	0	0	0	0	0	0	0	0	0	0	0	0	0	0	0	0	0	0	0	0	0	0	0	0	0	0	0	0	0	11
d__Bacteria	k__norank_d__Bacteria	p__Proteobacteria	c__Gammaproteobacteria	o__Betaproteobacteriales	f__Burkholderiaceae	g__unclassified_f__Burkholderiaceae	s__unclassified_f__Burkholderiaceae	OTU964	2	0	0	0	0	0	0	0	0	0	0	0	0	0	2	0	0	0	0	0	32	0	7	33	0	0	0	0	0	0	0	0	0	0	0	0	109
d__Bacteria	k__norank_d__Bacteria	p__Chlamydiae	c__Chlamydiae	o__Chlamydiales	f__Parachlamydiaceae	g__Neochlamydia	s__metagenome_g__Neochlamydia	OTU984	0	0	0	0	0	0	0	0	0	0	0	0	0	0	0	0	0	0	0	0	0	0	2	0	0	0	0	0	0	0	0	0	0	0	0	0	7
d__Bacteria	k__norank_d__Bacteria	p__Bacteroidetes	c__Bacteroidia	o__Sphingobacteriales	f__env.OPS_17	g__norank_f__env.OPS_17	s__uncultured_bacterium_g__norank_f__env.OPS_17	OTU989	21	16	28	41	2	5	39	24	8	5	4	26	28	18	3	58	3	12	3	31	103	8	59	22	1	0	1	19	3	0	6	2	1	0	3	8	755
d__Bacteria	k__norank_d__Bacteria	p__Kiritimatiellaeota	c__Kiritimatiellae	o__WCHB1-41	f__norank_o__WCHB1-41	g__norank_f__norank_o__WCHB1-41	s__unclassified_g__norank_f__norank_o__WCHB1-41	OTU734	0	4	0	0	0	0	0	0	0	0	0	0	0	0	0	0	0	0	0	0	0	0	0	0	0	0	0	0	0	0	0	0	0	0	0	0	4
d__Bacteria	k__norank_d__Bacteria	p__Chlamydiae	c__Chlamydiae	o__Chlamydiales	f__Simkaniaceae	g__norank_f__Simkaniaceae	s__Rhabdochlamydiaceae_bacterium_cvE58	OTU748	0	0	8	0	0	0	0	0	0	0	0	0	0	0	0	0	0	0	0	0	5	0	2	0	0	0	0	0	0	0	0	0	0	0	0	0	17
d__Bacteria	k__norank_d__Bacteria	p__Nitrospirae	c__Nitrospira	o__norank_c__Nitrospira	f__norank_o__norank_c__Nitrospira	g__Nitrospira	s__hydrothermal_vent_metagenome_g__Nitrospira	OTU749	0	0	49	0	0	0	0	0	0	0	0	0	0	4	0	0	13	0	0	0	0	25	0	0	0	0	0	0	0	0	0	0	0	0	0	0	91
d__Bacteria	k__norank_d__Bacteria	p__Proteobacteria	c__Alphaproteobacteria	o__Rhizobiales	f__Rhizobiales_Incertae_Sedis	g__Alsobacter	s__metagenome_g__Alsobacter	OTU762	0	0	51	0	0	0	0	0	0	0	0	0	0	0	0	0	0	0	0	0	0	0	0	0	0	0	0	0	0	0	0	0	0	0	0	0	51
d__Bacteria	k__norank_d__Bacteria	p__unclassified_k__norank_d__Bacteria	c__unclassified_k__norank_d__Bacteria	o__unclassified_k__norank_d__Bacteria	f__unclassified_k__norank_d__Bacteria	g__unclassified_k__norank_d__Bacteria	s__unclassified_k__norank_d__Bacteria	OTU769	0	0	16	0	0	0	0	0	0	0	0	0	0	0	0	0	0	0	0	0	0	0	0	0	0	0	0	0	0	0	0	0	0	0	0	0	16
d__Bacteria	k__norank_d__Bacteria	p__unclassified_k__norank_d__Bacteria	c__unclassified_k__norank_d__Bacteria	o__unclassified_k__norank_d__Bacteria	f__unclassified_k__norank_d__Bacteria	g__unclassified_k__norank_d__Bacteria	s__unclassified_k__norank_d__Bacteria	OTU772	0	0	2	0	0	0	0	0	0	0	0	0	0	0	0	0	0	0	0	0	0	0	0	0	0	0	0	0	0	0	0	0	0	0	0	0	2
d__Bacteria	k__norank_d__Bacteria	p__Bacteroidetes	c__Bacteroidia	o__Bacteroidales	f__Prevotellaceae	g__Prevotella	s__Prevotella_maculosa	OTU793	0	0	4	0	0	0	0	0	0	0	0	0	0	0	0	0	0	0	0	0	0	0	0	0	0	0	0	0	0	0	0	0	0	0	0	0	4
d__Bacteria	k__norank_d__Bacteria	p__unclassified_k__norank_d__Bacteria	c__unclassified_k__norank_d__Bacteria	o__unclassified_k__norank_d__Bacteria	f__unclassified_k__norank_d__Bacteria	g__unclassified_k__norank_d__Bacteria	s__unclassified_k__norank_d__Bacteria	OTU816	0	0	0	3	0	0	0	0	0	0	0	0	0	0	0	0	0	0	0	0	0	0	0	0	0	0	0	0	0	0	0	0	0	0	0	0	4
d__Bacteria	k__norank_d__Bacteria	p__Proteobacteria	c__Gammaproteobacteria	o__KF-JG30-C25	f__norank_o__KF-JG30-C25	g__norank_f__norank_o__KF-JG30-C25	s__uncultured_soil_bacterium_g__norank_f__norank_o__KF-JG30-C25	OTU829	0	0	0	2	0	0	0	0	0	0	0	0	0	0	0	0	0	0	0	0	0	0	0	0	0	0	0	0	0	0	0	0	0	0	0	0	2
d__Bacteria	k__norank_d__Bacteria	p__Proteobacteria	c__Alphaproteobacteria	o__Micavibrionales	f__norank_o__Micavibrionales	g__norank_f__norank_o__Micavibrionales	s__uncultured_eubacterium_WD2107	OTU874	14	0	0	0	0	0	0	0	0	0	0	0	0	0	13	0	0	0	0	0	97	0	84	75	0	0	0	0	0	0	0	0	0	0	0	0	439
d__Bacteria	k__norank_d__Bacteria	p__Cyanobacteria	c__Sericytochromatia	o__norank_c__Sericytochromatia	f__norank_o__norank_c__Sericytochromatia	g__norank_f__norank_o__norank_c__Sericytochromatia	s__Hyaloperonospora_arabidopsidis_g__norank	OTU882	11	0	0	0	0	0	0	0	0	0	0	0	0	0	25	0	0	0	0	0	91	0	198	45	0	0	0	0	0	0	0	0	0	0	0	0	513
d__Bacteria	k__norank_d__Bacteria	p__Proteobacteria	c__unclassified_p__Proteobacteria	o__unclassified_p__Proteobacteria	f__unclassified_p__Proteobacteria	g__unclassified_p__Proteobacteria	s__unclassified_p__Proteobacteria	OTU884	5	0	0	0	0	0	0	0	0	0	0	0	0	0	4	0	0	0	0	0	86	0	64	38	0	0	0	0	0	0	0	0	0	0	0	0	304
d__Bacteria	k__norank_d__Bacteria	p__Proteobacteria	c__Gammaproteobacteria	o__Methylococcales	f__Methylomonaceae	g__Methylosarcina	s__unclassified_g__Methylosarcina	OTU887	0	0	0	0	0	0	0	0	0	0	0	0	0	0	0	0	0	0	0	0	10	0	1	1	0	0	0	0	0	0	0	0	0	0	0	0	19
d__Bacteria	k__norank_d__Bacteria	p__Proteobacteria	c__Alphaproteobacteria	o__Micavibrionales	f__norank_o__Micavibrionales	g__norank_f__norank_o__Micavibrionales	s__uncultured_bacterium_g__norank_f__norank_o__Micavibrionales	OTU894	2	0	0	0	0	0	0	0	0	0	0	0	0	0	5	0	0	0	0	0	4	0	28	25	0	0	0	0	0	0	0	0	0	0	0	0	131
d__Bacteria	k__norank_d__Bacteria	p__Bacteroidetes	c__Bacteroidia	o__Bacteroidales	f__Muribaculaceae	g__norank_f__Muribaculaceae	s__uncultured_bacterium_g__norank_f__Muribaculaceae	OTU925	0	0	0	0	0	0	0	0	0	0	0	0	0	0	0	0	0	0	0	0	3	1	0	0	0	0	0	0	0	0	0	0	0	5	0	0	11
d__Bacteria	k__norank_d__Bacteria	p__Proteobacteria	c__Gammaproteobacteria	o__unclassified_c__Gammaproteobacteria	f__unclassified_c__Gammaproteobacteria	g__unclassified_c__Gammaproteobacteria	s__unclassified_c__Gammaproteobacteria	OTU946	0	0	0	0	0	0	0	0	0	0	0	0	0	0	0	0	0	0	0	0	0	0	0	0	0	0	0	0	0	0	0	0	0	0	0	0	10
d__Bacteria	k__norank_d__Bacteria	p__Chloroflexi	c__Anaerolineae	o__Caldilineales	f__Caldilineaceae	g__norank_f__Caldilineaceae	s__metagenome_g__norank_f__Caldilineaceae	OTU962	2	0	0	0	0	0	0	0	0	0	0	0	0	0	0	0	0	0	0	0	0	0	0	0	0	0	0	0	0	0	0	0	0	0	0	0	13
d__Bacteria	k__norank_d__Bacteria	p__Actinobacteria	c__Actinobacteria	o__Corynebacteriales	f__Corynebacteriaceae	g__Corynebacterium_1	s__Corynebacterium_maris_DSM_45190	OTU983	0	0	0	0	0	0	0	0	0	0	0	0	0	0	0	0	0	0	0	0	0	0	0	0	0	0	0	0	0	0	0	0	0	0	0	0	4
d__Bacteria	k__norank_d__Bacteria	p__Chloroflexi	c__Anaerolineae	o__RBG-13-54-9	f__norank_o__RBG-13-54-9	g__norank_f__norank_o__RBG-13-54-9	s__unclassified_g__norank_f__norank_o__RBG-13-54-9	OTU726	0	5	0	0	0	0	0	0	0	0	0	0	0	0	0	0	0	0	0	0	0	0	0	0	0	0	0	0	0	0	0	0	0	0	0	0	5
d__Bacteria	k__norank_d__Bacteria	p__unclassified_k__norank_d__Bacteria	c__unclassified_k__norank_d__Bacteria	o__unclassified_k__norank_d__Bacteria	f__unclassified_k__norank_d__Bacteria	g__unclassified_k__norank_d__Bacteria	s__unclassified_k__norank_d__Bacteria	OTU735	0	2	0	0	0	0	0	0	0	0	0	0	0	0	0	0	0	0	0	0	0	0	0	0	0	0	0	0	0	0	0	0	0	0	0	0	2
d__Bacteria	k__norank_d__Bacteria	p__Bacteroidetes	c__Bacteroidia	o__Bacteroidales	f__Prevotellaceae	g__Alloprevotella	s__uncultured_bacterium_g__Alloprevotella	OTU740	0	20	0	0	0	0	0	0	0	0	0	0	0	0	0	0	0	0	0	0	0	0	0	0	0	0	0	0	0	0	0	0	0	0	0	0	452
d__Bacteria	k__norank_d__Bacteria	p__Proteobacteria	c__Alphaproteobacteria	o__Rhizobiales	f__Rhizobiales_Incertae_Sedis	g__Phreatobacter	s__uncultured_bacterium_g__Phreatobacter	OTU755	1	0	51	0	0	0	0	0	0	0	0	0	0	0	6	0	0	0	0	0	0	0	0	0	0	0	0	0	0	0	0	0	0	0	0	0	82
d__Bacteria	k__norank_d__Bacteria	p__Proteobacteria	c__Deltaproteobacteria	o__Bdellovibrionales	f__Bdellovibrionaceae	g__Bdellovibrio	s__uncultured_bacterium_g__Bdellovibrio	OTU774	0	0	1	0	0	0	8	0	9	0	1	0	15	0	0	0	0	0	0	0	3	0	2	1	0	0	0	0	0	0	0	0	0	0	0	0	43
d__Bacteria	k__norank_d__Bacteria	p__Proteobacteria	c__Gammaproteobacteria	o__Betaproteobacteriales	f__Rhodocyclaceae	g__Dechloromonas	s__uncultured_bacterium_g__Dechloromonas	OTU777	0	5	3	9	0	0	0	0	0	0	0	0	0	0	0	0	0	0	0	0	0	0	0	0	0	0	2	0	0	0	0	0	0	0	0	0	24
d__Bacteria	k__norank_d__Bacteria	p__Proteobacteria	c__Deltaproteobacteria	o__Myxococcales	f__Haliangiaceae	g__Haliangium	s__unclassified_g__Haliangium	OTU825	0	0	0	9	0	0	0	0	0	0	0	0	0	0	0	0	0	0	0	0	0	0	0	0	0	0	0	0	0	0	0	0	0	0	0	0	9
d__Bacteria	k__norank_d__Bacteria	p__Firmicutes	c__Clostridia	o__Clostridiales	f__Lachnospiraceae	g__Blautia	s__unclassified_g__Blautia	OTU858	0	0	1	0	10	0	0	75	0	0	0	0	0	0	19	0	0	0	1	0	8	34	30	8	0	0	0	0	0	31	0	0	0	3	0	0	300
d__Bacteria	k__norank_d__Bacteria	p__Firmicutes	c__Bacilli	o__Bacillales	f__Bacillaceae	g__norank_f__Bacillaceae	s__uncultured_Halobacillus_sp._g__norank	OTU919	0	0	0	0	0	0	0	0	0	0	0	0	0	0	0	0	0	0	0	0	0	0	16	0	0	0	0	0	0	0	0	0	0	0	0	0	19
d__Bacteria	k__norank_d__Bacteria	p__Bacteroidetes	c__Bacteroidia	o__Sphingobacteriales	f__AKYH767	g__norank_f__AKYH767	s__uncultured_bacterium_g__norank_f__AKYH767	OTU924	0	0	0	0	0	0	0	0	0	0	0	0	0	0	0	0	0	0	0	0	0	0	0	0	0	0	0	0	0	0	0	0	0	0	0	0	9
d__Bacteria	k__norank_d__Bacteria	p__Verrucomicrobia	c__Verrucomicrobiae	o__Verrucomicrobiales	f__Verrucomicrobiaceae	g__unclassified_f__Verrucomicrobiaceae	s__unclassified_f__Verrucomicrobiaceae	OTU935	0	0	0	0	0	0	0	0	0	0	0	0	0	0	0	0	0	0	0	0	0	0	0	0	0	0	0	0	0	0	0	0	0	0	0	0	3
d__Bacteria	k__norank_d__Bacteria	p__Proteobacteria	c__Gammaproteobacteria	o__Xanthomonadales	f__Rhodanobacteraceae	g__unclassified_f__Rhodanobacteraceae	s__unclassified_f__Rhodanobacteraceae	OTU975	0	0	0	0	0	0	0	0	0	0	0	0	0	0	0	0	0	0	0	0	0	0	0	0	0	0	0	0	0	0	0	0	0	0	0	0	7
d__Bacteria	k__norank_d__Bacteria	p__Proteobacteria	c__Gammaproteobacteria	o__Xanthomonadales	f__Rhodanobacteraceae	g__Dokdonella	s__uncultured_bacterium_g__Dokdonella	OTU982	3	0	0	0	0	0	0	0	0	0	0	0	0	0	0	0	0	0	0	0	34	0	13	13	0	0	0	0	0	0	0	0	0	0	0	0	90
d__Bacteria	k__norank_d__Bacteria	p__Proteobacteria	c__Alphaproteobacteria	o__Caulobacterales	f__Hyphomonadaceae	g__norank_f__Hyphomonadaceae	s__uncultured_Maricaulis_sp._g__norank	OTU996	0	0	0	0	0	0	0	0	0	0	0	0	0	0	0	0	0	0	0	0	0	0	0	0	0	0	0	0	0	0	0	0	0	0	0	0	3
d__Bacteria	k__norank_d__Bacteria	p__Bacteroidetes	c__Bacteroidia	o__Bacteroidales	f__Prevotellaceae	g__Prevotellaceae_UCG-001	s__unclassified_g__Prevotellaceae_UCG-001	OTU723	0	3	0	0	0	0	0	0	0	0	0	0	0	0	0	0	0	0	0	0	0	0	0	0	0	0	0	0	0	0	0	0	0	0	0	0	4
d__Bacteria	k__norank_d__Bacteria	p__Bacteroidetes	c__Ignavibacteria	o__SJA-28	f__norank_o__SJA-28	g__norank_f__norank_o__SJA-28	s__uncultured_bacterium_SJA-28	OTU730	0	14	0	2	0	0	12	0	0	0	5	0	0	0	0	0	0	0	0	1	0	0	0	0	0	0	0	0	0	0	0	0	0	1	0	0	35
d__Bacteria	k__norank_d__Bacteria	p__Acidobacteria	c__Acidobacteriia	o__Subgroup_2	f__norank_o__Subgroup_2	g__norank_f__norank_o__Subgroup_2	s__uncultured_Acidobacteria_bacterium_g__norank_f__norank_o__Subgroup_2	OTU743	0	0	36	0	0	0	0	0	0	0	0	0	0	0	0	0	0	0	0	0	0	0	0	0	0	0	0	0	0	0	0	0	0	0	0	0	36
d__Bacteria	k__norank_d__Bacteria	p__Actinobacteria	c__Actinobacteria	o__Solirubrobacterales	f__Solirubrobacteraceae	g__Conexibacter	s__uncultured_bacterium_g__Conexibacter	OTU775	0	0	23	0	0	0	0	0	0	0	0	0	0	0	0	0	0	0	0	0	0	0	0	8	0	0	0	0	0	0	0	0	0	0	0	0	31
d__Bacteria	k__norank_d__Bacteria	p__Proteobacteria	c__unclassified_p__Proteobacteria	o__unclassified_p__Proteobacteria	f__unclassified_p__Proteobacteria	g__unclassified_p__Proteobacteria	s__unclassified_p__Proteobacteria	OTU779	0	0	10	0	0	0	0	0	0	0	0	0	0	0	0	0	0	0	0	0	0	0	0	0	0	0	0	0	0	0	0	0	0	0	0	0	10
d__Bacteria	k__norank_d__Bacteria	p__Patescibacteria	c__Saccharimonadia	o__Saccharimonadales	f__norank_o__Saccharimonadales	g__norank_f__norank_o__Saccharimonadales	s__uncultured_bacterium_g__norank_f__norank_o__Saccharimonadales	OTU826	0	0	0	8	0	0	0	0	0	0	0	0	0	0	0	0	0	0	0	0	0	0	0	0	0	0	0	0	0	0	0	0	0	0	0	0	8
d__Bacteria	k__norank_d__Bacteria	p__Chloroflexi	c__KD4-96	o__norank_c__KD4-96	f__norank_o__norank_c__KD4-96	g__norank_f__norank_o__norank_c__KD4-96	s__uncultured_bacterium_g__norank_f__norank_o__norank_c__KD4-96	OTU845	0	0	0	0	0	0	0	0	0	0	0	0	0	0	4	0	0	0	0	0	0	0	0	82	0	0	0	0	0	0	0	0	0	0	0	0	89
d__Bacteria	k__norank_d__Bacteria	p__Proteobacteria	c__Gammaproteobacteria	o__Betaproteobacteriales	f__Burkholderiaceae	g__Variovorax	s__metagenome_g__Variovorax	OTU848	7	0	0	0	0	0	0	0	2	0	0	0	13	0	11	0	0	0	0	0	44	0	65	29	0	0	0	0	0	0	0	0	0	0	0	0	317
d__Bacteria	k__norank_d__Bacteria	p__Proteobacteria	c__Alphaproteobacteria	o__Tistrellales	f__Geminicoccaceae	g__Candidatus_Alysiosphaera	s__uncultured_bacterium_g__Candidatus_Alysiosphaera	OTU864	0	0	0	0	0	0	0	0	0	0	0	0	0	0	0	0	0	0	0	0	0	0	0	4	0	0	0	0	0	0	0	0	0	0	0	0	10
d__Bacteria	k__norank_d__Bacteria	p__Proteobacteria	c__Alphaproteobacteria	o__Sphingomonadales	f__Sphingomonadaceae	g__unclassified_f__Sphingomonadaceae	s__unclassified_f__Sphingomonadaceae	OTU880	10	0	0	0	0	0	7	0	0	0	0	0	0	0	11	0	0	0	0	0	113	0	73	16	0	0	0	0	0	0	0	0	0	0	0	0	455
d__Bacteria	k__norank_d__Bacteria	p__Patescibacteria	c__Parcubacteria	o__Candidatus_Kaiserbacteria	f__norank_o__Candidatus_Kaiserbacteria	g__norank_f__norank_o__Candidatus_Kaiserbacteria	s__metagenome_g__norank_f__norank_o__Candidatus_Kaiserbacteria	OTU927	0	0	0	0	0	0	0	0	0	0	0	0	0	0	0	0	0	0	0	0	0	0	0	0	0	0	0	0	0	0	0	0	0	0	0	0	13
d__Bacteria	k__norank_d__Bacteria	p__Proteobacteria	c__Alphaproteobacteria	o__Rickettsiales	f__Mitochondria	g__norank_f__Mitochondria	s__unclassified_g__norank_f__Mitochondria	OTU947	0	0	0	0	0	0	0	0	0	0	0	0	0	0	0	0	0	0	0	0	0	0	0	0	0	0	0	0	0	0	0	0	0	0	0	0	3
d__Bacteria	k__norank_d__Bacteria	p__Verrucomicrobia	c__Verrucomicrobiae	o__Chthoniobacterales	f__Chthoniobacteraceae	g__Chthoniobacter	s__unclassified_g__Chthoniobacter	OTU986	0	0	0	0	0	0	0	0	0	0	0	0	0	0	0	0	0	0	0	0	0	0	0	0	0	0	0	0	0	0	0	0	0	0	0	0	3
d__Bacteria	k__norank_d__Bacteria	p__Epsilonbacteraeota	c__Campylobacteria	o__Campylobacterales	f__norank_o__Campylobacterales	g__norank_f__norank_o__Campylobacterales	s__uncultured_bacterium_g__norank_f__norank_o__Campylobacterales	OTU725	0	4	0	0	0	0	0	0	0	0	0	0	0	0	0	0	0	0	0	0	0	0	0	0	0	0	0	0	0	0	0	0	0	0	0	0	4
d__Bacteria	k__norank_d__Bacteria	p__unclassified_k__norank_d__Bacteria	c__unclassified_k__norank_d__Bacteria	o__unclassified_k__norank_d__Bacteria	f__unclassified_k__norank_d__Bacteria	g__unclassified_k__norank_d__Bacteria	s__unclassified_k__norank_d__Bacteria	OTU738	0	1	0	0	0	8	3	0	0	1	3	0	0	0	0	0	0	0	0	0	0	0	0	0	0	0	0	0	0	0	0	0	0	0	0	0	16
d__Bacteria	k__norank_d__Bacteria	p__Proteobacteria	c__Gammaproteobacteria	o__Betaproteobacteriales	f__Rhodocyclaceae	g__Dechloromonas	s__unclassified_g__Dechloromonas	OTU780	0	0	15	0	0	0	0	0	0	0	0	0	0	0	0	0	0	0	0	0	0	0	0	0	0	0	0	0	0	0	0	0	0	0	0	2	35
d__Bacteria	k__norank_d__Bacteria	p__Bacteroidetes	c__Bacteroidia	o__Bacteroidales	f__Prevotellaceae	g__Alloprevotella	s__uncultured_Prevotellaceae_bacterium_g__Alloprevotella	OTU788	0	0	14	0	0	0	0	0	0	0	0	0	0	0	0	7	0	0	0	0	0	0	0	0	0	0	0	0	0	0	0	0	0	0	0	0	33
d__Bacteria	k__norank_d__Bacteria	p__Chloroflexi	c__P2-11E	o__norank_c__P2-11E	f__norank_o__norank_c__P2-11E	g__norank_f__norank_o__norank_c__P2-11E	s__uncultured_bacterium_g__norank_f__norank_o__norank_c__P2-11E	OTU792	0	0	5	0	0	0	0	0	0	0	0	0	0	0	0	0	0	0	0	0	0	0	0	0	0	0	0	0	0	0	0	0	0	0	0	0	5
d__Bacteria	k__norank_d__Bacteria	p__Actinobacteria	c__Actinobacteria	o__Coriobacteriales	f__Atopobiaceae	g__Atopobium	s__uncultured_bacterium_g__Atopobium	OTU794	0	0	13	0	0	0	0	0	0	0	0	0	0	12	0	0	0	0	0	0	0	0	0	0	0	0	0	0	0	0	0	0	0	0	0	0	25
d__Bacteria	k__norank_d__Bacteria	p__Actinobacteria	c__Actinobacteria	o__Corynebacteriales	f__Mycobacteriaceae	g__Mycobacterium	s__unclassified_g__Mycobacterium	OTU801	0	0	87	0	0	0	0	0	0	0	0	0	0	0	0	0	0	0	0	0	1	0	1	0	0	0	0	0	0	0	0	0	0	0	0	0	89
d__Bacteria	k__norank_d__Bacteria	p__Firmicutes	c__Erysipelotrichia	o__Erysipelotrichales	f__Erysipelotrichaceae	g__Solobacterium	s__unclassified_g__Solobacterium	OTU821	0	0	0	26	0	0	0	0	0	0	0	0	0	4	0	0	0	0	0	1	0	0	0	0	0	0	0	0	0	0	0	0	0	0	0	0	31
d__Bacteria	k__norank_d__Bacteria	p__Acidobacteria	c__Acidobacteriia	o__Solibacterales	f__Solibacteraceae_Subgroup_3	g__Bryobacter	s__uncultured_Acidobacteria_bacterium_g__Bryobacter	OTU828	0	0	0	5	0	0	0	0	0	0	0	0	0	0	0	0	0	0	0	0	0	0	0	0	0	0	0	0	0	0	0	0	0	0	0	0	5
d__Bacteria	k__norank_d__Bacteria	p__Chloroflexi	c__TK10	o__norank_c__TK10	f__norank_o__norank_c__TK10	g__norank_f__norank_o__norank_c__TK10	s__uncultured_bacterium_g__norank_f__norank_o__norank_c__TK10	OTU833	0	0	0	13	0	0	0	0	0	0	0	0	0	0	0	0	0	0	0	0	0	0	0	0	0	0	0	0	0	0	0	0	0	0	0	0	13
d__Bacteria	k__norank_d__Bacteria	p__Cyanobacteria	c__Oxyphotobacteria	o__Chloroplast	f__norank_o__Chloroplast	g__norank_f__norank_o__Chloroplast	s__Oryza_sativa_Japonica_Group_Japanese_rice_g__norank	OTU835	0	1	0	27	0	0	0	44	0	0	0	0	0	5	0	0	5	2	0	0	0	0	0	0	1	0	0	0	0	0	0	0	0	0	1	0	88
d__Bacteria	k__norank_d__Bacteria	p__Proteobacteria	c__Gammaproteobacteria	o__Gammaproteobacteria_Incertae_Sedis	f__unclassified_o__Gammaproteobacteria_Incertae_Sedis	g__Acidibacter	s__uncultured_bacterium_g__Acidibacter	OTU840	0	0	0	7	0	0	0	0	0	0	0	0	0	0	0	0	0	0	0	0	0	0	0	0	0	0	0	0	0	0	0	0	0	0	0	0	7
d__Bacteria	k__norank_d__Bacteria	p__Chloroflexi	c__Chloroflexia	o__Thermomicrobiales	f__AKYG1722	g__norank_f__AKYG1722	s__unclassified_g__norank_f__AKYG1722	OTU857	0	0	0	0	0	0	0	0	0	0	0	0	0	0	2	0	0	0	0	0	0	0	5	53	0	0	0	0	0	0	0	0	0	0	0	0	67
d__Bacteria	k__norank_d__Bacteria	p__Acidobacteria	c__Subgroup_17	o__norank_c__Subgroup_17	f__norank_o__norank_c__Subgroup_17	g__norank_f__norank_o__norank_c__Subgroup_17	s__uncultured_soil_bacterium_g__norank_f__norank_o__norank_c__Subgroup_17	OTU859	0	0	0	0	0	0	0	0	0	0	0	0	0	0	0	0	0	0	0	0	0	0	0	0	0	0	0	0	0	0	0	0	0	0	0	0	2
d__Bacteria	k__norank_d__Bacteria	p__Proteobacteria	c__Gammaproteobacteria	o__Betaproteobacteriales	f__Burkholderiaceae	g__unclassified_f__Burkholderiaceae	s__unclassified_f__Burkholderiaceae	OTU886	0	0	0	0	0	0	0	0	0	0	0	0	0	0	0	0	0	0	0	0	3	0	0	0	0	0	0	0	0	0	0	0	0	0	0	0	6
d__Bacteria	k__norank_d__Bacteria	p__Proteobacteria	c__Alphaproteobacteria	o__Rhodospirillales	f__norank_o__Rhodospirillales	g__norank_f__norank_o__Rhodospirillales	s__metagenome_g__norank_f__norank_o__Rhodospirillales	OTU890	2	0	0	0	0	0	0	0	0	0	0	0	0	0	0	0	0	0	0	0	30	0	6	39	0	0	0	0	0	0	0	0	0	0	0	0	134
d__Bacteria	k__norank_d__Bacteria	p__Chloroflexi	c__Chloroflexia	o__Thermomicrobiales	f__JG30-KF-CM45	g__norank_f__JG30-KF-CM45	s__unclassified_g__norank_f__JG30-KF-CM45	OTU923	0	0	0	0	0	0	0	0	0	0	0	0	0	0	0	0	0	0	0	0	0	0	0	0	0	0	0	0	0	0	0	0	0	0	0	0	12
d__Bacteria	k__norank_d__Bacteria	p__Firmicutes	c__Bacilli	o__Lactobacillales	f__Streptococcaceae	g__Lactococcus	s__Lactococcus_sp._USMS16BP	OTU933	3	0	0	0	0	0	2	0	0	0	0	0	0	0	0	0	0	2	0	0	3	0	12	0	0	0	0	0	0	0	0	0	0	0	0	0	49
d__Bacteria	k__norank_d__Bacteria	p__Actinobacteria	c__Actinobacteria	o__Gaiellales	f__Gaiellaceae	g__Gaiella	s__uncultured_bacterium_g__Gaiella	OTU936	0	0	7	0	0	0	0	0	0	0	0	0	0	0	3	0	0	0	0	0	0	0	0	7	0	0	0	0	0	0	0	0	0	0	0	0	26
d__Bacteria	k__norank_d__Bacteria	p__Patescibacteria	c__Saccharimonadia	o__Saccharimonadales	f__norank_o__Saccharimonadales	g__norank_f__norank_o__Saccharimonadales	s__uncultured_bacterium_g__norank_f__norank_o__Saccharimonadales	OTU968	0	0	0	0	0	0	0	0	0	0	0	0	0	0	0	0	0	0	0	0	0	0	0	0	0	0	0	0	0	0	0	0	0	0	0	0	10
d__Bacteria	k__norank_d__Bacteria	p__Firmicutes	c__Negativicutes	o__Selenomonadales	f__Veillonellaceae	g__Megasphaera	s__Megasphaera_sp._BV3C16-1	OTU976	1	0	0	0	0	0	0	0	0	0	0	0	0	0	0	0	0	0	0	0	5	0	15	0	0	0	0	0	0	0	0	0	0	0	0	0	37
d__Bacteria	k__norank_d__Bacteria	p__Planctomycetes	c__unclassified_p__Planctomycetes	o__unclassified_p__Planctomycetes	f__unclassified_p__Planctomycetes	g__unclassified_p__Planctomycetes	s__unclassified_p__Planctomycetes	OTU995	0	0	0	0	0	0	0	0	0	0	0	0	0	0	0	0	0	0	0	0	0	0	0	0	0	0	0	0	0	0	0	0	0	0	0	0	11
d__Bacteria	k__norank_d__Bacteria	p__Actinobacteria	c__Actinobacteria	o__Propionibacteriales	f__Nocardioidaceae	g__Nocardioides	s__unclassified_g__Nocardioides	OTU752	0	0	11	0	0	0	0	0	0	0	0	0	0	0	0	0	0	5	0	0	0	0	0	0	0	0	0	0	0	0	0	0	0	0	0	0	17
d__Bacteria	k__norank_d__Bacteria	p__Acidobacteria	c__Subgroup_6	o__norank_c__Subgroup_6	f__norank_o__norank_c__Subgroup_6	g__norank_f__norank_o__norank_c__Subgroup_6	s__unclassified_g__norank_f__norank_o__norank_c__Subgroup_6	OTU758	0	0	6	0	0	0	0	0	0	0	0	0	0	0	0	0	0	0	0	0	0	0	0	0	0	0	0	0	0	0	0	0	0	0	0	0	6
d__Bacteria	k__norank_d__Bacteria	p__Gemmatimonadetes	c__Gemmatimonadetes	o__norank_c__Gemmatimonadetes	f__norank_o__norank_c__Gemmatimonadetes	g__norank_f__norank_o__norank_c__Gemmatimonadetes	s__uncultured_bacterium_g__norank_f__norank_o__norank_c__Gemmatimonadetes	OTU773	0	0	2	0	0	0	0	0	0	0	0	0	0	0	0	0	0	0	0	0	0	0	0	0	0	0	0	0	0	0	0	0	0	0	0	0	2
d__Bacteria	k__norank_d__Bacteria	p__Bacteroidetes	c__Bacteroidia	o__Flavobacteriales	f__Weeksellaceae	g__Bergeyella	s__uncultured_Bergeyella_sp.	OTU804	0	0	29	0	0	0	1	0	0	0	0	0	0	0	0	0	0	0	0	0	0	0	0	0	0	0	0	0	0	0	0	0	0	0	0	0	30
d__Bacteria	k__norank_d__Bacteria	p__Proteobacteria	c__Alphaproteobacteria	o__Rhodobacterales	f__Rhodobacteraceae	g__Paracoccus	s__metagenome_g__Paracoccus	OTU856	60	0	0	0	0	0	0	2	8	0	4	0	0	0	32	0	6	0	0	0	233	2	369	293	0	0	0	0	0	0	0	0	0	0	3	0	1568
d__Bacteria	k__norank_d__Bacteria	p__Actinobacteria	c__Actinobacteria	o__Microtrichales	f__norank_o__Microtrichales	g__norank_f__norank_o__Microtrichales	s__uncultured_bacterium_g__norank_f__norank_o__Microtrichales	OTU869	0	0	0	0	0	0	0	0	0	0	0	0	0	0	0	0	0	0	0	0	0	0	0	0	0	0	0	0	0	0	0	0	0	0	0	0	9
d__Bacteria	k__norank_d__Bacteria	p__Proteobacteria	c__Alphaproteobacteria	o__Caulobacterales	f__Caulobacteraceae	g__unclassified_f__Caulobacteraceae	s__unclassified_f__Caulobacteraceae	OTU891	9	0	0	0	0	0	0	0	0	0	0	0	0	0	20	0	0	0	0	0	103	0	50	45	0	0	0	0	0	2	1	0	0	0	0	0	349
d__Bacteria	k__norank_d__Bacteria	p__Proteobacteria	c__Alphaproteobacteria	o__Rhodospirillales	f__norank_o__Rhodospirillales	g__norank_f__norank_o__Rhodospirillales	s__uncultured_soil_bacterium_g__norank_f__norank_o__Rhodospirillales	OTU904	2	0	0	0	0	0	0	0	0	0	0	0	0	0	8	0	0	0	0	0	47	0	26	45	0	0	0	0	0	1	0	1	0	0	0	0	249
d__Bacteria	k__norank_d__Bacteria	p__Deferribacteres	c__Deferribacteres	o__Deferribacterales	f__Deferribacteraceae	g__Mucispirillum	s__Mucispirillum_schaedleri_ASF457	OTU917	0	0	0	0	0	0	0	0	0	0	0	0	0	0	0	0	0	0	0	0	0	22	0	0	0	0	0	0	0	0	0	0	0	0	0	0	25
d__Bacteria	k__norank_d__Bacteria	p__Proteobacteria	c__Gammaproteobacteria	o__Betaproteobacteriales	f__Nitrosomonadaceae	g__966-1	s__uncultured_bacterium_g__966-1	OTU929	0	0	0	0	0	0	0	0	0	0	0	0	0	0	0	0	0	0	0	0	11	0	10	1	0	0	0	0	0	0	0	0	0	0	0	0	52
d__Bacteria	k__norank_d__Bacteria	p__Proteobacteria	c__Gammaproteobacteria	o__Methylococcales	f__Methylococcaceae	g__Methyloparacoccus	s__uncultured_bacterium_g__Methyloparacoccus	OTU932	0	0	0	0	0	0	0	0	0	0	0	0	0	0	0	0	0	0	0	0	0	0	0	0	0	0	0	0	0	0	0	0	0	0	0	0	8
d__Bacteria	k__norank_d__Bacteria	p__Chloroflexi	c__Anaerolineae	o__RBG-13-54-9	f__norank_o__RBG-13-54-9	g__norank_f__norank_o__RBG-13-54-9	s__metagenome_g__norank_f__norank_o__RBG-13-54-9	OTU944	0	0	0	0	0	0	0	0	0	0	0	0	0	0	0	0	0	0	0	0	3	0	0	7	0	0	0	0	0	0	0	0	0	0	0	0	21
d__Bacteria	k__norank_d__Bacteria	p__Proteobacteria	c__Gammaproteobacteria	o__Betaproteobacteriales	f__Burkholderiaceae	g__Bordetella	s__uncultured_Bordetella_sp._g__Bordetella	OTU954	0	0	0	0	0	0	0	0	0	0	0	0	0	0	0	0	0	0	0	0	0	0	0	0	0	0	0	0	0	0	0	0	0	0	0	0	8
d__Bacteria	k__norank_d__Bacteria	p__Actinobacteria	c__Actinobacteria	o__Solirubrobacterales	f__Solirubrobacteraceae	g__Conexibacter	s__unclassified_g__Conexibacter	OTU963	0	0	0	0	0	0	0	0	0	0	0	0	0	0	0	0	0	0	0	0	7	0	19	5	0	0	0	0	0	0	0	0	0	0	0	0	65
d__Bacteria	k__norank_d__Bacteria	p__Firmicutes	c__Negativicutes	o__Selenomonadales	f__Veillonellaceae	g__Dialister	s__Dialister_invisus_DSM_15470	OTU977	0	0	0	0	0	0	1	0	0	0	0	0	0	5	0	0	0	0	0	0	0	1	0	0	0	0	0	0	0	0	0	0	0	0	0	0	8
d__Bacteria	k__norank_d__Bacteria	p__Proteobacteria	c__Gammaproteobacteria	o__Betaproteobacteriales	f__TRA3-20	g__norank_f__TRA3-20	s__unclassified_g__norank_f__TRA3-20	OTU978	0	0	0	1	0	0	0	0	0	5	0	0	0	0	0	0	0	0	0	0	0	0	0	0	0	0	0	12	0	1	0	2	0	0	0	0	27
d__Bacteria	k__norank_d__Bacteria	p__Proteobacteria	c__Gammaproteobacteria	o__Betaproteobacteriales	f__Burkholderiaceae	g__unclassified_f__Burkholderiaceae	s__unclassified_f__Burkholderiaceae	OTU979	1	0	0	0	0	0	0	0	0	0	0	0	0	0	2	0	0	0	0	0	1	0	22	2	0	0	0	0	0	0	0	0	0	0	0	0	50
d__Bacteria	k__norank_d__Bacteria	p__Proteobacteria	c__Gammaproteobacteria	o__Betaproteobacteriales	f__Burkholderiaceae	g__Polaromonas	s__unclassified_g__Polaromonas	OTU980	0	0	0	0	0	0	0	0	0	0	0	0	0	0	0	0	0	1	0	0	0	0	0	0	0	12	1	2	0	0	0	0	0	0	0	0	23
d__Bacteria	k__norank_d__Bacteria	p__unclassified_k__norank_d__Bacteria	c__unclassified_k__norank_d__Bacteria	o__unclassified_k__norank_d__Bacteria	f__unclassified_k__norank_d__Bacteria	g__unclassified_k__norank_d__Bacteria	s__unclassified_k__norank_d__Bacteria	OTU988	0	0	0	0	0	0	0	0	0	0	0	0	0	0	0	0	0	0	0	0	0	0	0	0	0	0	0	0	0	0	0	0	0	0	0	0	2
d__Bacteria	k__norank_d__Bacteria	p__Proteobacteria	c__Gammaproteobacteria	o__Pseudomonadales	f__Moraxellaceae	g__Enhydrobacter	s__Moraxella_osloensis_g__Enhydrobacter	OTU992	1	1	0	0	2	2	4	0	0	0	0	0	0	3	0	0	0	6	6	0	8	5	36	20	1	0	0	18	0	0	1	0	0	2	0	0	149
d__Bacteria	k__norank_d__Bacteria	p__Chloroflexi	c__KD4-96	o__norank_c__KD4-96	f__norank_o__norank_c__KD4-96	g__norank_f__norank_o__norank_c__KD4-96	s__uncultured_Chloroflexi_bacterium_g__norank_f__norank_o__norank_c__KD4-96	OTU999	0	0	20	0	0	0	0	0	0	0	0	0	0	0	0	0	0	0	0	0	3	0	10	12	0	0	0	0	0	2	0	0	0	0	0	0	61
d__Bacteria	k__norank_d__Bacteria	p__Planctomycetes	c__Planctomycetacia	o__Gemmatales	f__Gemmataceae	g__norank_f__Gemmataceae	s__uncultured_bacterium_g__norank_f__Gemmataceae	OTU785	0	0	23	0	0	0	0	0	0	0	0	0	0	0	0	0	0	0	0	0	0	0	0	0	0	0	0	0	0	0	0	0	0	0	0	0	23
d__Bacteria	k__norank_d__Bacteria	p__Bacteroidetes	c__Bacteroidia	o__Chitinophagales	f__Chitinophagaceae	g__Sediminibacterium	s__unclassified_g__Sediminibacterium	OTU837	11	20	37	37	22	172	77	53	58	58	1	11	62	30	8	23	13	11	7	9	82	21	49	45	1	1	3	26	1	2	2	11	11	6	0	4	1252
d__Bacteria	k__norank_d__Bacteria	p__Proteobacteria	c__Alphaproteobacteria	o__Caulobacterales	f__Hyphomonadaceae	g__Hirschia	s__uncultured_bacterium_g__Hirschia	OTU838	0	0	0	6	0	0	0	0	0	0	0	0	0	0	0	0	0	0	0	0	0	0	0	0	0	0	0	0	0	0	0	0	0	0	0	0	6
d__Bacteria	k__norank_d__Bacteria	p__Patescibacteria	c__Saccharimonadia	o__Saccharimonadales	f__norank_o__Saccharimonadales	g__norank_f__norank_o__Saccharimonadales	s__unclassified_g__norank_f__norank_o__Saccharimonadales	OTU846	0	0	0	0	0	0	0	0	0	0	0	0	0	0	0	0	0	0	0	0	0	0	0	0	0	0	0	0	0	0	0	0	0	0	0	0	9
d__Bacteria	k__norank_d__Bacteria	p__Firmicutes	c__Clostridia	o__Clostridiales	f__Lachnospiraceae	g__Lachnospiraceae_UCG-001	s__uncultured_bacterium_g__Lachnospiraceae_UCG-001	OTU877	1	0	0	0	0	0	0	0	0	0	0	0	0	0	0	0	0	0	0	0	5	2	0	0	0	0	0	0	0	0	0	0	0	0	0	0	13
d__Bacteria	k__norank_d__Bacteria	p__Proteobacteria	c__Deltaproteobacteria	o__SAR324_cladeMarine_group_B	f__norank_o__SAR324_cladeMarine_group_B	g__norank_f__norank_o__SAR324_cladeMarine_group_B	s__metagenome_g__norank_f__norank_o__SAR324_cladeMarine_group_B	OTU878	1	0	0	0	0	0	0	0	0	0	0	0	0	0	0	0	0	0	0	0	3	0	0	0	0	0	0	0	0	0	0	0	0	0	0	0	13
d__Bacteria	k__norank_d__Bacteria	p__Proteobacteria	c__Alphaproteobacteria	o__Acetobacterales	f__Acetobacteraceae	g__Roseomonas	s__unclassified_g__Roseomonas	OTU893	0	0	0	0	0	0	8	0	0	0	0	0	0	0	1	0	0	0	0	10	0	0	6	4	0	0	4	2	0	0	0	0	0	0	0	0	82
d__Bacteria	k__norank_d__Bacteria	p__Proteobacteria	c__Alphaproteobacteria	o__Rhodospirillales	f__norank_o__Rhodospirillales	g__norank_f__norank_o__Rhodospirillales	s__uncultured_bacterium_g__norank_f__norank_o__Rhodospirillales	OTU906	12	0	0	0	0	0	0	0	0	0	0	0	0	0	8	0	0	0	0	0	64	0	52	15	0	0	0	0	0	0	0	0	0	0	0	0	325
d__Bacteria	k__norank_d__Bacteria	p__Bacteroidetes	c__Bacteroidia	o__Flavobacteriales	f__Crocinitomicaceae	g__Fluviicola	s__uncultured_Fluviicola_sp._g__Fluviicola	OTU913	4	0	0	0	0	0	0	0	0	0	0	0	0	0	4	0	0	0	0	0	20	0	20	22	0	0	0	0	0	0	0	0	0	0	0	0	114
d__Bacteria	k__norank_d__Bacteria	p__Proteobacteria	c__Deltaproteobacteria	o__Desulfarculales	f__Desulfarculaceae	g__norank_f__Desulfarculaceae	s__uncultured_Desulfuromonadales_bacterium_g__norank_f__Desulfarculaceae	OTU915	0	0	0	0	0	0	0	0	0	0	0	0	0	0	0	0	0	0	0	0	0	0	0	0	0	0	0	0	0	0	0	0	0	0	0	0	2
d__Bacteria	k__norank_d__Bacteria	p__Proteobacteria	c__Deltaproteobacteria	o__Myxococcales	f__BIrii41	g__norank_f__BIrii41	s__unclassified_g__norank_f__BIrii41	OTU921	0	0	0	0	0	0	0	0	0	0	0	0	0	0	0	0	0	0	0	0	0	0	0	0	0	0	0	0	0	0	0	0	0	0	0	0	2
d__Bacteria	k__norank_d__Bacteria	p__Proteobacteria	c__Gammaproteobacteria	o__Betaproteobacteriales	f__TRA3-20	g__norank_f__TRA3-20	s__unclassified_g__norank_f__TRA3-20	OTU937	0	2	0	0	0	4	6	6	8	9	19	0	3	0	0	0	0	0	0	0	0	0	0	24	0	0	0	0	0	0	0	0	0	0	0	1	89
d__Bacteria	k__norank_d__Bacteria	p__Chloroflexi	c__KD4-96	o__norank_c__KD4-96	f__norank_o__norank_c__KD4-96	g__norank_f__norank_o__norank_c__KD4-96	s__uncultured_bacterium_g__norank_f__norank_o__norank_c__KD4-96	OTU942	0	0	0	0	0	0	0	0	0	0	0	0	0	0	0	0	0	0	0	0	0	0	3	6	0	0	0	0	0	0	0	0	0	0	0	0	20
d__Bacteria	k__norank_d__Bacteria	p__Proteobacteria	c__Alphaproteobacteria	o__Rickettsiales	f__Mitochondria	g__norank_f__Mitochondria	s__unclassified_g__norank_f__Mitochondria	OTU744	0	0	12	0	0	0	0	0	0	0	0	0	0	0	0	0	0	0	0	0	0	0	0	0	0	0	0	0	0	0	0	0	0	0	0	0	12
d__Bacteria	k__norank_d__Bacteria	p__Chloroflexi	c__Anaerolineae	o__SBR1031	f__norank_o__SBR1031	g__norank_f__norank_o__SBR1031	s__unclassified_g__norank_f__norank_o__SBR1031	OTU765	0	3	50	0	0	0	0	0	0	0	0	0	0	0	0	7	17	0	2	0	0	0	0	0	0	0	0	0	0	0	0	0	0	0	1	0	80
d__Bacteria	k__norank_d__Bacteria	p__Firmicutes	c__Clostridia	o__Clostridiales	f__Lachnospiraceae	g__unclassified_f__Lachnospiraceae	s__unclassified_f__Lachnospiraceae	OTU770	0	0	14	0	0	0	0	0	0	0	0	0	0	0	0	0	0	0	0	0	0	0	0	0	0	0	0	0	0	0	0	0	0	0	0	0	27
d__Bacteria	k__norank_d__Bacteria	p__Firmicutes	c__Bacilli	o__Bacillales	f__Paenibacillaceae	g__Paenibacillus	s__unclassified_g__Paenibacillus	OTU776	0	0	2	0	0	0	0	0	0	0	0	0	0	0	0	0	0	0	0	0	0	0	0	0	0	0	0	0	0	0	0	0	0	0	0	0	2
d__Bacteria	k__norank_d__Bacteria	p__Proteobacteria	c__Gammaproteobacteria	o__Betaproteobacteriales	f__Chitinimonadaceae	g__Chitinivorax	s__metagenome_g__Chitinivorax	OTU808	0	0	0	23	0	0	0	0	0	0	0	0	0	0	0	0	0	0	0	0	0	0	0	0	0	0	0	0	0	0	0	0	0	0	0	0	23
d__Bacteria	k__norank_d__Bacteria	p__Proteobacteria	c__Gammaproteobacteria	o__Beggiatoales	f__Beggiatoaceae	g__norank_f__Beggiatoaceae	s__uncultured_gamma_proteobacterium_g__norank_f__Beggiatoaceae	OTU820	6	14	15	35	4	37	24	7	0	5	0	7	13	14	8	2	27	2	8	13	44	62	17	25	0	2	5	6	1	0	0	13	2	4	3	1	531
d__Bacteria	k__norank_d__Bacteria	p__Firmicutes	c__Clostridia	o__Clostridiales	f__Lachnospiraceae	g__Blautia	s__uncultured_Lachnospiraceae_bacterium_g__Blautia	OTU832	0	0	0	21	0	0	0	0	0	0	0	0	0	0	1	0	0	0	0	0	0	0	0	0	0	0	0	0	0	1	0	0	0	0	0	0	23
d__Bacteria	k__norank_d__Bacteria	p__Proteobacteria	c__Gammaproteobacteria	o__Thiotrichales	f__Thiotrichaceae	g__Thiothrix	s__uncultured_bacterium_g__Thiothrix	OTU863	0	0	0	0	0	0	0	0	0	0	0	0	0	0	0	0	0	0	0	0	0	0	0	0	0	0	0	0	0	0	0	0	0	0	0	0	5
d__Bacteria	k__norank_d__Bacteria	p__Proteobacteria	c__Gammaproteobacteria	o__Betaproteobacteriales	f__Burkholderiaceae	g__unclassified_f__Burkholderiaceae	s__unclassified_f__Burkholderiaceae	OTU871	0	0	0	0	0	0	0	0	0	0	0	0	0	0	0	0	0	0	0	0	0	0	0	0	0	0	0	0	0	0	0	0	0	0	0	0	4
d__Bacteria	k__norank_d__Bacteria	p__Patescibacteria	c__Parcubacteria	o__Candidatus_Kaiserbacteria	f__norank_o__Candidatus_Kaiserbacteria	g__norank_f__norank_o__Candidatus_Kaiserbacteria	s__uncultured_bacterium_g__norank_f__norank_o__Candidatus_Kaiserbacteria	OTU902	0	0	0	0	0	0	0	0	0	0	0	0	0	0	0	0	0	0	0	0	0	0	0	0	0	0	0	0	0	0	0	0	0	0	0	0	3
d__Bacteria	k__norank_d__Bacteria	p__Chloroflexi	c__Anaerolineae	o__SBR1031	f__A4b	g__norank_f__A4b	s__uncultured_bacterium_g__norank_f__A4b	OTU928	0	0	0	0	0	0	0	0	0	0	0	0	0	0	0	0	0	0	0	0	0	0	0	0	0	0	0	0	0	0	0	0	0	0	0	0	13
d__Bacteria	k__norank_d__Bacteria	p__Proteobacteria	c__Gammaproteobacteria	o__Xanthomonadales	f__Rhodanobacteraceae	g__norank_f__Rhodanobacteraceae	s__uncultured_actinobacterium_g__norank_f__Rhodanobacteraceae	OTU930	1	0	0	0	0	0	0	0	0	0	0	0	0	0	0	0	0	0	0	0	0	0	8	0	0	0	0	0	0	0	0	0	0	0	0	0	18
d__Bacteria	k__norank_d__Bacteria	p__Chlamydiae	c__Chlamydiae	o__Chlamydiales	f__cvE6	g__norank_f__cvE6	s__metagenome_g__norank_f__cvE6	OTU941	0	0	0	0	0	0	0	0	0	0	0	0	0	0	0	0	0	0	0	0	0	0	15	0	0	0	0	0	0	0	0	0	0	0	0	0	22
d__Bacteria	k__norank_d__Bacteria	p__Proteobacteria	c__Gammaproteobacteria	o__Vibrionales	f__Vibrionaceae	g__Photobacterium	s__Photobacterium_gaetbulicola_Gung47	OTU945	0	0	0	0	0	0	0	0	0	0	0	0	0	0	0	0	0	0	0	0	0	0	0	0	0	0	0	0	0	0	0	0	0	0	0	0	5
d__Bacteria	k__norank_d__Bacteria	p__Proteobacteria	c__Gammaproteobacteria	o__Coxiellales	f__Coxiellaceae	g__Coxiella	s__uncultured_bacterium_g__Coxiella	OTU950	0	0	0	0	0	0	0	0	0	0	0	0	0	0	0	0	0	0	0	0	0	0	0	0	0	0	0	0	0	0	0	0	0	0	0	0	17
d__Bacteria	k__norank_d__Bacteria	p__Bacteroidetes	c__Bacteroidia	o__Bacteroidales	f__Marinifilaceae	g__Marinifilum	s__Marinifilum_sp._FB208	OTU958	0	0	0	0	0	0	0	0	0	0	0	0	0	0	0	0	0	0	0	0	0	0	0	0	0	0	0	0	0	0	0	0	0	0	0	0	6
d__Bacteria	k__norank_d__Bacteria	p__Proteobacteria	c__Gammaproteobacteria	o__Betaproteobacteriales	f__Burkholderiaceae	g__unclassified_f__Burkholderiaceae	s__unclassified_f__Burkholderiaceae	OTU987	0	0	0	0	0	0	0	0	0	0	0	0	0	0	0	0	0	0	0	0	4	0	0	1	0	0	3	0	0	0	0	0	0	0	0	0	11
d__Bacteria	k__norank_d__Bacteria	p__Bacteroidetes	c__Bacteroidia	o__unclassified_c__Bacteroidia	f__unclassified_c__Bacteroidia	g__unclassified_c__Bacteroidia	s__unclassified_c__Bacteroidia	OTU997	0	0	0	0	0	0	0	0	0	0	0	0	0	0	0	0	0	0	0	0	0	0	0	0	0	0	0	0	0	0	0	0	0	0	0	0	5
d__Bacteria	k__norank_d__Bacteria	p__Firmicutes	c__Clostridia	o__Clostridiales	f__Christensenellaceae	g__Christensenellaceae_R-7_group	s__uncultured_bacterium_g__Christensenellaceae_R-7_group	OTU727	0	2	0	0	0	0	0	0	0	0	0	0	0	0	0	0	0	0	0	0	0	0	0	0	0	0	0	0	0	0	0	0	0	0	0	0	2
d__Bacteria	k__norank_d__Bacteria	p__Proteobacteria	c__Deltaproteobacteria	o__Syntrophobacterales	f__Syntrophaceae	g__Desulfobacca	s__unclassified_g__Desulfobacca	OTU733	0	5	0	0	0	0	0	0	0	0	0	0	0	0	0	0	0	0	0	0	0	0	0	0	0	0	0	0	0	0	0	0	0	0	0	0	7
d__Bacteria	k__norank_d__Bacteria	p__Firmicutes	c__Clostridia	o__Clostridiales	f__Ruminococcaceae	g__Ruminococcaceae_UCG-014	s__uncultured_bacterium_g__Ruminococcaceae_UCG-014	OTU741	0	4	0	0	0	0	0	0	0	0	0	0	0	0	0	0	0	0	0	0	0	0	0	0	0	0	0	0	0	0	0	0	0	0	0	0	4
d__Bacteria	k__norank_d__Bacteria	p__Acidobacteria	c__Subgroup_6	o__norank_c__Subgroup_6	f__norank_o__norank_c__Subgroup_6	g__norank_f__norank_o__norank_c__Subgroup_6	s__unclassified_g__norank_f__norank_o__norank_c__Subgroup_6	OTU751	0	0	54	0	0	0	0	0	0	0	0	0	0	0	0	0	0	0	0	0	0	0	0	0	0	0	0	0	0	0	0	0	0	0	0	0	54
d__Bacteria	k__norank_d__Bacteria	p__Chloroflexi	c__Anaerolineae	o__SBR1031	f__A4b	g__norank_f__A4b	s__unclassified_g__norank_f__A4b	OTU795	0	0	12	0	0	0	0	0	0	0	0	0	0	0	0	0	0	0	0	0	0	0	0	0	0	0	0	0	0	0	0	0	0	0	0	0	12
d__Bacteria	k__norank_d__Bacteria	p__Proteobacteria	c__Gammaproteobacteria	o__Betaproteobacteriales	f__Neisseriaceae	g__Neisseria	s__Neisseria_elongata_subsp._glycolytica_ATCC_29315	OTU796	0	0	7	0	0	0	0	0	0	0	0	0	0	0	0	4	0	0	0	0	0	0	0	0	0	0	0	0	0	0	0	0	0	0	0	0	11
d__Bacteria	k__norank_d__Bacteria	p__Gemmatimonadetes	c__Gemmatimonadetes	o__norank_c__Gemmatimonadetes	f__norank_o__norank_c__Gemmatimonadetes	g__norank_f__norank_o__norank_c__Gemmatimonadetes	s__uncultured_Gemmatimonadetes_bacterium_g__norank_f__norank	OTU797	0	0	19	0	0	0	0	0	0	0	0	0	0	0	0	0	0	0	0	0	0	0	0	0	0	0	0	0	0	0	0	0	0	0	0	0	19
d__Bacteria	k__norank_d__Bacteria	p__Proteobacteria	c__Gammaproteobacteria	o__Betaproteobacteriales	f__Burkholderiaceae	g__Burkholderia-Caballeronia-Paraburkholderia	s__unclassified_g__Burkholderia-Caballeronia-Paraburkholderia	OTU823	29	94	151	160	83	459	171	344	183	96	101	68	219	177	44	308	246	58	72	89	211	254	194	101	8	10	10	97	8	3	12	71	20	19	43	38	4712
d__Bacteria	k__norank_d__Bacteria	p__Firmicutes	c__Bacilli	o__Bacillales	f__Bacillaceae	g__Bacillus	s__unclassified_g__Bacillus	OTU839	0	0	0	10	0	1	0	0	0	0	0	0	0	0	0	0	0	0	0	0	0	0	0	0	0	0	0	0	0	0	0	0	0	0	0	0	11
d__Bacteria	k__norank_d__Bacteria	p__Acidobacteria	c__Thermoanaerobaculia	o__Thermoanaerobaculales	f__Thermoanaerobaculaceae	g__Subgroup_10	s__unclassified_g__Subgroup_10	OTU841	0	0	0	40	0	0	0	0	0	0	6	0	0	0	0	0	0	0	0	0	0	0	0	8	0	0	0	0	0	0	0	0	0	0	0	0	54
d__Bacteria	k__norank_d__Bacteria	p__Firmicutes	c__Clostridia	o__Clostridiales	f__Lachnospiraceae	g__Coprococcus_1	s__metagenome_g__Coprococcus_1	OTU852	0	0	0	0	0	0	0	0	0	0	0	0	0	0	0	0	0	2	0	0	0	0	0	12	0	0	0	0	0	1	0	0	0	0	0	0	29
d__Bacteria	k__norank_d__Bacteria	p__Bacteroidetes	c__Bacteroidia	o__Sphingobacteriales	f__Sphingobacteriaceae	g__Sphingobacterium	s__unclassified_g__Sphingobacterium	OTU862	0	0	0	0	0	0	0	0	0	0	0	0	0	0	0	0	0	0	0	0	0	0	1	0	0	0	0	0	0	0	0	0	0	0	0	0	10
d__Bacteria	k__norank_d__Bacteria	p__Proteobacteria	c__Alphaproteobacteria	o__Caulobacterales	f__Hyphomonadaceae	g__Hirschia	s__metagenome_g__Hirschia	OTU905	0	0	0	0	0	0	0	0	0	0	0	0	0	0	0	0	0	0	0	0	0	0	0	0	0	0	0	0	0	3	0	0	0	0	0	0	6
d__Bacteria	k__norank_d__Bacteria	p__Proteobacteria	c__Alphaproteobacteria	o__Rhizobiales	f__Rhizobiales_Incertae_Sedis	g__norank_f__Rhizobiales_Incertae_Sedis	s__unclassified_g__norank_f__Rhizobiales_Incertae_Sedis	OTU911	0	0	0	0	0	0	0	0	0	0	0	0	0	0	0	6	0	0	0	0	16	0	4	3	0	0	0	0	0	0	0	0	0	0	0	0	37
d__Bacteria	k__norank_d__Bacteria	p__Chloroflexi	c__Anaerolineae	o__RBG-13-54-9	f__norank_o__RBG-13-54-9	g__norank_f__norank_o__RBG-13-54-9	s__unclassified_g__norank_f__norank_o__RBG-13-54-9	OTU926	0	0	0	0	0	0	0	0	0	0	0	0	0	0	0	0	0	0	0	0	0	0	0	0	0	0	0	0	0	0	0	0	0	0	0	0	10
d__Bacteria	k__norank_d__Bacteria	p__Deinococcus-Thermus	c__Deinococci	o__Deinococcales	f__Trueperaceae	g__Truepera	s__uncultured_bacterium_g__Truepera	OTU934	0	0	0	0	0	0	0	0	0	0	0	0	0	0	0	0	0	0	0	0	0	0	0	0	0	0	0	0	0	0	0	0	0	0	0	0	8
d__Bacteria	k__norank_d__Bacteria	p__Zixibacteria	c__norank_p__Zixibacteria	o__norank_c__norank_p__Zixibacteria	f__norank_o__norank_c__norank_p__Zixibacteria	g__norank_f__norank_o__norank_c__norank_p__Zixibacteria	s__unclassified_g__norank_f__norank_o__norank_c__norank_p__Zixibacteria	OTU955	1	0	0	0	0	0	0	0	0	0	0	0	0	0	0	0	0	0	0	0	8	0	0	0	0	0	0	0	0	0	0	0	0	0	0	0	12
d__Bacteria	k__norank_d__Bacteria	p__Cyanobacteria	c__Melainabacteria	o__Obscuribacterales	f__norank_o__Obscuribacterales	g__norank_f__norank_o__Obscuribacterales	s__uncultured_bacterium_g__norank_f__norank_o__Obscuribacterales	OTU961	0	0	0	0	2	0	0	18	0	0	0	0	0	0	0	0	0	0	0	0	15	0	0	25	0	0	0	0	0	0	0	0	0	0	0	0	105
d__Bacteria	k__norank_d__Bacteria	p__Proteobacteria	c__Gammaproteobacteria	o__Betaproteobacteriales	f__Nitrosomonadaceae	g__norank_f__Nitrosomonadaceae	s__metagenome_g__norank_f__Nitrosomonadaceae	OTU966	0	0	0	0	0	0	0	0	0	0	0	0	0	0	0	0	0	0	0	0	0	0	0	0	0	0	0	0	0	1	0	0	0	0	0	0	26
d__Bacteria	k__norank_d__Bacteria	p__Proteobacteria	c__Gammaproteobacteria	o__Alteromonadales	f__Pseudoalteromonadaceae	g__Pseudoalteromonas	s__unclassified_g__Pseudoalteromonas	OTU970	15	0	3	0	0	0	0	0	0	0	0	0	0	0	0	0	0	0	0	0	0	0	0	0	1	0	0	0	0	0	0	3	0	0	1	0	34
d__Bacteria	k__norank_d__Bacteria	p__Proteobacteria	c__Deltaproteobacteria	o__SAR324_cladeMarine_group_B	f__norank_o__SAR324_cladeMarine_group_B	g__norank_f__norank_o__SAR324_cladeMarine_group_B	s__unclassified_g__norank_f__norank_o__SAR324_cladeMarine_group_B	OTU981	0	0	0	0	0	0	0	0	0	0	0	0	0	0	0	0	0	0	0	0	0	0	0	0	0	0	0	0	0	0	0	0	0	0	0	0	5
d__Bacteria	k__norank_d__Bacteria	p__Firmicutes	c__Bacilli	o__Lactobacillales	f__Lactobacillaceae	g__Lactobacillus	s__Lactobacillus_mucosae_LM1	OTU994	0	0	0	0	0	0	0	0	0	0	0	0	0	0	1	0	0	0	0	0	0	1	0	0	0	0	0	0	0	0	0	0	0	0	0	0	6
d__Bacteria	k__norank_d__Bacteria	p__Chloroflexi	c__Chloroflexia	o__Thermomicrobiales	f__JG30-KF-CM45	g__norank_f__JG30-KF-CM45	s__uncultured_Chloroflexi_bacterium_g__norank_f__JG30-KF-CM45	OTU998	0	0	0	0	0	0	0	0	0	0	0	0	0	0	0	0	0	0	0	0	0	0	0	0	0	0	0	0	0	0	0	0	0	0	0	0	5
d__Bacteria	k__norank_d__Bacteria	p__Synergistetes	c__Synergistia	o__Synergistales	f__Synergistaceae	g__JGI-0000079-D21	s__uncultured_bacterium_g__JGI-0000079-D21	OTU790	0	0	11	0	0	0	0	0	0	0	0	0	0	0	0	0	0	0	0	0	0	0	0	0	0	0	0	0	0	0	0	0	0	0	0	0	11
d__Bacteria	k__norank_d__Bacteria	p__Actinobacteria	c__Actinobacteria	o__Gaiellales	f__norank_o__Gaiellales	g__norank_f__norank_o__Gaiellales	s__unclassified_g__norank_f__norank_o__Gaiellales	OTU806	0	0	7	0	0	0	0	0	0	0	0	0	0	0	0	0	0	0	0	0	0	0	0	0	0	0	0	0	0	0	0	0	0	0	0	0	7
d__Bacteria	k__norank_d__Bacteria	p__Firmicutes	c__Clostridia	o__Clostridiales	f__Christensenellaceae	g__Christensenellaceae_R-7_group	s__uncultured_bacterium_g__Christensenellaceae_R-7_group	OTU819	0	0	0	15	0	0	3	0	0	0	0	0	0	0	0	0	0	0	0	0	0	0	0	0	0	0	0	0	0	0	0	0	0	0	0	0	18
d__Bacteria	k__norank_d__Bacteria	p__Proteobacteria	c__Alphaproteobacteria	o__Dongiales	f__Dongiaceae	g__Dongia	s__unclassified_g__Dongia	OTU836	0	0	0	7	0	0	0	0	0	0	0	0	0	0	0	0	0	0	0	0	0	0	0	0	0	0	0	0	0	0	0	0	0	0	0	0	7
d__Bacteria	k__norank_d__Bacteria	p__Firmicutes	c__Clostridia	o__Clostridiales	f__Lachnospiraceae	g__norank_f__Lachnospiraceae	s__unclassified_g__norank_f__Lachnospiraceae	OTU861	1	0	0	0	0	0	0	0	0	0	0	0	0	0	0	0	0	0	0	0	2	8	3	16	0	0	0	0	0	0	0	0	0	0	0	0	53
d__Bacteria	k__norank_d__Bacteria	p__Firmicutes	c__Clostridia	o__Clostridiales	f__Lachnospiraceae	g__Lachnospiraceae_NK4A136_group	s__uncultured_bacterium_g__Lachnospiraceae_NK4A136_group	OTU866	0	0	0	0	0	0	0	0	0	0	0	0	0	0	0	0	0	0	0	0	0	0	0	0	0	0	0	0	0	0	0	0	0	0	0	0	3
d__Bacteria	k__norank_d__Bacteria	p__unclassified_k__norank_d__Bacteria	c__unclassified_k__norank_d__Bacteria	o__unclassified_k__norank_d__Bacteria	f__unclassified_k__norank_d__Bacteria	g__unclassified_k__norank_d__Bacteria	s__unclassified_k__norank_d__Bacteria	OTU903	0	0	0	0	0	0	0	0	0	0	0	0	0	0	0	0	0	0	0	0	0	0	0	0	0	0	0	0	0	0	0	0	0	0	0	0	2
d__Bacteria	k__norank_d__Bacteria	p__Proteobacteria	c__Alphaproteobacteria	o__Micropepsales	f__Micropepsaceae	g__norank_f__Micropepsaceae	s__unclassified_g__norank_f__Micropepsaceae	OTU912	3	0	0	0	1	0	0	0	1	0	0	0	0	0	0	0	0	1	0	0	6	2	1	7	0	0	0	0	0	0	0	0	1	0	0	0	70
d__Bacteria	k__norank_d__Bacteria	p__Patescibacteria	c__Saccharimonadia	o__Saccharimonadales	f__norank_o__Saccharimonadales	g__norank_f__norank_o__Saccharimonadales	s__unclassified_g__norank_f__norank_o__Saccharimonadales	OTU939	0	0	0	0	0	0	0	0	0	0	0	0	0	0	0	0	0	0	0	0	0	0	0	0	0	0	0	0	0	0	0	0	0	0	0	0	10
d__Bacteria	k__norank_d__Bacteria	p__Proteobacteria	c__Gammaproteobacteria	o__Pseudomonadales	f__Moraxellaceae	g__unclassified_f__Moraxellaceae	s__unclassified_f__Moraxellaceae	OTU959	1	0	0	0	0	0	0	0	0	0	0	0	1	0	0	0	0	0	0	0	0	16	0	0	0	0	0	0	0	0	0	0	0	0	0	0	33
d__Bacteria	k__norank_d__Bacteria	p__Bacteroidetes	c__Bacteroidia	o__Chitinophagales	f__Chitinophagaceae	g__Ferruginibacter	s__uncultured_bacterium_g__Ferruginibacter	OTU985	0	0	0	0	0	0	0	0	0	0	0	0	0	0	1	0	0	0	0	0	0	0	5	0	0	0	0	0	0	0	0	0	0	0	0	0	15
d__Bacteria	k__norank_d__Bacteria	p__Proteobacteria	c__Deltaproteobacteria	o__Oligoflexales	f__0319-6G20	g__norank_f__0319-6G20	s__uncultured_bacterium_g__norank_f__0319-6G20	OTU993	0	0	5	0	0	10	0	5	14	0	1	3	3	0	0	7	14	0	0	5	37	1	19	25	1	0	0	4	0	0	0	0	0	0	0	0	181
d__Bacteria	k__norank_d__Bacteria	p__Spirochaetes	c__Spirochaetia	o__Spirochaetales	f__Spirochaetaceae	g__Treponema_2	s__Treponema_sp._canine_oral_taxon_087	OTU714	0	3	0	0	0	0	0	0	0	0	0	0	0	0	0	0	0	0	0	0	0	0	0	0	0	0	0	0	0	0	0	0	0	0	0	0	3
d__Bacteria	k__norank_d__Bacteria	p__Bacteroidetes	c__Bacteroidia	o__Bacteroidales	f__Prevotellaceae	g__unclassified_f__Prevotellaceae	s__unclassified_f__Prevotellaceae	OTU720	0	2	0	0	0	0	0	0	0	0	0	0	0	0	0	0	0	0	0	0	0	0	0	0	0	0	0	0	0	0	0	0	0	0	0	0	4
d__Bacteria	k__norank_d__Bacteria	p__Synergistetes	c__Synergistia	o__Synergistales	f__Synergistaceae	g__norank_f__Synergistaceae	s__uncultured_archaeon_g__norank_f__Synergistaceae	OTU759	0	1	20	0	0	0	0	0	0	0	0	0	0	0	0	0	3	0	0	0	0	0	0	0	0	0	0	0	0	0	0	0	0	0	0	0	24
d__Bacteria	k__norank_d__Bacteria	p__Spirochaetes	c__Spirochaetia	o__Spirochaetales	f__Spirochaetaceae	g__Treponema_2	s__Treponema_refringens	OTU760	0	0	6	0	0	0	0	0	0	0	0	0	0	0	0	0	0	0	0	0	0	0	0	0	0	0	0	0	0	0	0	0	0	0	0	0	6
d__Bacteria	k__norank_d__Bacteria	p__Firmicutes	c__Clostridia	o__Clostridiales	f__Ruminococcaceae	g__Ruminococcaceae_UCG-014	s__uncultured_organism_g__Ruminococcaceae_UCG-014	OTU786	0	0	17	0	0	17	0	0	0	0	0	0	0	0	0	1	0	0	0	0	0	0	0	0	0	0	0	0	0	0	0	0	0	0	0	1	36
d__Bacteria	k__norank_d__Bacteria	p__Bacteroidetes	c__Bacteroidia	o__Bacteroidales	f__Prevotellaceae	g__Prevotella_2	s__uncultured_Prevotella_sp._g__Prevotella_2	OTU787	0	0	5	0	0	0	0	0	0	0	0	0	0	11	0	0	0	0	0	0	0	0	0	0	0	0	0	0	0	0	0	0	0	0	0	0	16
d__Bacteria	k__norank_d__Bacteria	p__Bacteroidetes	c__Ignavibacteria	o__Ignavibacteriales	f__PHOS-HE36	g__norank_f__PHOS-HE36	s__unclassified_g__norank_f__PHOS-HE36	OTU802	0	0	101	0	0	0	0	0	0	0	0	0	0	0	0	0	0	0	0	0	4	0	0	2	0	0	0	0	0	0	0	0	0	0	0	0	127
d__Bacteria	k__norank_d__Bacteria	p__Bacteroidetes	c__Bacteroidia	o__Bacteroidales	f__Bacteroidaceae	g__Bacteroides	s__Bacteroides_coprophilus	OTU810	0	0	0	17	5	0	0	0	0	0	0	0	0	0	0	0	0	0	0	0	0	0	0	0	0	0	0	0	0	0	0	0	0	0	0	0	22
d__Bacteria	k__norank_d__Bacteria	p__Proteobacteria	c__Gammaproteobacteria	o__Betaproteobacteriales	f__Burkholderiaceae	g__unclassified_f__Burkholderiaceae	s__unclassified_f__Burkholderiaceae	OTU814	0	0	0	6	0	0	0	0	0	0	0	0	0	0	0	0	0	0	0	0	0	0	0	0	0	0	0	0	0	0	0	0	0	0	0	0	6
d__Bacteria	k__norank_d__Bacteria	p__Actinobacteria	c__Actinobacteria	o__Propionibacteriales	f__Propionibacteriaceae	g__Cutibacterium	s__Cutibacterium_granulosum	OTU822	0	0	0	15	0	0	11	2	0	1	0	0	0	0	0	0	0	1	0	0	0	0	0	0	0	0	0	0	0	0	0	0	1	0	1	0	32
d__Bacteria	k__norank_d__Bacteria	p__Proteobacteria	c__Gammaproteobacteria	o__Betaproteobacteriales	f__unclassified_o__Betaproteobacteriales	g__unclassified_o__Betaproteobacteriales	s__unclassified_o__Betaproteobacteriales	OTU842	0	0	0	20	0	0	0	0	0	0	0	0	0	0	0	0	0	0	0	0	0	0	0	0	0	0	0	0	0	0	0	0	0	0	0	0	20
d__Bacteria	k__norank_d__Bacteria	p__Firmicutes	c__Clostridia	o__Clostridiales	f__Peptostreptococcaceae	g__Peptoclostridium	s__unclassified_g__Peptoclostridium	OTU843	0	0	0	23	0	0	0	0	0	0	0	0	0	0	0	0	0	0	0	0	0	0	0	0	0	0	0	0	0	0	0	0	0	0	0	0	23
d__Bacteria	k__norank_d__Bacteria	p__Bacteroidetes	c__Bacteroidia	o__Chitinophagales	f__Saprospiraceae	g__norank_f__Saprospiraceae	s__unclassified_g__norank_f__Saprospiraceae	OTU860	0	0	0	0	0	0	0	0	0	0	0	0	0	0	0	0	0	0	0	0	0	0	0	0	0	0	0	0	0	0	0	0	0	0	0	0	2
d__Bacteria	k__norank_d__Bacteria	p__Firmicutes	c__Clostridia	o__Clostridiales	f__Lachnospiraceae	g__unclassified_f__Lachnospiraceae	s__unclassified_f__Lachnospiraceae	OTU868	1	0	0	0	2	0	1	0	0	0	0	0	0	0	0	0	0	0	0	0	4	126	3	0	0	0	0	0	0	3	0	0	0	0	0	0	157
d__Bacteria	k__norank_d__Bacteria	p__Proteobacteria	c__Alphaproteobacteria	o__Rhizobiales	f__Hyphomicrobiaceae	g__unclassified_f__Hyphomicrobiaceae	s__unclassified_f__Hyphomicrobiaceae	OTU881	0	0	0	0	0	0	0	0	0	0	0	0	0	0	0	0	0	0	0	0	2	0	1	0	0	0	0	0	0	0	0	0	0	0	0	0	17
d__Bacteria	k__norank_d__Bacteria	p__Bacteroidetes	c__Bacteroidia	o__Sphingobacteriales	f__Sphingobacteriaceae	g__Sphingobacterium	s__Sphingobacterium_mizutaii	OTU895	12	0	0	0	0	0	0	0	0	0	0	0	4	0	10	0	0	0	0	0	56	0	64	35	0	0	0	0	0	0	0	0	0	0	0	0	307
d__Bacteria	k__norank_d__Bacteria	p__Cyanobacteria	c__Oxyphotobacteria	o__Chloroplast	f__norank_o__Chloroplast	g__norank_f__norank_o__Chloroplast	s__Vischeria_sp._CAUP_Q_202	OTU920	0	0	0	0	0	0	0	0	0	0	0	0	0	0	0	0	0	0	0	0	0	0	0	0	0	0	0	0	0	0	0	0	0	0	0	0	5
d__Bacteria	k__norank_d__Bacteria	p__Bacteroidetes	c__Bacteroidia	o__Flavobacteriales	f__Weeksellaceae	g__unclassified_f__Weeksellaceae	s__unclassified_f__Weeksellaceae	OTU931	0	0	0	0	0	0	0	0	0	0	0	0	0	0	0	0	0	0	0	0	0	0	0	0	0	0	0	0	0	0	0	0	0	0	0	0	3
d__Bacteria	k__norank_d__Bacteria	p__Dependentiae	c__Babeliae	o__Babeliales	f__UBA12409	g__norank_f__UBA12409	s__uncultured_bacterium_g__norank_f__UBA12409	OTU956	0	0	0	0	0	0	0	0	0	0	0	0	0	0	0	0	0	0	0	0	0	0	0	0	0	0	0	0	0	0	0	0	0	0	0	0	5
d__Bacteria	k__norank_d__Bacteria	p__Proteobacteria	c__Gammaproteobacteria	o__Betaproteobacteriales	f__Rhodocyclaceae	g__Thauera	s__unclassified_g__Thauera	OTU974	0	0	0	0	0	0	0	0	0	0	0	0	0	0	0	0	0	0	0	0	0	0	6	12	0	0	0	11	0	0	0	0	0	0	0	0	64
d__Bacteria	k__norank_d__Bacteria	p__Chloroflexi	c__Anaerolineae	o__RBG-13-54-9	f__norank_o__RBG-13-54-9	g__norank_f__norank_o__RBG-13-54-9	s__uncultured_eubacterium_WCHB1-50	OTU709	0	3	0	1	0	0	3	0	0	0	6	0	0	0	0	0	0	0	0	0	0	0	0	0	0	0	0	0	0	0	0	0	0	0	0	0	15
d__Bacteria	k__norank_d__Bacteria	p__Firmicutes	c__Clostridia	o__Clostridiales	f__Ruminococcaceae	g__norank_f__Ruminococcaceae	s__unclassified_g__norank_f__Ruminococcaceae	OTU710	0	11	0	0	0	0	0	0	0	0	0	0	0	0	0	0	0	0	0	0	0	0	0	0	0	0	0	0	0	0	0	0	0	0	0	0	17
d__Bacteria	k__norank_d__Bacteria	p__Proteobacteria	c__Gammaproteobacteria	o__Legionellales	f__Legionellaceae	g__Legionella	s__unclassified_g__Legionella	OTU712	0	3	0	0	0	0	0	0	0	0	0	0	0	0	0	0	0	0	0	0	0	0	0	0	0	0	0	0	0	0	0	0	0	0	0	0	3
d__Bacteria	k__norank_d__Bacteria	p__Actinobacteria	c__Actinobacteria	o__Microtrichales	f__Ilumatobacteraceae	g__norank_f__Ilumatobacteraceae	s__uncultured_Acidimicrobiales_bacterium_g__norank_f__Ilumatobacteraceae	OTU713	0	2	0	0	0	0	0	0	0	0	0	0	0	0	0	0	0	0	0	0	0	0	0	0	0	0	0	0	0	0	0	0	0	0	0	0	2
d__Bacteria	k__norank_d__Bacteria	p__Firmicutes	c__Negativicutes	o__Selenomonadales	f__Veillonellaceae	g__Veillonella	s__unclassified_g__Veillonella	OTU761	0	6	122	0	0	33	40	0	0	1	16	0	29	38	0	136	0	0	2	33	0	102	2	0	0	0	177	53	0	11	0	0	1	0	0	0	832
d__Bacteria	k__norank_d__Bacteria	p__Bacteroidetes	c__Bacteroidia	o__Bacteroidales	f__Prevotellaceae	g__Prevotella	s__Prevotella_nigrescens	OTU764	0	0	14	0	0	0	0	0	0	0	0	0	0	0	0	0	0	0	0	0	0	0	0	0	0	0	0	0	0	0	0	0	0	0	0	2	16
d__Bacteria	k__norank_d__Bacteria	p__Proteobacteria	c__Alphaproteobacteria	o__Micavibrionales	f__norank_o__Micavibrionales	g__norank_f__norank_o__Micavibrionales	s__uncultured_bacterium_g__norank_f__norank_o__Micavibrionales	OTU768	0	0	5	0	0	0	0	0	0	0	0	0	0	0	0	0	0	0	0	0	0	0	0	0	0	0	0	0	0	0	0	0	0	0	0	0	5
d__Bacteria	k__norank_d__Bacteria	p__Bacteroidetes	c__Bacteroidia	o__Chitinophagales	f__37-13	g__norank_f__37-13	s__metagenome_g__norank_f__37-13	OTU791	0	0	8	0	0	0	0	0	0	0	0	0	0	0	0	0	0	0	0	0	0	0	0	0	0	0	0	0	0	0	0	0	0	0	0	0	8
d__Bacteria	k__norank_d__Bacteria	p__unclassified_k__norank_d__Bacteria	c__unclassified_k__norank_d__Bacteria	o__unclassified_k__norank_d__Bacteria	f__unclassified_k__norank_d__Bacteria	g__unclassified_k__norank_d__Bacteria	s__unclassified_k__norank_d__Bacteria	OTU805	0	0	25	0	0	0	0	0	0	0	0	9	0	0	1	0	0	0	0	0	0	0	0	0	0	0	1	0	0	0	1	0	0	0	0	0	37
d__Bacteria	k__norank_d__Bacteria	p__Chloroflexi	c__Anaerolineae	o__Anaerolineales	f__Anaerolineaceae	g__norank_f__Anaerolineaceae	s__unclassified_g__norank_f__Anaerolineaceae	OTU811	0	0	0	29	0	0	0	0	0	0	0	0	0	0	0	0	0	0	0	0	0	0	0	0	0	0	0	0	0	0	0	0	0	0	0	0	29
d__Bacteria	k__norank_d__Bacteria	p__Proteobacteria	c__Deltaproteobacteria	o__Myxococcales	f__mle1-27	g__norank_f__mle1-27	s__uncultured_bacterium_g__norank_f__mle1-27	OTU850	0	0	0	0	0	0	0	0	0	0	0	0	0	0	0	0	0	0	0	0	0	0	0	0	0	0	0	0	0	0	0	0	0	0	0	0	5
d__Bacteria	k__norank_d__Bacteria	p__Bacteroidetes	c__Bacteroidia	o__Cytophagales	f__Spirosomaceae	g__Persicitalea	s__unclassified_g__Persicitalea	OTU851	1	0	0	0	0	0	0	0	0	0	0	0	0	0	1	0	0	0	0	0	0	0	0	0	0	0	0	0	0	0	0	0	0	0	0	0	5
d__Bacteria	k__norank_d__Bacteria	p__Bacteroidetes	c__Bacteroidia	o__Chitinophagales	f__Saprospiraceae	g__norank_f__Saprospiraceae	s__unclassified_g__norank_f__Saprospiraceae	OTU865	0	0	0	0	0	0	0	0	0	0	0	0	0	0	0	0	0	0	0	0	0	0	0	0	0	0	0	0	0	0	0	0	0	0	0	0	2
d__Bacteria	k__norank_d__Bacteria	p__WPS-2	c__norank_p__WPS-2	o__norank_c__norank_p__WPS-2	f__norank_o__norank_c__norank_p__WPS-2	g__norank_f__norank_o__norank_c__norank_p__WPS-2	s__uncultured_bacterium_g__norank_f__norank_o__norank_c__norank_p__WPS-2	OTU870	0	0	0	0	0	0	0	0	0	0	0	0	0	0	0	0	0	0	0	0	0	0	0	0	0	0	0	0	0	0	0	0	0	0	0	0	3
d__Bacteria	k__norank_d__Bacteria	p__Proteobacteria	c__Alphaproteobacteria	o__Rhizobiales	f__Beijerinckiaceae	g__Bosea	s__uncultured_bacterium_g__Bosea	OTU872	45	10	7	2	1	0	2	0	0	0	8	22	6	0	31	0	0	0	0	0	457	0	411	174	0	1	0	0	1	0	0	0	3	0	0	0	1957
d__Bacteria	k__norank_d__Bacteria	p__Bacteroidetes	c__Bacteroidia	o__Chitinophagales	f__Saprospiraceae	g__norank_f__Saprospiraceae	s__unclassified_g__norank_f__Saprospiraceae	OTU908	0	0	0	0	0	0	0	0	0	0	0	0	0	0	0	0	0	0	0	0	1	0	0	0	0	0	0	0	0	0	0	0	0	0	0	0	6
d__Bacteria	k__norank_d__Bacteria	p__Proteobacteria	c__Alphaproteobacteria	o__Caulobacterales	f__Hyphomonadaceae	g__SWB02	s__uncultured_alpha_proteobacterium_g__SWB02	OTU909	0	0	0	0	0	0	0	0	0	0	0	0	0	0	0	0	0	0	0	0	1	0	4	16	0	0	0	0	0	0	0	0	0	0	0	0	22
d__Bacteria	k__norank_d__Bacteria	p__Proteobacteria	c__Gammaproteobacteria	o__Oceanospirillales	f__Nitrincolaceae	g__Marinobacterium	s__uncultured_bacterium_g__Marinobacterium	OTU916	0	0	0	0	0	0	0	0	0	0	0	0	0	0	0	0	0	0	0	0	0	0	0	0	0	0	0	0	0	0	0	0	0	0	0	0	20
d__Bacteria	k__norank_d__Bacteria	p__Acidobacteria	c__Holophagae	o__Subgroup_7	f__norank_o__Subgroup_7	g__norank_f__norank_o__Subgroup_7	s__uncultured_bacterium_g__norank_f__norank_o__Subgroup_7	OTU973	0	0	0	0	0	0	0	0	0	0	0	0	0	0	0	0	0	0	0	0	12	0	0	0	0	0	0	0	0	0	0	0	0	0	0	0	18
d__Bacteria	k__norank_d__Bacteria	p__Proteobacteria	c__unclassified_p__Proteobacteria	o__unclassified_p__Proteobacteria	f__unclassified_p__Proteobacteria	g__unclassified_p__Proteobacteria	s__unclassified_p__Proteobacteria	OTU782	0	0	23	0	0	0	0	0	0	0	0	0	0	0	0	0	0	0	0	0	0	0	0	0	0	0	0	0	0	0	0	0	0	0	0	0	23
d__Bacteria	k__norank_d__Bacteria	p__Firmicutes	c__Bacilli	o__Lactobacillales	f__Lactobacillaceae	g__Lactobacillus	s__Lactobacillus_iners_DSM_13335	OTU798	0	0	28	0	0	0	0	1	3	0	0	0	0	0	0	0	0	0	0	0	0	0	0	0	0	0	0	0	0	0	0	0	0	0	0	0	32
d__Bacteria	k__norank_d__Bacteria	p__Bacteroidetes	c__Bacteroidia	o__Bacteroidales	f__Tannerellaceae	g__Tannerella	s__unclassified_g__Tannerella	OTU799	0	0	1	0	0	0	0	0	0	0	0	0	0	8	0	13	0	0	0	0	0	0	0	0	0	0	0	0	0	0	0	0	0	0	0	0	22
d__Bacteria	k__norank_d__Bacteria	p__Bacteroidetes	c__Bacteroidia	o__Bacteroidales	f__Bacteroidaceae	g__Bacteroides	s__Bacteroides_uniformis	OTU803	3	2	51	0	0	0	0	0	0	0	13	0	0	0	0	0	0	0	0	0	7	73	13	0	0	0	0	0	0	21	0	1	0	0	0	0	238
d__Bacteria	k__norank_d__Bacteria	p__Proteobacteria	c__Alphaproteobacteria	o__Rickettsiales	f__Mitochondria	g__norank_f__Mitochondria	s__unclassified_g__norank_f__Mitochondria	OTU807	0	0	7	0	0	0	0	0	0	0	0	0	0	0	0	0	0	0	0	0	0	0	0	0	0	0	0	0	0	0	0	0	0	0	0	0	7
d__Bacteria	k__norank_d__Bacteria	p__Chloroflexi	c__Chloroflexia	o__Kallotenuales	f__AKIW781	g__norank_f__AKIW781	s__unclassified_g__norank_f__AKIW781	OTU818	0	0	0	3	0	0	0	0	0	0	0	0	0	0	0	0	0	0	0	0	0	0	0	0	0	0	0	0	0	0	0	0	0	0	0	0	3
d__Bacteria	k__norank_d__Bacteria	p__Acidobacteria	c__Acidobacteriia	o__Solibacterales	f__Solibacteraceae_Subgroup_3	g__Bryobacter	s__uncultured_Acidobacteriaceae_bacterium_g__Bryobacter	OTU834	0	0	0	12	0	0	0	0	0	0	0	0	0	0	0	0	0	0	0	0	0	0	0	0	0	0	0	0	0	0	0	0	0	0	0	0	12
d__Bacteria	k__norank_d__Bacteria	p__Proteobacteria	c__Alphaproteobacteria	o__Elsterales	f__norank_o__Elsterales	g__norank_f__norank_o__Elsterales	s__unclassified_g__norank_f__norank_o__Elsterales	OTU844	0	0	0	0	0	0	0	0	0	0	0	0	0	0	0	0	0	0	0	0	0	0	0	15	0	0	0	0	0	0	0	0	0	0	0	0	16
d__Bacteria	k__norank_d__Bacteria	p__Proteobacteria	c__Alphaproteobacteria	o__Rhodospirillales	f__Rhodopirillaceae	g__Defluviicoccus	s__uncultured_organism_g__Defluviicoccus	OTU875	0	0	0	0	0	0	0	0	0	0	0	0	0	0	0	0	0	0	0	0	0	0	8	0	0	0	0	0	0	0	0	0	0	0	0	0	16
d__Bacteria	k__norank_d__Bacteria	p__Tenericutes	c__Mollicutes	o__Mollicutes_RF39	f__norank_o__Mollicutes_RF39	g__norank_f__norank_o__Mollicutes_RF39	s__uncultured_bacterium_g__norank_f__norank_o__Mollicutes_RF39	OTU876	0	0	0	0	0	0	0	0	0	0	0	0	0	0	0	0	0	0	0	0	0	0	0	0	0	0	0	0	0	0	0	0	0	0	0	0	2
d__Bacteria	k__norank_d__Bacteria	p__Proteobacteria	c__Alphaproteobacteria	o__Caulobacterales	f__Caulobacteraceae	g__Asticcacaulis	s__uncultured_bacterium_g__Asticcacaulis	OTU885	2	0	0	0	0	0	0	0	0	0	0	0	0	0	1	0	0	0	0	0	0	0	12	3	0	0	0	0	0	0	0	0	0	0	0	0	37
d__Bacteria	k__norank_d__Bacteria	p__Proteobacteria	c__Alphaproteobacteria	o__Micavibrionales	f__norank_o__Micavibrionales	g__norank_f__norank_o__Micavibrionales	s__uncultured_bacterium_g__norank_f__norank_o__Micavibrionales	OTU907	0	0	0	0	0	0	0	0	0	0	0	0	0	0	0	0	0	0	0	0	2	0	0	0	0	0	0	0	0	0	0	0	0	0	0	0	7
d__Bacteria	k__norank_d__Bacteria	p__Proteobacteria	c__Alphaproteobacteria	o__Rhizobiales	f__Rhizobiales_Incertae_Sedis	g__Nordella	s__unclassified_g__Nordella	OTU918	0	0	0	0	0	0	0	0	0	0	0	0	0	0	0	0	0	2	0	0	0	0	0	47	0	0	0	0	0	1	0	0	0	0	0	0	51
d__Bacteria	k__norank_d__Bacteria	p__Proteobacteria	c__Deltaproteobacteria	o__Myxococcales	f__Haliangiaceae	g__Haliangium	s__uncultured_bacterium_g__Haliangium	OTU943	0	0	0	0	0	0	0	0	0	0	0	0	0	0	0	0	0	0	0	0	0	0	0	0	0	0	0	0	0	0	0	0	0	0	0	0	3
d__Bacteria	k__norank_d__Bacteria	p__Chloroflexi	c__Anaerolineae	o__SBR1031	f__norank_o__SBR1031	g__norank_f__norank_o__SBR1031	s__unclassified_g__norank_f__norank_o__SBR1031	OTU952	0	0	0	0	0	0	0	0	0	0	0	0	0	0	0	0	0	0	0	0	0	0	0	0	0	0	0	0	0	0	0	0	0	0	0	0	12
d__Bacteria	k__norank_d__Bacteria	p__Patescibacteria	c__Parcubacteria	o__Candidatus_Moranbacteria	f__norank_o__Candidatus_Moranbacteria	g__norank_f__norank_o__Candidatus_Moranbacteria	s__unclassified_g__norank_f__norank_o__Candidatus_Moranbacteria	OTU967	0	0	0	0	0	0	0	0	0	0	0	0	0	0	0	0	0	0	0	0	4	0	3	0	0	0	0	0	0	0	0	0	0	0	0	0	17
d__Bacteria	k__norank_d__Bacteria	p__Proteobacteria	c__Gammaproteobacteria	o__Xanthomonadales	f__Rhodanobacteraceae	g__norank_f__Rhodanobacteraceae	s__metagenome_g__norank_f__Rhodanobacteraceae	OTU972	0	0	0	0	0	0	0	0	0	0	0	0	0	0	4	0	0	0	0	0	4	0	0	2	0	0	0	0	0	0	0	0	0	0	0	0	34
d__Bacteria	k__norank_d__Bacteria	p__Proteobacteria	c__Deltaproteobacteria	o__Myxococcales	f__Archangiaceae	g__norank_f__Archangiaceae	s__uncultured_bacterium_g__norank_f__Archangiaceae	OTU990	0	0	0	0	0	0	0	0	0	0	0	0	0	0	0	0	0	0	0	0	0	0	0	0	0	0	0	0	0	0	0	0	0	0	0	0	4
d__Bacteria	k__norank_d__Bacteria	p__Bacteroidetes	c__Ignavibacteria	o__SJA-28	f__norank_o__SJA-28	g__norank_f__norank_o__SJA-28	s__Ignavibacteriales_bacterium_UTCHB1	OTU737	0	2	0	0	0	0	0	0	0	0	0	0	0	0	0	0	0	0	0	0	0	0	0	0	0	0	0	11	0	0	0	0	0	0	0	0	13
d__Bacteria	k__norank_d__Bacteria	p__Firmicutes	c__Clostridia	o__Clostridiales	f__Lachnospiraceae	g__Coprococcus_1	s__uncultured_bacterium_g__Coprococcus_1	OTU739	0	4	0	0	0	0	0	0	0	0	0	0	0	0	0	0	0	0	0	0	0	0	0	0	0	0	0	0	0	0	0	0	0	0	0	0	13
d__Bacteria	k__norank_d__Bacteria	p__Proteobacteria	c__Deltaproteobacteria	o__Desulfovibrionales	f__Desulfovibrionaceae	g__Desulfovibrio	s__unclassified_g__Desulfovibrio	OTU750	0	0	10	0	0	0	0	0	0	0	0	0	0	0	0	0	0	0	0	0	0	0	0	0	0	0	0	0	0	0	0	0	1	0	0	0	11
d__Bacteria	k__norank_d__Bacteria	p__Proteobacteria	c__Alphaproteobacteria	o__unclassified_c__Alphaproteobacteria	f__unclassified_c__Alphaproteobacteria	g__unclassified_c__Alphaproteobacteria	s__unclassified_c__Alphaproteobacteria	OTU763	0	0	5	0	0	0	0	0	0	0	0	0	0	0	0	0	0	0	0	0	0	0	0	0	0	0	0	0	0	0	0	0	0	0	0	0	5
d__Bacteria	k__norank_d__Bacteria	p__Bacteroidetes	c__Bacteroidia	o__Chitinophagales	f__Saprospiraceae	g__Lewinella	s__uncultured_bacterium_g__Lewinella	OTU831	0	0	0	28	0	0	0	0	0	0	0	0	0	0	0	0	0	0	0	0	0	0	0	0	0	0	0	0	0	0	0	0	0	0	0	0	28
d__Bacteria	k__norank_d__Bacteria	p__Tenericutes	c__Mollicutes	o__Mycoplasmatales	f__Mycoplasmataceae	g__Mycoplasma	s__Oncorhynchus_mykiss_rainbow_trout	OTU888	0	0	0	0	0	0	0	0	0	0	0	0	0	0	0	0	0	0	0	0	0	0	0	0	0	1	0	0	0	2	0	0	0	0	0	0	12
d__Bacteria	k__norank_d__Bacteria	p__Bacteroidetes	c__Bacteroidia	o__Cytophagales	f__Spirosomaceae	g__Dyadobacter	s__unclassified_g__Dyadobacter	OTU889	10	0	0	0	0	0	0	0	0	0	0	0	0	0	11	0	0	0	0	0	37	0	60	34	0	0	0	0	0	1	0	0	1	0	0	0	213
d__Bacteria	k__norank_d__Bacteria	p__Bacteroidetes	c__Bacteroidia	o__Sphingobacteriales	f__Sphingobacteriaceae	g__Sphingobacterium	s__Sphingobacterium_kyonggiense	OTU892	10	0	0	0	0	0	0	0	0	0	0	0	0	0	5	0	0	0	0	0	77	0	44	30	0	0	0	0	0	0	0	0	0	0	0	0	242
d__Bacteria	k__norank_d__Bacteria	p__Patescibacteria	c__Parcubacteria	o__Candidatus_Yanofskybacteria	f__norank_o__Candidatus_Yanofskybacteria	g__norank_f__norank_o__Candidatus_Yanofskybacteria	s__unclassified_g__norank_f__norank_o__Candidatus_Yanofskybacteria	OTU897	0	0	0	0	0	0	0	0	0	0	0	0	0	0	0	0	0	0	0	0	0	0	0	0	0	0	0	0	0	0	0	0	0	0	0	0	2
d__Bacteria	k__norank_d__Bacteria	p__Proteobacteria	c__Alphaproteobacteria	o__Micavibrionales	f__norank_o__Micavibrionales	g__norank_f__norank_o__Micavibrionales	s__uncultured_gamma_proteobacterium_g__norank_f__norank_o__Micavibrionales	OTU899	4	0	0	0	0	0	0	0	0	0	0	0	0	0	9	0	0	0	0	0	34	0	43	72	0	0	0	0	0	0	0	0	0	0	0	0	295
d__Bacteria	k__norank_d__Bacteria	p__Proteobacteria	c__Alphaproteobacteria	o__Acetobacterales	f__Acetobacteraceae	g__norank_f__Acetobacteraceae	s__unclassified_g__norank_f__Acetobacteraceae	OTU901	0	0	0	0	0	0	0	0	0	0	0	0	0	0	1	0	0	0	0	0	0	0	0	0	0	0	0	0	0	0	0	0	0	0	0	0	11
d__Bacteria	k__norank_d__Bacteria	p__Chloroflexi	c__Anaerolineae	o__Caldilineales	f__Caldilineaceae	g__norank_f__Caldilineaceae	s__uncultured_bacterium_g__norank_f__Caldilineaceae	OTU914	0	0	0	0	0	0	0	0	0	0	0	0	0	0	0	0	0	0	0	0	0	0	0	3	0	0	0	0	0	0	0	0	0	0	0	0	6
d__Bacteria	k__norank_d__Bacteria	p__Proteobacteria	c__Alphaproteobacteria	o__Rhizobiales	f__Beijerinckiaceae	g__unclassified_f__Beijerinckiaceae	s__unclassified_f__Beijerinckiaceae	OTU940	46	0	0	0	0	0	0	0	0	0	0	0	0	4	34	0	0	0	0	0	171	0	350	153	0	0	0	0	0	0	0	0	0	0	0	0	1301
d__Bacteria	k__norank_d__Bacteria	p__Deinococcus-Thermus	c__Deinococci	o__Deinococcales	f__Deinococcaceae	g__Deinococcus	s__uncultured_organism_g__Deinococcus	OTU953	0	0	0	0	0	0	0	0	0	0	0	0	0	0	0	0	0	0	0	0	0	0	0	0	0	0	0	0	0	0	0	0	0	0	0	0	10
d__Bacteria	k__norank_d__Bacteria	p__Proteobacteria	c__Gammaproteobacteria	o__PLTA13	f__norank_o__PLTA13	g__norank_f__norank_o__PLTA13	s__uncultured_sludge_bacterium_g__norank_f__norank	OTU991	0	0	0	0	0	0	0	0	0	0	0	0	0	0	7	0	11	0	0	0	0	0	35	0	0	0	0	0	0	0	0	0	0	0	0	0	60
d__Bacteria	k__norank_d__Bacteria	p__Chloroflexi	c__Anaerolineae	o__SBR1031	f__A4b	g__norank_f__A4b	s__unclassified_g__norank_f__A4b	OTU718	0	10	0	0	0	0	0	0	0	0	0	0	0	0	0	0	0	0	0	0	0	0	0	0	0	0	0	0	0	0	0	0	0	0	0	0	10
d__Bacteria	k__norank_d__Bacteria	p__Firmicutes	c__Negativicutes	o__Selenomonadales	f__Veillonellaceae	g__norank_f__Veillonellaceae	s__unclassified_g__norank_f__Veillonellaceae	OTU724	0	5	0	0	0	0	0	0	0	0	0	0	0	0	0	0	0	0	0	0	0	0	0	0	0	0	0	0	0	0	0	0	0	0	0	0	5
d__Bacteria	k__norank_d__Bacteria	p__Bacteroidetes	c__Bacteroidia	o__Flavobacteriales	f__Flavobacteriaceae	g__Capnocytophaga	s__unclassified_g__Capnocytophaga	OTU753	0	0	19	3	0	0	0	0	3	0	0	0	7	14	0	22	0	0	0	0	0	3	0	0	0	0	0	0	0	0	0	0	0	0	0	0	71
d__Bacteria	k__norank_d__Bacteria	p__Cyanobacteria	c__Oxyphotobacteria	o__Chloroplast	f__norank_o__Chloroplast	g__norank_f__norank_o__Chloroplast	s__Arachis_hypogaea_var._vulgaris	OTU771	0	0	7	0	0	0	0	0	0	0	0	0	0	0	0	0	1	0	0	0	0	0	0	0	0	0	0	0	0	0	0	0	0	0	0	0	8
d__Bacteria	k__norank_d__Bacteria	p__Firmicutes	c__Clostridia	o__Clostridiales	f__Peptococcaceae	g__Dehalobacter	s__Dehalobacter_sp._TCP1	OTU778	0	0	10	0	0	0	0	0	0	0	0	0	0	0	0	0	0	0	0	0	0	0	0	0	0	0	0	0	0	0	0	0	0	0	0	0	14
d__Bacteria	k__norank_d__Bacteria	p__Proteobacteria	c__Alphaproteobacteria	o__Rhizobiales	f__Rhizobiales_Incertae_Sedis	g__norank_f__Rhizobiales_Incertae_Sedis	s__uncultured_alpha_proteobacterium_g__norank_f__Rhizobiales_Incertae_Sedis	OTU867	0	0	0	0	0	0	0	0	0	0	0	0	0	0	1	0	0	0	0	0	9	0	0	2	0	0	0	0	0	0	0	0	0	0	0	0	16
d__Bacteria	k__norank_d__Bacteria	p__Proteobacteria	c__Alphaproteobacteria	o__Rhizobiales	f__Rhizobiaceae	g__Mesorhizobium	s__metagenome_g__Mesorhizobium	OTU879	31	0	0	0	1	0	0	1	0	0	0	4	1	4	33	1	0	2	0	0	252	0	260	129	0	0	2	11	0	1	0	0	4	0	0	0	1202
d__Bacteria	k__norank_d__Bacteria	p__Proteobacteria	c__Alphaproteobacteria	o__Rickettsiales	f__SM2D12	g__norank_f__SM2D12	s__uncultured_bacterium_g__norank_f__SM2D12	OTU883	25	0	0	0	0	0	0	0	0	0	0	0	0	0	6	0	0	0	0	0	49	0	49	13	0	0	0	0	0	0	0	0	0	0	0	0	287
d__Bacteria	k__norank_d__Bacteria	p__Bacteroidetes	c__Bacteroidia	o__Chitinophagales	f__Saprospiraceae	g__norank_f__Saprospiraceae	s__uncultured_Saprospiraceae_bacterium_g__norank	OTU898	4	0	0	0	0	0	0	0	0	0	0	0	0	0	8	0	0	0	0	0	0	0	28	0	0	0	0	0	0	0	0	0	0	0	0	0	52
d__Bacteria	k__norank_d__Bacteria	p__Proteobacteria	c__Alphaproteobacteria	o__Rhodospirillales	f__Rhodospirillaceae	g__Candidatus_Riegeria	s__uncultured_bacterium_g__Candidatus_Riegeria	OTU922	0	0	0	0	0	0	0	0	0	0	0	0	0	0	0	0	0	0	0	0	0	0	0	0	0	0	0	0	0	0	0	0	0	0	0	0	2
d__Bacteria	k__norank_d__Bacteria	p__Proteobacteria	c__Gammaproteobacteria	o__Betaproteobacteriales	f__Burkholderiaceae	g__Burkholderia-Caballeronia-Paraburkholderia	s__Paraburkholderia_silvatlantica	OTU949	27	59	107	38	29	63	59	37	63	19	34	16	102	65	33	91	52	23	30	25	182	73	246	111	4	9	6	45	1	5	2	14	9	9	9	5	2288
d__Bacteria	k__norank_d__Bacteria	p__Proteobacteria	c__Alphaproteobacteria	o__Holosporales	f__Holosporaceae	g__norank_f__Holosporaceae	s__unclassified_g__norank_f__Holosporaceae	OTU960	0	2	0	0	0	0	0	0	0	0	0	0	0	0	1	0	0	0	0	0	0	0	0	0	0	0	0	0	0	0	0	0	0	0	0	0	5
d__Bacteria	k__norank_d__Bacteria	p__Verrucomicrobia	c__Verrucomicrobiae	o__Chthoniobacterales	f__Chthoniobacteraceae	g__Chthoniobacter	s__uncultured_Verrucomicrobia_bacterium_g__Chthoniobacter	OTU971	0	0	0	0	0	0	0	0	0	0	0	0	0	0	0	0	0	0	0	0	0	0	0	0	0	0	0	0	0	0	0	0	0	0	0	0	7
d__Bacteria	k__norank_d__Bacteria	p__Actinobacteria	c__Actinobacteria	o__Micrococcales	f__Microbacteriaceae	g__Microbacterium	s__unclassified_g__Microbacterium	OTU1000	2	4	4	3	4	1	0	0	2	0	2	0	10	0	40	7	4	0	3	14	9	4	31	23	2	5	35	21	2	1	1	0	0	1	0	0	275
d__Bacteria	k__norank_d__Bacteria	p__Bacteroidetes	c__Ignavibacteria	o__OPB56	f__norank_o__OPB56	g__norank_f__norank_o__OPB56	s__Candidatus_Kapabacteria_sp._59-99	OTU715	0	6	0	0	0	0	0	0	0	0	0	0	0	0	0	0	0	0	0	0	0	0	0	0	0	0	0	0	0	0	0	0	0	0	0	0	6
d__Bacteria	k__norank_d__Bacteria	p__Firmicutes	c__Clostridia	o__Clostridiales	f__Family_XIII	g__[Eubacterium]_brachy_group	s__[Eubacterium]_brachy	OTU716	0	1	0	0	0	0	0	0	0	0	0	0	0	0	0	0	0	0	0	0	0	3	0	0	0	0	0	0	0	0	0	0	0	0	0	0	4
d__Bacteria	k__norank_d__Bacteria	p__Latescibacteria	c__Latescibacteria	o__norank_c__Latescibacteria	f__norank_o__norank_c__Latescibacteria	g__norank_f__norank_o__norank_c__Latescibacteria	s__uncultured_soil_bacterium_g__norank_f__norank_o__norank_c__Latescibacteria	OTU745	0	0	4	0	0	0	0	0	0	0	0	0	0	0	0	0	0	0	0	0	0	0	0	0	0	0	0	0	0	0	0	0	0	0	0	0	4
d__Bacteria	k__norank_d__Bacteria	p__Bacteroidetes	c__Bacteroidia	o__Bacteroidales	f__Rikenellaceae	g__norank_f__Rikenellaceae	s__uncultured_bacterium_SHA-7	OTU756	0	4	19	7	0	0	0	0	18	0	0	0	0	0	0	0	0	0	0	0	0	3	0	0	0	0	0	0	0	0	0	0	0	0	0	0	60
d__Bacteria	k__norank_d__Bacteria	p__Actinobacteria	c__Actinobacteria	o__OPB41	f__norank_o__OPB41	g__norank_f__norank_o__OPB41	s__uncultured_bacterium_g__norank_f__norank_o__OPB41	OTU767	0	0	17	0	0	0	0	0	0	0	0	0	0	0	0	0	0	0	0	0	0	0	0	0	0	0	0	0	0	0	0	0	0	0	0	0	17
d__Bacteria	k__norank_d__Bacteria	p__Actinobacteria	c__Actinobacteria	o__Solirubrobacterales	f__67-14	g__norank_f__67-14	s__metagenome_g__norank_f__67-14	OTU809	0	0	0	27	0	0	0	14	0	0	0	0	0	0	0	0	0	0	0	0	0	0	0	5	0	0	0	0	0	0	0	0	0	0	0	0	46
d__Bacteria	k__norank_d__Bacteria	p__Firmicutes	c__Bacilli	o__Bacillales	f__Bacillaceae	g__Bacillus	s__Bacillus_thermolactis	OTU815	2	0	0	25	0	0	0	0	0	0	0	0	0	0	0	0	0	0	0	0	7	0	25	6	0	0	0	0	0	0	0	0	0	0	0	0	108
d__Bacteria	k__norank_d__Bacteria	p__Bacteroidetes	c__Bacteroidia	o__Chitinophagales	f__Chitinophagaceae	g__unclassified_f__Chitinophagaceae	s__unclassified_f__Chitinophagaceae	OTU824	25	28	95	68	76	130	77	66	47	12	23	24	90	96	43	105	76	20	15	7	126	31	177	74	9	8	4	29	3	3	1	13	9	2	10	4	2083
d__Bacteria	k__norank_d__Bacteria	p__Proteobacteria	c__Alphaproteobacteria	o__Rickettsiales	f__Mitochondria	g__norank_f__Mitochondria	s__unclassified_g__norank_f__Mitochondria	OTU827	0	0	0	5	0	0	0	0	0	0	0	0	0	0	0	0	0	0	0	0	0	0	0	0	0	0	0	0	0	0	0	0	0	0	0	0	5
d__Bacteria	k__norank_d__Bacteria	p__Proteobacteria	c__Alphaproteobacteria	o__unclassified_c__Alphaproteobacteria	f__unclassified_c__Alphaproteobacteria	g__unclassified_c__Alphaproteobacteria	s__unclassified_c__Alphaproteobacteria	OTU854	10	0	0	0	0	0	0	0	0	0	0	0	0	0	2	0	0	0	0	0	23	0	14	18	0	0	0	0	0	0	0	0	0	0	0	0	102
d__Bacteria	k__norank_d__Bacteria	p__Patescibacteria	c__Saccharimonadia	o__Saccharimonadales	f__Saccharimonadaceae	g__norank_f__Saccharimonadaceae	s__uncultured_bacterium_g__norank_f__Saccharimonadaceae	OTU855	21	0	0	0	0	0	0	0	0	0	0	0	0	0	10	0	0	0	0	0	62	0	170	73	0	0	0	0	0	0	0	0	0	0	0	0	479
d__Bacteria	k__norank_d__Bacteria	p__Chloroflexi	c__Chloroflexia	o__Chloroflexales	f__Roseiflexaceae	g__norank_f__Roseiflexaceae	s__uncultured_bacterium_g__norank_f__Roseiflexaceae	OTU873	0	0	0	0	0	0	0	0	0	0	0	0	0	0	0	0	0	0	0	0	0	0	0	12	0	0	0	0	0	0	0	0	0	0	0	0	15
d__Bacteria	k__norank_d__Bacteria	p__Firmicutes	c__Clostridia	o__Clostridiales	f__Ruminococcaceae	g__Ruminococcus_1	s__unclassified_g__Ruminococcus_1	OTU896	1	0	0	0	0	0	0	0	0	0	0	0	0	0	6	0	0	0	0	0	16	0	15	2	0	0	0	0	0	3	0	0	0	0	0	0	64
d__Bacteria	k__norank_d__Bacteria	p__Bacteroidetes	c__Bacteroidia	o__Sphingobacteriales	f__Sphingobacteriaceae	g__Pedobacter	s__unclassified_g__Pedobacter	OTU900	30	0	0	0	0	0	0	0	0	0	0	0	0	0	25	0	0	0	0	0	172	0	138	83	0	0	0	0	0	0	0	0	0	0	0	0	844
d__Bacteria	k__norank_d__Bacteria	p__Firmicutes	c__Erysipelotrichia	o__Erysipelotrichales	f__Erysipelotrichaceae	g__Dubosiella	s__Firmicutes_bacterium_M10-2	OTU938	0	0	0	0	0	0	0	0	0	0	0	0	0	0	0	0	0	0	0	0	0	0	0	0	0	0	0	0	0	0	0	0	0	0	0	0	2
d__Bacteria	k__norank_d__Bacteria	p__Proteobacteria	c__Gammaproteobacteria	o__unclassified_c__Gammaproteobacteria	f__unclassified_c__Gammaproteobacteria	g__unclassified_c__Gammaproteobacteria	s__unclassified_c__Gammaproteobacteria	OTU948	0	0	0	0	0	0	0	0	0	0	0	0	0	0	0	0	0	0	0	0	0	0	0	0	0	0	0	0	0	0	0	0	0	0	0	0	19
d__Bacteria	k__norank_d__Bacteria	p__unclassified_k__norank_d__Bacteria	c__unclassified_k__norank_d__Bacteria	o__unclassified_k__norank_d__Bacteria	f__unclassified_k__norank_d__Bacteria	g__unclassified_k__norank_d__Bacteria	s__unclassified_k__norank_d__Bacteria	OTU957	0	0	0	0	0	0	0	0	0	0	0	0	0	0	0	0	0	0	0	0	0	0	0	0	0	0	0	0	0	0	0	0	0	0	0	0	2
d__Bacteria	k__norank_d__Bacteria	p__Proteobacteria	c__Alphaproteobacteria	o__Rhodospirillales	f__Rhodospirillaceae	g__norank_f__Rhodospirillaceae	s__metagenome_g__norank_f__Rhodospirillaceae	OTU965	0	0	0	0	0	0	0	0	0	0	0	0	0	0	0	0	0	0	0	0	2	0	9	10	0	0	0	0	0	0	0	0	0	0	0	0	24
d__Bacteria	k__norank_d__Bacteria	p__Proteobacteria	c__Gammaproteobacteria	o__Xanthomonadales	f__Rhodanobacteraceae	g__Dokdonella	s__uncultured_Dokdonella_sp._g__Dokdonella	OTU969	1	0	0	0	0	0	0	0	0	0	1	0	6	2	1	0	1	0	0	0	7	0	6	13	0	0	0	0	0	0	0	0	0	0	0	0	69
d__Bacteria	k__norank_d__Bacteria	p__Bacteroidetes	c__Bacteroidia	o__Sphingobacteriales	f__AKYH767	g__norank_f__AKYH767	s__uncultured_bacterium_g__norank_f__AKYH767	OTU1005	0	0	0	0	0	0	0	0	0	0	0	0	0	0	1	0	0	0	0	0	0	0	0	0	0	0	0	0	0	0	0	0	0	0	0	0	4
d__Bacteria	k__norank_d__Bacteria	p__Firmicutes	c__Clostridia	o__Clostridiales	f__Ruminococcaceae	g__[Eubacterium]_coprostanoligenes_group	s__uncultured_organism_g__[Eubacterium]_coprostanoligenes_group	OTU1012	2	0	0	0	0	0	0	0	0	0	0	0	0	0	0	0	0	0	0	0	2	0	3	13	0	0	0	0	0	9	0	0	0	0	0	0	57
d__Bacteria	k__norank_d__Bacteria	p__Actinobacteria	c__Actinobacteria	o__Corynebacteriales	f__Dietziaceae	g__Dietzia	s__Dietzia_natronolimnaea	OTU1015	1	0	16	0	0	0	0	0	0	0	0	0	0	0	1	0	0	0	0	0	13	0	13	6	0	0	0	0	0	0	0	0	0	0	0	0	96
d__Bacteria	k__norank_d__Bacteria	p__Firmicutes	c__Bacilli	o__Bacillales	f__Paenibacillaceae	g__Brevibacillus	s__Brevibacillus_thermoruber	OTU1001	326	0	0	0	0	0	0	0	0	0	0	0	0	0	373	0	0	0	0	0	3769	0	1414	1712	0	0	0	0	0	0	0	0	0	0	0	0	31884
d__Bacteria	k__norank_d__Bacteria	p__Cyanobacteria	c__Oxyphotobacteria	o__Chloroplast	f__norank_o__Chloroplast	g__norank_f__norank_o__Chloroplast	s__groundwater_metagenome_g__norank	OTU1030	5	0	0	0	0	0	0	0	0	0	0	0	0	0	5	0	0	0	0	0	0	0	12	0	0	0	0	0	0	0	0	0	0	0	0	0	34
d__Bacteria	k__norank_d__Bacteria	p__Actinobacteria	c__Actinobacteria	o__Propionibacteriales	f__Propionibacteriaceae	g__Tessaracoccus	s__uncultured_bacterium_g__Tessaracoccus	OTU1003	0	0	0	0	0	0	0	0	0	0	0	0	0	0	0	0	0	0	0	0	0	0	0	0	0	0	0	0	0	0	0	0	0	0	0	0	2
d__Bacteria	k__norank_d__Bacteria	p__Proteobacteria	c__Alphaproteobacteria	o__Micavibrionales	f__norank_o__Micavibrionales	g__norank_f__norank_o__Micavibrionales	s__uncultured_bacterium_g__norank_f__norank_o__Micavibrionales	OTU1019	0	0	0	0	0	1	0	0	0	0	0	0	0	0	4	0	0	0	0	0	2	0	0	7	0	0	0	0	0	0	0	0	0	0	0	0	38
d__Bacteria	k__norank_d__Bacteria	p__Patescibacteria	c__WS6_Dojkabacteria	o__norank_c__WS6_Dojkabacteria	f__norank_o__norank_c__WS6_Dojkabacteria	g__norank_f__norank_o__norank_c__WS6_Dojkabacteria	s__metagenome_g__norank_f__norank_o__norank_c__WS6_Dojkabacteria	OTU1024	0	0	0	0	0	0	0	0	0	0	0	0	0	0	0	0	0	0	0	0	0	0	0	0	0	0	0	0	0	0	0	0	0	0	0	0	2
d__Bacteria	k__norank_d__Bacteria	p__Actinobacteria	c__Actinobacteria	o__Gaiellales	f__norank_o__Gaiellales	g__norank_f__norank_o__Gaiellales	s__unclassified_g__norank_f__norank_o__Gaiellales	OTU1014	0	0	0	0	0	0	0	0	0	0	0	0	0	0	0	0	0	0	0	0	0	0	0	5	0	0	0	0	0	0	0	0	0	0	0	0	8
d__Bacteria	k__norank_d__Bacteria	p__Proteobacteria	c__Alphaproteobacteria	o__Micavibrionales	f__norank_o__Micavibrionales	g__norank_f__norank_o__Micavibrionales	s__unclassified_g__norank_f__norank_o__Micavibrionales	OTU1022	5	0	0	0	0	0	0	0	0	0	0	0	0	0	3	0	0	0	0	0	36	0	33	1	0	0	0	0	0	0	0	0	0	0	0	0	140
d__Bacteria	k__norank_d__Bacteria	p__Patescibacteria	c__Microgenomatia	o__norank_c__Microgenomatia	f__norank_o__norank_c__Microgenomatia	g__norank_f__norank_o__norank_c__Microgenomatia	s__unclassified_g__norank_f__norank_o__norank_c__Microgenomatia	OTU1013	4	0	0	0	0	0	0	0	0	0	0	0	0	0	6	0	0	0	0	0	0	0	4	17	0	0	0	0	0	0	0	0	0	0	0	0	48
d__Bacteria	k__norank_d__Bacteria	p__Proteobacteria	c__Alphaproteobacteria	o__unclassified_c__Alphaproteobacteria	f__unclassified_c__Alphaproteobacteria	g__unclassified_c__Alphaproteobacteria	s__unclassified_c__Alphaproteobacteria	OTU1023	7	0	0	0	0	0	0	0	0	0	0	0	0	0	7	0	0	0	0	0	44	0	52	39	0	0	0	0	0	0	0	0	0	0	0	0	276
d__Bacteria	k__norank_d__Bacteria	p__Actinobacteria	c__Actinobacteria	o__Micrococcales	f__Micrococcaceae	g__Paenarthrobacter	s__unclassified_g__Paenarthrobacter	OTU1008	10	3	23	3	1	1	2	0	9	11	5	0	16	0	65	60	35	0	0	0	279	0	971	1050	0	0	0	6	0	7	0	5	0	2	0	0	2981
d__Bacteria	k__norank_d__Bacteria	p__Bacteroidetes	c__Bacteroidia	o__Chitinophagales	f__Saprospiraceae	g__norank_f__Saprospiraceae	s__uncultured_Saprospiraceae_bacterium_g__norank	OTU1006	0	0	0	0	0	0	0	0	0	0	0	0	0	0	0	0	0	0	0	0	0	0	0	0	0	0	0	0	0	0	0	0	0	0	0	0	7
d__Bacteria	k__norank_d__Bacteria	p__Actinobacteria	c__Actinobacteria	o__Propionibacteriales	f__Propionibacteriaceae	g__Brooklawnia	s__metagenome_g__Brooklawnia	OTU1011	0	0	0	0	0	0	0	0	0	0	0	0	0	0	0	0	0	0	0	0	1	0	0	0	0	0	0	0	0	0	0	0	0	0	0	0	16
d__Bacteria	k__norank_d__Bacteria	p__Chloroflexi	c__JG30-KF-CM66	o__norank_c__JG30-KF-CM66	f__norank_o__norank_c__JG30-KF-CM66	g__norank_f__norank_o__norank_c__JG30-KF-CM66	s__unclassified_g__norank_f__norank_o__norank_c__JG30-KF-CM66	OTU1009	1	0	0	0	0	0	0	0	0	0	0	0	0	0	8	0	0	0	0	0	7	0	10	7	0	0	0	0	0	0	0	0	0	0	0	0	75
d__Bacteria	k__norank_d__Bacteria	p__Actinobacteria	c__Actinobacteria	o__Corynebacteriales	f__Nocardiaceae	g__Nocardia	s__Nocardia_africana	OTU1021	0	0	0	0	7	56	16	24	0	0	0	0	0	0	0	0	0	1	0	0	5	5	86	6	3	1	0	27	0	0	0	0	0	0	0	0	337
d__Bacteria	k__norank_d__Bacteria	p__Chloroflexi	c__Chloroflexia	o__Chloroflexales	f__Roseiflexaceae	g__Kouleothrix	s__uncultured_bacterium_g__Kouleothrix	OTU1027	0	0	0	0	0	0	0	0	0	0	0	0	0	0	7	0	0	0	0	0	33	0	8	2	0	0	0	0	0	0	0	0	0	0	0	0	86
d__Bacteria	k__norank_d__Bacteria	p__Armatimonadetes	c__Fimbriimonadia	o__Fimbriimonadales	f__Fimbriimonadaceae	g__norank_f__Fimbriimonadaceae	s__unclassified_g__norank_f__Fimbriimonadaceae	OTU1036	0	0	0	0	0	0	0	0	0	0	0	0	0	0	0	0	0	0	0	0	7	0	0	0	0	0	0	0	0	0	0	0	0	0	0	0	13
d__Bacteria	k__norank_d__Bacteria	p__Proteobacteria	c__Deltaproteobacteria	o__Desulfovibrionales	f__Desulfovibrionaceae	g__Halodesulfovibrio	s__Halodesulfovibrio_marinisediminis	OTU1037	0	0	0	0	0	0	0	0	0	0	0	0	0	0	0	0	0	0	0	0	0	0	0	0	0	0	0	0	0	0	0	0	0	0	0	0	42
d__Bacteria	k__norank_d__Bacteria	p__Proteobacteria	c__Alphaproteobacteria	o__Sneathiellales	f__Sneathiellaceae	g__Sneathiella	s__uncultured_bacterium_g__Sneathiella	OTU1032	0	0	0	0	0	0	0	0	0	0	0	0	0	0	0	0	0	0	0	0	0	0	0	0	0	0	0	0	0	0	0	0	0	0	0	0	7
d__Bacteria	k__norank_d__Bacteria	p__unclassified_k__norank_d__Bacteria	c__unclassified_k__norank_d__Bacteria	o__unclassified_k__norank_d__Bacteria	f__unclassified_k__norank_d__Bacteria	g__unclassified_k__norank_d__Bacteria	s__unclassified_k__norank_d__Bacteria	OTU1045	0	0	0	0	0	0	0	0	0	0	0	0	0	0	0	0	0	0	0	0	0	0	0	0	0	0	0	0	0	0	0	0	0	0	0	0	2
d__Bacteria	k__norank_d__Bacteria	p__Actinobacteria	c__Actinobacteria	o__Propionibacteriales	f__Nocardioidaceae	g__Nocardioides	s__unclassified_g__Nocardioides	OTU1055	2	0	0	0	0	0	0	0	0	1	0	0	2	0	5	0	0	2	0	0	38	0	73	31	0	0	2	3	0	0	0	0	0	0	0	0	238
d__Bacteria	k__norank_d__Bacteria	p__Proteobacteria	c__Alphaproteobacteria	o__Sphingomonadales	f__Sphingomonadaceae	g__Sphingobium	s__Sphingobium_amiense	OTU1056	65	0	31	0	0	0	0	0	0	0	0	0	0	0	89	0	0	0	9	0	526	0	579	395	0	0	0	0	0	1	0	11	0	0	0	0	2826
d__Bacteria	k__norank_d__Bacteria	p__Proteobacteria	c__Deltaproteobacteria	o__Myxococcales	f__bacteriap25	g__norank_f__bacteriap25	s__unclassified_g__norank_f__bacteriap25	OTU1002	0	0	0	0	0	0	0	0	0	0	0	0	0	0	0	0	0	0	0	0	0	0	0	0	0	0	0	0	0	0	0	0	0	0	0	0	16
d__Bacteria	k__norank_d__Bacteria	p__Acidobacteria	c__Blastocatellia_Subgroup_4	o__Blastocatellales	f__Blastocatellaceae	g__norank_f__Blastocatellaceae	s__unclassified_g__norank_f__Blastocatellaceae	OTU1004	2	0	0	0	0	0	0	0	0	0	0	0	0	0	1	0	0	0	0	0	12	0	10	55	0	0	0	0	0	0	0	0	0	0	0	0	107
d__Bacteria	k__norank_d__Bacteria	p__Bacteroidetes	c__Bacteroidia	o__Flavobacteriales	f__Flavobacteriaceae	g__Flavobacterium	s__uncultured_soil_bacterium_g__Flavobacterium	OTU1007	0	0	0	0	0	0	0	0	0	0	0	0	0	0	0	0	0	0	0	0	0	0	0	0	0	0	0	0	0	0	0	0	0	0	3	0	13
d__Bacteria	k__norank_d__Bacteria	p__Firmicutes	c__Clostridia	o__Clostridiales	f__Christensenellaceae	g__Christensenellaceae_R-7_group	s__unclassified_g__Christensenellaceae_R-7_group	OTU1042	0	0	0	0	0	0	0	0	0	0	0	0	0	0	0	0	0	0	0	0	0	0	0	0	0	0	0	0	0	0	0	0	0	0	0	0	8
d__Bacteria	k__norank_d__Bacteria	p__Proteobacteria	c__Alphaproteobacteria	o__Rickettsiales	f__SM2D12	g__norank_f__SM2D12	s__uncultured_bacterium_g__norank_f__SM2D12	OTU1043	0	0	0	0	0	0	0	0	0	0	0	0	0	0	0	0	0	0	0	0	0	0	0	0	0	0	0	0	0	0	0	0	0	0	0	0	2
d__Bacteria	k__norank_d__Bacteria	p__Planctomycetes	c__Planctomycetacia	o__Gemmatales	f__Gemmataceae	g__norank_f__Gemmataceae	s__uncultured_bacterium_g__norank_f__Gemmataceae	OTU1051	0	0	0	0	0	0	0	0	0	0	0	0	0	0	0	0	0	0	0	0	0	0	0	0	0	0	0	0	0	0	0	0	0	0	0	0	6
d__Bacteria	k__norank_d__Bacteria	p__Proteobacteria	c__Alphaproteobacteria	o__Rhizobiales	f__Hyphomicrobiaceae	g__Hyphomicrobium	s__uncultured_alpha_proteobacterium_g__Hyphomicrobium	OTU1028	1	4	15	0	0	0	9	0	0	0	0	0	0	0	5	0	0	0	0	0	6	0	11	43	0	0	0	0	0	1	0	0	0	0	0	0	124
d__Bacteria	k__norank_d__Bacteria	p__Planctomycetes	c__BD7-11	o__norank_c__BD7-11	f__norank_o__norank_c__BD7-11	g__norank_f__norank_o__norank_c__BD7-11	s__uncultured_bacterium_g__norank_f__norank_o__norank_c__BD7-11	OTU1040	0	0	0	0	0	0	0	0	0	0	0	0	0	0	0	0	0	0	0	0	0	0	0	0	0	0	0	0	0	0	0	0	0	0	0	0	5
d__Bacteria	k__norank_d__Bacteria	p__Bacteroidetes	c__Bacteroidia	o__Sphingobacteriales	f__Sphingobacteriaceae	g__norank_f__Sphingobacteriaceae	s__Sphingobacterium_sp._MIMdw12	OTU1041	0	0	0	0	0	0	0	0	0	0	0	0	0	0	0	0	0	0	0	0	3	0	0	0	0	0	0	0	0	0	0	0	0	0	0	0	11
d__Bacteria	k__norank_d__Bacteria	p__Actinobacteria	c__Actinobacteria	o__Corynebacteriales	f__Corynebacteriaceae	g__Corynebacterium_1	s__Corynebacterium_glutamicum	OTU1048	81	6	0	0	6	0	11	32	0	12	6	0	1	7	81	0	0	5	20	4	490	63	560	308	0	0	0	7	2	1	0	4	0	1	0	1	2581
d__Bacteria	k__norank_d__Bacteria	p__Actinobacteria	c__Actinobacteria	o__unclassified_c__Actinobacteria	f__unclassified_c__Actinobacteria	g__unclassified_c__Actinobacteria	s__unclassified_c__Actinobacteria	OTU1054	0	0	0	0	0	0	0	0	0	0	0	0	0	0	0	0	0	0	0	0	11	0	0	0	0	0	0	0	0	0	0	0	0	0	0	0	21
d__Bacteria	k__norank_d__Bacteria	p__Gemmatimonadetes	c__Gemmatimonadetes	o__Gemmatimonadales	f__Gemmatimonadaceae	g__norank_f__Gemmatimonadaceae	s__uncultured_soil_bacterium_g__norank_f__Gemmatimonadaceae	OTU1061	0	0	0	0	0	0	0	0	0	0	0	0	0	0	0	0	0	0	0	0	0	0	1	0	0	0	0	0	0	0	0	0	0	0	0	0	5
d__Bacteria	k__norank_d__Bacteria	p__Actinobacteria	c__Actinobacteria	o__Corynebacteriales	f__Nocardiaceae	g__Smaragdicoccus	s__unclassified_g__Smaragdicoccus	OTU1050	0	0	0	0	0	0	0	0	0	0	0	0	0	0	0	0	0	0	0	0	0	0	0	0	0	0	0	0	0	0	0	0	0	0	0	0	10
d__Bacteria	k__norank_d__Bacteria	p__Firmicutes	c__Bacilli	o__Bacillales	f__Bacillaceae	g__Bacillus	s__Bacillus_litoralis_g__Bacillus	OTU1064	0	2	0	0	0	0	2	0	0	0	0	0	0	0	18	0	2	0	0	0	0	4	0	43	0	0	0	0	0	0	0	0	0	0	0	0	75
d__Bacteria	k__norank_d__Bacteria	p__Actinobacteria	c__Actinobacteria	o__Pseudonocardiales	f__Pseudonocardiaceae	g__Saccharopolyspora	s__Saccharopolyspora_rectivirgula_g__Saccharopolyspora	OTU1026	0	0	0	0	0	0	0	0	0	0	0	0	0	0	0	0	0	0	0	0	0	0	0	0	0	0	0	0	0	0	0	0	0	0	0	0	7
d__Bacteria	k__norank_d__Bacteria	p__Chloroflexi	c__Anaerolineae	o__SBR1031	f__A4b	g__norank_f__A4b	s__uncultured_bacterium_g__norank_f__A4b	OTU1038	0	0	0	0	0	0	0	0	0	0	0	0	0	0	0	0	0	0	0	0	0	0	0	0	0	0	0	0	0	0	0	0	0	0	0	0	4
d__Bacteria	k__norank_d__Bacteria	p__Proteobacteria	c__Alphaproteobacteria	o__Rhodospirillales	f__norank_o__Rhodospirillales	g__norank_f__norank_o__Rhodospirillales	s__uncultured_Rhodospirillaceae_bacterium_g__norank_f__norank_o__Rhodospirillales	OTU1018	0	0	0	0	0	0	0	0	0	0	0	0	0	0	0	0	0	0	0	1	13	0	0	0	0	0	0	0	0	0	0	0	0	0	0	0	34
d__Bacteria	k__norank_d__Bacteria	p__Proteobacteria	c__Gammaproteobacteria	o__Alteromonadales	f__Marinobacteraceae	g__Marinobacter	s__uncultured_proteobacterium_g__Marinobacter	OTU1063	0	0	0	0	0	0	0	0	0	0	0	0	0	0	0	0	0	0	0	0	0	0	0	0	0	0	0	0	0	0	0	0	0	0	0	0	7
d__Bacteria	k__norank_d__Bacteria	p__Patescibacteria	c__Saccharimonadia	o__Saccharimonadales	f__norank_o__Saccharimonadales	g__norank_f__norank_o__Saccharimonadales	s__uncultured_bacterium_SBR2060	OTU1046	0	0	0	0	0	0	0	0	0	0	0	0	0	0	0	0	0	0	0	0	2	0	0	0	0	0	0	0	0	0	0	0	0	0	0	0	12
d__Bacteria	k__norank_d__Bacteria	p__Actinobacteria	c__Actinobacteria	o__Bifidobacteriales	f__Bifidobacteriaceae	g__Bifidobacterium	s__Bifidobacterium_longum_subsp._longum	OTU1052	4	0	0	22	54	0	0	7	1	0	0	0	0	0	0	82	0	0	0	0	8	59	0	4	0	0	0	0	0	2	0	4	2	0	0	0	324
d__Bacteria	k__norank_d__Bacteria	p__Chloroflexi	c__Chloroflexia	o__Chloroflexales	f__Roseiflexaceae	g__Kouleothrix	s__uncultured_bacterium_g__Kouleothrix	OTU1010	0	0	0	0	0	0	0	0	0	0	0	0	0	0	0	0	0	0	0	0	0	0	0	0	0	0	0	0	0	2	0	0	0	0	0	0	6
d__Bacteria	k__norank_d__Bacteria	p__Proteobacteria	c__Alphaproteobacteria	o__Rhizobiales	f__Devosiaceae	g__Devosia	s__metagenome_g__Devosia	OTU1016	6	0	0	0	0	0	0	0	6	7	0	0	13	0	16	0	0	0	0	0	70	0	102	22	0	0	0	12	1	0	0	0	0	0	0	0	348
d__Bacteria	k__norank_d__Bacteria	p__Proteobacteria	c__Gammaproteobacteria	o__Betaproteobacteriales	f__Burkholderiaceae	g__Burkholderia-Caballeronia-Paraburkholderia	s__unclassified_g__Burkholderia-Caballeronia-Paraburkholderia	OTU1035	0	0	0	0	0	0	0	0	0	0	0	0	0	0	0	0	0	0	0	0	0	0	0	0	0	0	0	0	0	0	0	0	0	0	0	0	10
d__Bacteria	k__norank_d__Bacteria	p__Firmicutes	c__Bacilli	o__Bacillales	f__Bacillaceae	g__Geobacillus	s__unclassified_g__Geobacillus	OTU1039	0	0	0	0	0	0	0	0	0	0	0	0	0	0	0	0	0	0	0	0	0	0	0	0	0	0	0	0	0	0	2	0	0	0	0	0	11
d__Bacteria	k__norank_d__Bacteria	p__Planctomycetes	c__Phycisphaerae	o__Phycisphaerales	f__Phycisphaeraceae	g__SM1A02	s__metagenome_g__SM1A02	OTU1053	0	0	0	0	0	0	0	0	0	0	0	0	0	0	0	0	0	0	0	0	0	0	0	3	0	0	0	0	0	0	0	0	0	0	0	0	7
d__Bacteria	k__norank_d__Bacteria	p__Planctomycetes	c__unclassified_p__Planctomycetes	o__unclassified_p__Planctomycetes	f__unclassified_p__Planctomycetes	g__unclassified_p__Planctomycetes	s__unclassified_p__Planctomycetes	OTU1057	0	0	0	0	0	0	0	0	0	0	0	0	0	0	0	0	0	0	0	0	0	0	0	0	0	0	0	0	0	0	0	0	0	0	0	0	27
d__Bacteria	k__norank_d__Bacteria	p__Chloroflexi	c__OLB14	o__norank_c__OLB14	f__norank_o__norank_c__OLB14	g__norank_f__norank_o__norank_c__OLB14	s__metagenome_g__norank_f__norank_o__norank_c__OLB14	OTU1044	0	0	0	0	0	0	0	0	0	0	0	0	0	0	0	0	0	0	0	0	0	0	0	0	0	0	0	0	0	0	0	0	0	0	0	0	4
d__Bacteria	k__norank_d__Bacteria	p__Firmicutes	c__Clostridia	o__Clostridiales	f__Ruminococcaceae	g__Ruminococcaceae_UCG-004	s__uncultured_bacterium_g__Ruminococcaceae_UCG-004	OTU1058	0	0	0	0	0	0	0	0	0	0	0	0	0	0	0	0	0	0	0	0	0	0	0	0	0	0	0	0	0	0	0	0	0	0	0	0	10
d__Bacteria	k__norank_d__Bacteria	p__Patescibacteria	c__Saccharimonadia	o__Saccharimonadales	f__norank_o__Saccharimonadales	g__norank_f__norank_o__Saccharimonadales	s__uncultured_bacterium_SBR2013	OTU1060	0	0	0	0	0	0	0	0	0	0	0	0	0	0	0	0	0	0	0	0	0	0	0	0	0	0	0	0	0	0	0	0	0	0	0	0	17
d__Bacteria	k__norank_d__Bacteria	p__Firmicutes	c__Clostridia	o__Clostridiales	f__Ruminococcaceae	g__Sporobacter	s__uncultured_bacterium_g__Sporobacter	OTU1062	0	0	0	0	0	0	0	0	0	0	0	0	0	0	0	0	0	0	0	0	0	0	0	0	0	0	0	0	0	0	0	0	0	0	0	0	9
d__Bacteria	k__norank_d__Bacteria	p__Proteobacteria	c__Deltaproteobacteria	o__Bdellovibrionales	f__Bdellovibrionaceae	g__OM27_clade	s__unclassified_g__OM27_clade	OTU1034	0	0	0	0	0	0	0	0	0	0	0	0	0	0	0	0	0	0	0	0	0	0	1	0	0	0	0	0	0	0	0	0	0	0	0	0	12
d__Bacteria	k__norank_d__Bacteria	p__unclassified_k__norank_d__Bacteria	c__unclassified_k__norank_d__Bacteria	o__unclassified_k__norank_d__Bacteria	f__unclassified_k__norank_d__Bacteria	g__unclassified_k__norank_d__Bacteria	s__unclassified_k__norank_d__Bacteria	OTU1049	0	0	0	0	0	0	0	0	0	0	0	0	0	0	0	0	0	0	13	0	0	0	0	0	0	0	0	0	0	0	0	0	0	0	0	0	29
d__Bacteria	k__norank_d__Bacteria	p__Proteobacteria	c__Alphaproteobacteria	o__Micavibrionales	f__norank_o__Micavibrionales	g__norank_f__norank_o__Micavibrionales	s__metagenome_g__norank_f__norank_o__Micavibrionales	OTU1017	7	0	0	0	0	0	0	0	0	0	0	0	0	0	2	0	0	0	0	0	67	0	39	40	0	0	0	0	0	0	0	0	0	0	0	0	268
d__Bacteria	k__norank_d__Bacteria	p__unclassified_k__norank_d__Bacteria	c__unclassified_k__norank_d__Bacteria	o__unclassified_k__norank_d__Bacteria	f__unclassified_k__norank_d__Bacteria	g__unclassified_k__norank_d__Bacteria	s__unclassified_k__norank_d__Bacteria	OTU1033	0	0	0	0	0	0	0	0	0	0	0	0	0	0	0	0	0	0	0	0	0	0	0	0	0	0	0	0	0	0	0	0	0	0	0	0	3
d__Bacteria	k__norank_d__Bacteria	p__Chloroflexi	c__Chloroflexia	o__Chloroflexales	f__Roseiflexaceae	g__norank_f__Roseiflexaceae	s__uncultured_Chloroflexi_bacterium_g__norank_f__Roseiflexaceae	OTU1020	0	0	0	0	0	0	0	0	0	0	0	0	0	0	0	0	0	0	0	0	0	0	0	0	0	0	0	0	0	0	0	0	0	0	0	0	2
d__Bacteria	k__norank_d__Bacteria	p__Deinococcus-Thermus	c__Deinococci	o__Deinococcales	f__Deinococcaceae	g__Deinococcus	s__uncultured_bacterium_g__Deinococcus	OTU1047	0	0	0	0	0	0	0	0	0	0	0	0	0	0	0	0	0	0	0	0	0	0	0	0	0	0	0	0	0	0	0	0	0	0	0	0	10
d__Bacteria	k__norank_d__Bacteria	p__Proteobacteria	c__unclassified_p__Proteobacteria	o__unclassified_p__Proteobacteria	f__unclassified_p__Proteobacteria	g__unclassified_p__Proteobacteria	s__unclassified_p__Proteobacteria	OTU1025	0	0	0	0	0	0	0	0	0	0	0	0	0	0	0	0	0	0	0	0	5	0	0	0	0	0	0	0	0	0	0	0	0	0	0	0	21
d__Bacteria	k__norank_d__Bacteria	p__Chloroflexi	c__Chloroflexia	o__Chloroflexales	f__Roseiflexaceae	g__norank_f__Roseiflexaceae	s__unclassified_g__norank_f__Roseiflexaceae	OTU1029	0	0	0	0	0	0	0	0	0	0	0	0	0	0	0	0	0	0	0	0	0	0	4	0	0	0	0	0	0	0	0	0	0	0	0	0	27
d__Bacteria	k__norank_d__Bacteria	p__Verrucomicrobia	c__Verrucomicrobiae	o__Pedosphaerales	f__Pedosphaeraceae	g__norank_f__Pedosphaeraceae	s__metagenome_g__norank_f__Pedosphaeraceae	OTU1031	0	0	0	0	0	0	0	0	0	0	0	0	0	0	0	0	0	0	0	0	0	0	0	0	0	0	0	0	0	0	0	0	0	0	0	0	3
d__Bacteria	k__norank_d__Bacteria	p__Armatimonadetes	c__Fimbriimonadia	o__Fimbriimonadales	f__Fimbriimonadaceae	g__norank_f__Fimbriimonadaceae	s__uncultured_organism_g__norank_f__Fimbriimonadaceae	OTU1059	0	0	0	0	0	0	0	0	0	0	0	0	0	0	0	0	0	0	0	0	1	0	0	0	0	0	0	0	0	0	0	0	0	0	0	0	3
d__Bacteria	k__norank_d__Bacteria	p__Proteobacteria	c__Deltaproteobacteria	o__Myxococcales	f__Polyangiaceae	g__Pajaroellobacter	s__metagenome_g__Pajaroellobacter	OTU1070	0	0	0	0	0	0	0	0	0	0	0	0	0	0	0	0	0	0	0	0	0	0	3	10	0	0	0	0	0	0	0	0	0	0	0	0	31
d__Bacteria	k__norank_d__Bacteria	p__Bacteroidetes	c__Bacteroidia	o__Sphingobacteriales	f__AKYH767	g__norank_f__AKYH767	s__uncultured_bacterium_g__norank_f__AKYH767	OTU1082	3	0	0	0	0	0	0	0	0	0	0	0	0	0	0	0	0	0	0	0	0	0	0	0	0	0	0	0	0	0	0	0	0	0	0	0	6
d__Bacteria	k__norank_d__Bacteria	p__Chlamydiae	c__Chlamydiae	o__Chlamydiales	f__unclassified_o__Chlamydiales	g__unclassified_o__Chlamydiales	s__unclassified_o__Chlamydiales	OTU1074	2	0	0	0	0	0	0	0	0	0	0	0	0	0	0	0	0	1	0	0	0	0	15	0	0	0	0	0	0	0	1	3	0	0	0	1	24
d__Bacteria	k__norank_d__Bacteria	p__Proteobacteria	c__Alphaproteobacteria	o__Rhodospirillales	f__norank_o__Rhodospirillales	g__norank_f__norank_o__Rhodospirillales	s__unclassified_g__norank_f__norank_o__Rhodospirillales	OTU1087	5	0	0	0	0	0	0	0	0	0	0	0	0	0	0	0	0	0	0	0	0	0	0	0	0	0	0	0	0	0	0	0	0	0	0	0	5
d__Bacteria	k__norank_d__Bacteria	p__Proteobacteria	c__Deltaproteobacteria	o__Myxococcales	f__Haliangiaceae	g__Haliangium	s__uncultured_bacterium_g__Haliangium	OTU1065	0	0	0	0	0	0	0	0	0	0	0	0	0	0	0	0	0	0	0	0	7	0	0	4	0	0	0	0	0	0	0	0	0	0	0	0	17
d__Bacteria	k__norank_d__Bacteria	p__Proteobacteria	c__Gammaproteobacteria	o__Xanthomonadales	f__Xanthomonadaceae	g__Stenotrophomonas	s__unclassified_g__Stenotrophomonas	OTU1103	10	0	0	0	3	9	0	0	0	0	0	0	0	0	30	0	0	0	0	0	145	1	214	61	0	0	0	0	0	0	0	0	1	0	0	0	907
d__Bacteria	k__norank_d__Bacteria	p__Proteobacteria	c__Gammaproteobacteria	o__Xanthomonadales	f__Xanthomonadaceae	g__Arenimonas	s__uncultured_bacterium_g__Arenimonas	OTU1066	1	0	0	0	0	0	0	0	0	0	0	0	0	0	0	0	0	0	0	0	14	0	9	1	0	0	0	0	0	0	0	0	0	0	0	0	34
d__Bacteria	k__norank_d__Bacteria	p__Proteobacteria	c__Gammaproteobacteria	o__Salinisphaerales	f__Solimonadaceae	g__norank_f__Solimonadaceae	s__uncultured_gamma_proteobacterium_g__norank_f__Solimonadaceae	OTU1067	1	0	0	0	0	0	0	0	0	0	0	0	0	0	3	0	0	0	0	0	16	0	12	8	0	0	0	0	0	0	0	0	0	0	0	0	84
d__Bacteria	k__norank_d__Bacteria	p__Chlamydiae	c__Chlamydiae	o__Chlamydiales	f__Simkaniaceae	g__norank_f__Simkaniaceae	s__unclassified_g__norank_f__Simkaniaceae	OTU1091	2	0	0	0	0	0	2	0	0	0	0	0	0	0	0	0	0	0	0	0	4	2	0	0	0	0	0	0	0	0	0	0	0	1	0	2	18
d__Bacteria	k__norank_d__Bacteria	p__unclassified_k__norank_d__Bacteria	c__unclassified_k__norank_d__Bacteria	o__unclassified_k__norank_d__Bacteria	f__unclassified_k__norank_d__Bacteria	g__unclassified_k__norank_d__Bacteria	s__unclassified_k__norank_d__Bacteria	OTU1072	2	0	0	0	0	0	0	0	0	0	0	0	0	0	0	0	0	0	0	0	0	0	0	0	0	0	0	0	0	0	0	0	0	0	0	0	2
d__Bacteria	k__norank_d__Bacteria	p__Bacteroidetes	c__Bacteroidia	o__Bacteroidales	f__Dysgonomonadaceae	g__Proteiniphilum	s__unclassified_g__Proteiniphilum	OTU1071	4	0	0	0	0	0	0	0	0	0	0	0	0	0	0	0	0	0	0	0	0	0	0	0	0	0	0	0	0	0	0	0	0	0	0	0	4
d__Bacteria	k__norank_d__Bacteria	p__Patescibacteria	c__Gracilibacteria	o__Candidatus_Peregrinibacteria	f__norank_o__Candidatus_Peregrinibacteria	g__norank_f__norank_o__Candidatus_Peregrinibacteria	s__uncultured_bacterium_g__norank_f__norank_o__Candidatus_Peregrinibacteria	OTU1078	4	0	0	0	0	0	0	0	0	0	0	0	0	0	0	0	0	0	0	0	0	0	0	0	0	0	0	0	0	0	0	0	0	0	0	0	4
d__Bacteria	k__norank_d__Bacteria	p__Proteobacteria	c__Gammaproteobacteria	o__Betaproteobacteriales	f__Burkholderiaceae	g__Pseudorhodoferax	s__uncultured_bacterium_g__Pseudorhodoferax	OTU1106	6	0	0	13	7	0	0	0	0	0	0	0	0	0	3	0	0	2	2	0	13	0	48	30	0	0	2	0	0	0	0	0	0	0	0	0	205
d__Bacteria	k__norank_d__Bacteria	p__Proteobacteria	c__Gammaproteobacteria	o__Vibrionales	f__Vibrionaceae	g__Vibrio	s__Vibrio_fortis	OTU1073	24	0	0	0	0	0	0	0	0	0	0	0	0	0	0	0	0	0	0	0	0	0	0	0	0	0	0	0	0	1	0	0	0	0	0	0	52
d__Bacteria	k__norank_d__Bacteria	p__Proteobacteria	c__Gammaproteobacteria	o__Betaproteobacteriales	f__SC-I-84	g__norank_f__SC-I-84	s__unclassified_g__norank_f__SC-I-84	OTU1077	4	0	0	0	0	0	0	0	0	0	0	0	0	0	2	0	0	0	0	0	6	0	15	15	0	0	0	0	0	0	0	0	0	0	0	0	54
d__Bacteria	k__norank_d__Bacteria	p__Proteobacteria	c__Gammaproteobacteria	o__Alteromonadales	f__Alteromonadaceae	g__Rheinheimera	s__uncultured_bacterium_g__Rheinheimera	OTU1089	3	0	0	0	0	0	0	0	0	0	0	0	0	0	0	0	1	0	0	0	0	0	0	7	0	0	0	0	0	0	0	0	0	0	0	0	11
d__Bacteria	k__norank_d__Bacteria	p__Firmicutes	c__Bacilli	o__Lactobacillales	f__Aerococcaceae	g__Abiotrophia	s__uncultured_bacterium_g__Abiotrophia	OTU1097	2	0	0	0	0	0	0	0	0	0	0	0	0	0	0	0	0	0	0	4	0	0	0	0	0	0	0	0	0	0	0	0	0	0	0	0	6
d__Bacteria	k__norank_d__Bacteria	p__Proteobacteria	c__Deltaproteobacteria	o__Bdellovibrionales	f__Bacteriovoracaceae	g__Peredibacter	s__unclassified_g__Peredibacter	OTU1099	10	0	0	0	0	0	0	0	0	0	0	0	0	0	0	0	0	0	0	0	19	0	68	6	0	0	0	0	0	0	0	0	0	0	0	0	131
d__Bacteria	k__norank_d__Bacteria	p__Proteobacteria	c__Deltaproteobacteria	o__Myxococcales	f__Blfdi19	g__norank_f__Blfdi19	s__uncultured_bacterium_g__norank_f__Blfdi19	OTU1079	9	0	0	0	0	0	0	0	0	0	0	0	0	0	12	0	0	0	0	0	148	0	130	140	0	0	0	0	0	0	0	0	0	0	0	0	818
d__Bacteria	k__norank_d__Bacteria	p__Proteobacteria	c__Deltaproteobacteria	o__Bdellovibrionales	f__Bdellovibrionaceae	g__OM27_clade	s__uncultured_bacterium_g__OM27_clade	OTU1068	0	0	0	0	0	0	0	0	0	0	0	0	0	0	0	0	0	0	0	0	0	0	0	0	0	0	0	0	0	0	0	0	0	0	0	0	3
d__Bacteria	k__norank_d__Bacteria	p__Proteobacteria	c__Gammaproteobacteria	o__PLTA13	f__norank_o__PLTA13	g__norank_f__norank_o__PLTA13	s__unclassified_g__norank_f__norank_o__PLTA13	OTU1092	5	0	0	0	0	0	0	0	0	0	0	0	0	0	5	0	0	0	0	0	2	0	0	80	0	0	0	0	0	1	0	0	0	0	0	0	96
d__Bacteria	k__norank_d__Bacteria	p__Firmicutes	c__Clostridia	o__Clostridiales	f__Ruminococcaceae	g__Ruminococcaceae_UCG-013	s__metagenome_g__Ruminococcaceae_UCG-013	OTU1116	1	0	0	0	27	0	0	0	0	0	0	0	0	0	2	0	0	0	0	0	0	6	1	0	0	0	0	0	0	3	0	0	0	0	0	0	40
d__Bacteria	k__norank_d__Bacteria	p__Actinobacteria	c__Actinobacteria	o__IMCC26256	f__norank_o__IMCC26256	g__norank_f__norank_o__IMCC26256	s__uncultured_bacterium_g__norank_f__norank_o__IMCC26256	OTU1112	6	0	0	0	1	0	0	0	0	0	0	0	0	0	4	0	0	0	0	0	18	0	2	17	0	0	0	0	0	0	0	0	0	0	0	0	87
d__Bacteria	k__norank_d__Bacteria	p__Firmicutes	c__Clostridia	o__Clostridiales	f__Lachnospiraceae	g__norank_f__Lachnospiraceae	s__unclassified_g__norank_f__Lachnospiraceae	OTU1113	4	0	0	0	0	0	0	0	0	0	0	0	0	0	0	0	0	0	13	0	0	19	1	0	0	0	0	0	0	11	0	0	0	0	0	0	51
d__Bacteria	k__norank_d__Bacteria	p__Chloroflexi	c__Anaerolineae	o__Caldilineales	f__Caldilineaceae	g__norank_f__Caldilineaceae	s__uncultured_Anaerolineaceae_bacterium_g__norank_f__Caldilineaceae	OTU1122	0	0	0	0	0	0	0	0	0	0	0	0	0	0	0	0	0	0	0	0	0	0	0	0	0	0	0	0	0	0	0	0	0	0	0	0	6
d__Bacteria	k__norank_d__Bacteria	p__Proteobacteria	c__Gammaproteobacteria	o__Betaproteobacteriales	f__Nitrosomonadaceae	g__Ellin6067	s__uncultured_bacterium_g__Ellin6067	OTU1124	0	0	0	0	0	0	0	0	0	0	0	0	0	0	0	0	0	0	0	0	0	0	8	15	0	0	0	0	0	0	0	0	0	0	0	0	28
d__Bacteria	k__norank_d__Bacteria	p__Proteobacteria	c__Gammaproteobacteria	o__Xanthomonadales	f__Rhodanobacteraceae	g__norank_f__Rhodanobacteraceae	s__unclassified_g__norank_f__Rhodanobacteraceae	OTU1101	3	0	0	0	0	0	0	0	0	0	0	0	0	0	0	0	0	0	0	0	0	0	0	0	0	0	0	0	0	0	0	0	0	0	0	0	4
d__Bacteria	k__norank_d__Bacteria	p__Firmicutes	c__Clostridia	o__Clostridiales	f__Lachnospiraceae	g__Lachnospiraceae_NK4A136_group	s__uncultured_bacterium_g__Lachnospiraceae_NK4A136_group	OTU1105	1	0	0	0	0	0	0	0	0	0	0	0	0	0	0	0	0	0	0	0	0	0	0	0	0	0	0	0	0	3	0	0	0	0	0	0	4
d__Bacteria	k__norank_d__Bacteria	p__Proteobacteria	c__Gammaproteobacteria	o__Legionellales	f__Legionellaceae	g__Legionella	s__unclassified_g__Legionella	OTU1069	2	0	0	0	0	0	0	0	0	0	0	0	0	0	0	0	0	0	0	0	4	0	1	1	0	0	0	0	0	0	0	0	0	0	0	0	15
d__Bacteria	k__norank_d__Bacteria	p__Proteobacteria	c__Gammaproteobacteria	o__Betaproteobacteriales	f__Nitrosomonadaceae	g__Ellin6067	s__uncultured_soil_bacterium_g__Ellin6067	OTU1076	1	0	0	0	0	37	0	0	0	0	0	0	0	0	1	0	0	0	0	0	27	0	3	1	0	0	0	0	0	0	0	0	0	0	0	0	81
d__Bacteria	k__norank_d__Bacteria	p__Patescibacteria	c__Gracilibacteria	o__JGI_0000069-P22	f__norank_o__JGI_0000069-P22	g__norank_f__norank_o__JGI_0000069-P22	s__uncultured_bacterium_g__norank_f__norank_o__JGI_0000069-P22	OTU1085	4	0	0	0	0	0	0	0	0	0	0	0	0	0	0	0	0	0	0	0	0	0	0	0	0	0	0	0	0	0	0	0	0	0	0	0	7
d__Bacteria	k__norank_d__Bacteria	p__Proteobacteria	c__Deltaproteobacteria	o__Bdellovibrionales	f__Bdellovibrionaceae	g__Bdellovibrio	s__Bdellovibrio_bacteriovorus	OTU1094	8	0	0	0	0	0	0	0	0	0	0	0	0	0	0	0	0	0	0	0	41	0	57	6	0	0	0	0	0	0	0	0	0	0	0	0	127
d__Bacteria	k__norank_d__Bacteria	p__Proteobacteria	c__Gammaproteobacteria	o__Betaproteobacteriales	f__Burkholderiaceae	g__Acidovorax	s__uncultured_organism_g__Acidovorax	OTU1096	4	5	4	0	2	0	0	7	0	14	0	0	0	1	0	0	0	2	6	0	115	3	177	31	0	0	1	0	0	0	0	0	0	0	0	0	502
d__Bacteria	k__norank_d__Bacteria	p__Bacteroidetes	c__Ignavibacteria	o__Ignavibacteriales	f__PHOS-HE36	g__norank_f__PHOS-HE36	s__uncultured_bacterium_g__norank_f__PHOS-HE36	OTU1127	0	0	0	0	0	0	0	0	0	0	0	0	0	0	0	0	0	0	0	0	0	0	6	6	0	0	0	0	0	0	0	0	0	0	0	0	16
d__Bacteria	k__norank_d__Bacteria	p__Proteobacteria	c__Deltaproteobacteria	o__Bdellovibrionales	f__Bdellovibrionaceae	g__Bdellovibrio	s__uncultured_bacterium_g__Bdellovibrio	OTU1090	3	0	0	0	0	0	0	0	0	0	0	0	0	0	0	0	0	0	0	0	0	0	0	0	0	0	0	0	0	0	0	0	0	0	0	0	3
d__Bacteria	k__norank_d__Bacteria	p__Proteobacteria	c__Gammaproteobacteria	o__Betaproteobacteriales	f__Burkholderiaceae	g__Cupriavidus	s__Cupriavidus_basilensis_g__Cupriavidus	OTU1102	5	0	0	0	0	0	0	0	4	2	0	0	0	8	5	0	0	0	0	0	1	0	11	19	0	0	0	0	0	0	0	0	0	0	1	0	163
d__Bacteria	k__norank_d__Bacteria	p__Proteobacteria	c__Gammaproteobacteria	o__Xanthomonadales	f__Xanthomonadaceae	g__Luteimonas	s__unclassified_g__Luteimonas	OTU1110	1	0	0	0	0	0	0	0	0	0	0	0	2	0	6	0	0	0	0	0	72	16	34	21	0	0	0	3	0	0	0	0	0	0	0	0	317
d__Bacteria	k__norank_d__Bacteria	p__Proteobacteria	c__Gammaproteobacteria	o__Competibacterales	f__Competibacteraceae	g__Candidatus_Competibacter	s__uncultured_gamma_proteobacterium_g__Candidatus_Competibacter	OTU1125	0	0	0	0	0	0	0	0	0	0	0	0	0	0	0	0	0	0	0	0	8	0	0	0	0	0	0	0	0	0	0	0	0	0	0	0	13
d__Bacteria	k__norank_d__Bacteria	p__Bacteroidetes	c__Bacteroidia	o__Chitinophagales	f__Saprospiraceae	g__norank_f__Saprospiraceae	s__unclassified_g__norank_f__Saprospiraceae	OTU1081	2	0	0	0	0	0	0	0	0	0	0	0	0	0	0	0	0	0	0	0	0	0	0	0	0	0	0	0	0	0	0	0	0	0	0	0	3
d__Bacteria	k__norank_d__Bacteria	p__Proteobacteria	c__Gammaproteobacteria	o__Betaproteobacteriales	f__Burkholderiaceae	g__Acidovorax	s__unclassified_g__Acidovorax	OTU1095	36	0	0	0	2	8	3	0	7	1	7	0	0	0	49	3	0	0	0	0	292	4	415	286	0	0	0	2	0	0	0	0	0	0	0	0	1772
d__Bacteria	k__norank_d__Bacteria	p__Proteobacteria	c__Gammaproteobacteria	o__Xanthomonadales	f__Xanthomonadaceae	g__Thermomonas	s__Thermomonas_haemolytica	OTU1108	3	0	0	0	0	2	0	2	0	0	0	0	0	0	0	0	0	2	7	0	23	0	20	3	0	0	0	0	1	0	0	0	0	0	0	0	149
d__Bacteria	k__norank_d__Bacteria	p__FBP	c__norank_p__FBP	o__norank_c__norank_p__FBP	f__norank_o__norank_c__norank_p__FBP	g__norank_f__norank_o__norank_c__norank_p__FBP	s__unclassified_g__norank_f__norank_o__norank_c__norank_p__FBP	OTU1111	6	0	0	0	0	0	0	0	0	0	0	0	0	0	2	0	0	0	0	0	0	0	2	1	0	0	0	0	0	0	0	0	0	0	0	0	22
d__Bacteria	k__norank_d__Bacteria	p__Firmicutes	c__Clostridia	o__Clostridiales	f__Ruminococcaceae	g__[Eubacterium]_coprostanoligenes_group	s__gut_metagenome_g__[Eubacterium]_coprostanoligenes_group	OTU1118	4	0	0	0	0	0	0	0	0	0	0	0	0	0	0	0	0	0	0	0	0	0	0	0	0	0	0	0	0	6	0	0	0	0	0	0	10
d__Bacteria	k__norank_d__Bacteria	p__Proteobacteria	c__Deltaproteobacteria	o__Desulfobacterales	f__Desulfobacteraceae	g__Desulfococcus	s__unclassified_g__Desulfococcus	OTU1126	0	0	0	0	0	0	0	0	0	0	0	0	0	0	0	0	0	0	0	0	0	0	0	0	0	0	0	0	0	0	0	0	0	0	0	0	2
d__Bacteria	k__norank_d__Bacteria	p__Acidobacteria	c__Subgroup_17	o__norank_c__Subgroup_17	f__norank_o__norank_c__Subgroup_17	g__norank_f__norank_o__norank_c__Subgroup_17	s__uncultured_bacterium_g__norank_f__norank_o__norank_c__Subgroup_17	OTU1075	2	0	0	0	0	0	0	0	0	0	0	0	0	0	2	0	0	0	0	0	10	0	0	11	0	0	0	0	0	0	0	0	0	0	0	0	34
d__Bacteria	k__norank_d__Bacteria	p__Bacteroidetes	c__Bacteroidia	o__Chitinophagales	f__norank_o__Chitinophagales	g__norank_f__norank_o__Chitinophagales	s__uncultured_bacterium_g__norank_f__norank_o__Chitinophagales	OTU1080	5	0	0	0	0	0	0	0	0	0	0	0	0	0	7	0	0	0	0	0	28	0	34	5	0	0	0	0	0	0	0	0	0	0	0	0	128
d__Bacteria	k__norank_d__Bacteria	p__Proteobacteria	c__Gammaproteobacteria	o__Xanthomonadales	f__Rhodanobacteraceae	g__Chiayiivirga	s__uncultured_bacterium_g__Chiayiivirga	OTU1098	18	0	0	0	0	0	0	0	0	0	0	0	0	0	5	0	0	0	0	0	45	0	61	51	0	0	0	0	0	0	0	0	0	0	0	0	292
d__Bacteria	k__norank_d__Bacteria	p__Proteobacteria	c__Gammaproteobacteria	o__Betaproteobacteriales	f__Burkholderiaceae	g__Aquabacterium	s__unclassified_g__Aquabacterium	OTU1100	6	0	0	0	0	0	0	0	0	3	0	0	0	4	12	0	0	0	0	0	34	0	47	6	1	0	0	0	0	2	0	0	0	2	0	0	174
d__Bacteria	k__norank_d__Bacteria	p__Proteobacteria	c__Deltaproteobacteria	o__Syntrophobacterales	f__Syntrophaceae	g__norank_f__Syntrophaceae	s__unclassified_g__norank_f__Syntrophaceae	OTU1104	2	0	0	0	0	0	0	0	0	0	0	0	0	0	0	0	0	0	0	0	0	0	0	0	0	0	0	0	0	0	0	0	0	0	0	0	2
d__Bacteria	k__norank_d__Bacteria	p__Proteobacteria	c__Gammaproteobacteria	o__Betaproteobacteriales	f__unclassified_o__Betaproteobacteriales	g__unclassified_o__Betaproteobacteriales	s__unclassified_o__Betaproteobacteriales	OTU1109	4	8	4	0	4	13	4	40	6	4	9	8	0	5	0	4	7	0	1	1	4	27	3	0	0	0	0	2	0	0	0	15	0	2	0	2	196
d__Bacteria	k__norank_d__Bacteria	p__Proteobacteria	c__Deltaproteobacteria	o__Bdellovibrionales	f__Bdellovibrionaceae	g__Bdellovibrio	s__uncultured_bacterium_g__Bdellovibrio	OTU1121	0	0	0	0	0	0	0	0	0	0	0	0	0	0	0	0	0	0	0	0	0	0	0	0	0	0	0	0	0	0	0	0	0	0	0	0	2
d__Bacteria	k__norank_d__Bacteria	p__Verrucomicrobia	c__Verrucomicrobiae	o__Verrucomicrobiales	f__Rubritaleaceae	g__Luteolibacter	s__unclassified_g__Luteolibacter	OTU1114	2	0	0	0	0	0	0	0	0	0	0	0	0	0	1	0	0	0	0	0	1	0	2	25	0	0	0	0	0	0	0	0	0	0	0	0	64
d__Bacteria	k__norank_d__Bacteria	p__Proteobacteria	c__Gammaproteobacteria	o__Betaproteobacteriales	f__Burkholderiaceae	g__Rhodoferax	s__unclassified_g__Rhodoferax	OTU1107	11	0	0	0	0	0	0	0	0	15	0	0	0	0	5	0	0	0	0	0	64	0	52	40	0	0	0	0	0	0	0	0	0	0	0	0	223
d__Bacteria	k__norank_d__Bacteria	p__Actinobacteria	c__Actinobacteria	o__Solirubrobacterales	f__67-14	g__norank_f__67-14	s__uncultured_bacterium_g__norank_f__67-14	OTU1123	0	0	0	0	0	0	0	0	0	0	0	0	0	0	4	0	0	0	0	0	5	0	0	0	0	0	0	0	0	0	0	0	0	0	0	0	19
d__Bacteria	k__norank_d__Bacteria	p__Proteobacteria	c__Alphaproteobacteria	o__Rhizobiales	f__A0839	g__norank_f__A0839	s__uncultured_bacterium_g__norank_f__A0839	OTU1083	2	0	0	0	0	0	0	0	0	0	0	0	0	0	2	0	0	0	0	0	15	0	12	2	0	0	0	0	0	0	0	0	0	0	0	0	57
d__Bacteria	k__norank_d__Bacteria	p__Proteobacteria	c__Deltaproteobacteria	o__Oligoflexales	f__0319-6G20	g__norank_f__0319-6G20	s__unclassified_g__norank_f__0319-6G20	OTU1115	1	0	0	0	0	0	0	0	0	0	0	0	0	0	0	0	0	0	0	0	0	0	2	0	0	0	0	0	0	0	0	0	0	0	0	0	3
d__Bacteria	k__norank_d__Bacteria	p__Chloroflexi	c__Anaerolineae	o__Ardenticatenales	f__norank_o__Ardenticatenales	g__norank_f__norank_o__Ardenticatenales	s__uncultured_bacterium_g__norank_f__norank_o__Ardenticatenales	OTU1117	2	0	0	0	0	0	0	0	0	0	0	0	0	0	0	0	0	0	0	0	4	0	0	0	0	0	0	0	0	0	0	0	0	0	0	0	8
d__Bacteria	k__norank_d__Bacteria	p__Firmicutes	c__Erysipelotrichia	o__Erysipelotrichales	f__Erysipelotrichaceae	g__Turicibacter	s__uncultured_bacterium_g__Turicibacter	OTU1120	0	0	0	0	17	0	0	0	0	0	0	15	0	0	1	0	8	0	0	0	34	4	18	33	0	0	0	20	0	0	0	0	0	0	0	0	153
d__Bacteria	k__norank_d__Bacteria	p__Zixibacteria	c__norank_p__Zixibacteria	o__norank_c__norank_p__Zixibacteria	f__norank_o__norank_c__norank_p__Zixibacteria	g__norank_f__norank_o__norank_c__norank_p__Zixibacteria	s__uncultured_bacterium_g__norank_f__norank_o__norank_c__norank_p__Zixibacteria	OTU1128	0	0	0	0	0	0	0	0	0	0	0	0	0	0	0	0	0	0	0	0	1	0	0	5	0	0	0	0	0	0	0	0	0	0	0	0	17
d__Bacteria	k__norank_d__Bacteria	p__Proteobacteria	c__Gammaproteobacteria	o__Betaproteobacteriales	f__Burkholderiaceae	g__unclassified_f__Burkholderiaceae	s__unclassified_f__Burkholderiaceae	OTU1086	4	0	0	0	0	0	0	0	0	0	0	0	0	0	3	0	0	0	0	0	23	0	7	18	0	0	0	0	0	0	0	0	0	0	0	0	77
d__Bacteria	k__norank_d__Bacteria	p__Cyanobacteria	c__Oxyphotobacteria	o__Chloroplast	f__norank_o__Chloroplast	g__norank_f__norank_o__Chloroplast	s__Cunninghamia_lanceolata_var._konishii	OTU1084	3	0	0	0	0	0	0	0	0	0	0	0	0	0	0	0	0	0	0	0	0	0	0	0	0	0	0	0	0	0	0	0	0	0	0	0	5
d__Bacteria	k__norank_d__Bacteria	p__Actinobacteria	c__Actinobacteria	o__Frankiales	f__Sporichthyaceae	g__Sporichthya	s__uncultured_bacterium_g__Sporichthya	OTU1088	4	0	0	0	0	0	0	0	0	0	0	0	0	0	0	0	0	0	0	0	0	0	0	0	0	0	0	0	0	0	0	0	0	0	0	0	4
d__Bacteria	k__norank_d__Bacteria	p__Proteobacteria	c__Gammaproteobacteria	o__PLTA13	f__norank_o__PLTA13	g__norank_f__norank_o__PLTA13	s__metagenome_g__norank_f__norank_o__PLTA13	OTU1093	3	0	0	0	0	0	0	0	0	0	0	0	0	0	0	0	0	0	0	0	0	0	0	0	0	0	0	0	0	0	0	0	0	0	0	0	3
d__Bacteria	k__norank_d__Bacteria	p__Proteobacteria	c__Alphaproteobacteria	o__Rickettsiales	f__Mitochondria	g__norank_f__Mitochondria	s__unclassified_g__norank_f__Mitochondria	OTU1119	0	0	0	0	0	0	0	0	0	0	0	0	0	0	0	0	0	0	0	0	0	0	0	0	0	0	0	0	0	0	0	0	0	0	0	0	5
d__Bacteria	k__norank_d__Bacteria	p__Actinobacteria	c__Actinobacteria	o__PeM15	f__norank_o__PeM15	g__norank_f__norank_o__PeM15	s__metagenome_g__norank_f__norank_o__PeM15	OTU1154	0	0	0	0	0	0	0	0	0	0	0	0	0	0	0	0	0	0	0	0	0	0	0	0	0	0	0	0	1	0	0	0	0	0	0	0	7
d__Bacteria	k__norank_d__Bacteria	p__Proteobacteria	c__Gammaproteobacteria	o__Cellvibrionales	f__Cellvibrionaceae	g__Cellvibrio	s__unclassified_g__Cellvibrio	OTU1130	10	0	0	0	0	0	0	0	0	0	0	0	0	0	10	0	0	0	0	0	36	0	95	51	1	0	0	0	0	0	0	0	0	0	0	0	382
d__Bacteria	k__norank_d__Bacteria	p__Proteobacteria	c__Gammaproteobacteria	o__Betaproteobacteriales	f__Nitrosomonadaceae	g__Ellin6067	s__unclassified_g__Ellin6067	OTU1135	4	0	0	0	0	0	0	0	0	0	0	0	0	0	0	0	0	0	0	0	10	0	20	8	0	0	0	0	0	0	0	0	0	0	0	0	79
d__Bacteria	k__norank_d__Bacteria	p__Proteobacteria	c__Gammaproteobacteria	o__Methylococcales	f__Methylococcaceae	g__Methylocaldum	s__uncultured_bacterium_g__Methylocaldum	OTU1132	0	0	0	0	0	0	0	0	0	0	0	0	0	0	0	0	0	0	0	0	21	0	18	6	0	0	0	0	0	0	0	0	0	0	0	0	75
d__Bacteria	k__norank_d__Bacteria	p__Bacteroidetes	c__Bacteroidia	o__Sphingobacteriales	f__NS11-12_marine_group	g__norank_f__NS11-12_marine_group	s__uncultured_bacterium_g__norank_f__NS11-12_marine_group	OTU1181	0	0	0	0	0	0	0	0	0	0	0	0	0	0	0	0	0	0	0	0	0	0	0	0	0	0	0	0	0	0	0	0	0	0	0	0	4
d__Bacteria	k__norank_d__Bacteria	p__Proteobacteria	c__Gammaproteobacteria	o__Betaproteobacteriales	f__Rhodocyclaceae	g__Zoogloea	s__uncultured_bacterium_g__Zoogloea	OTU1133	4	0	0	0	0	0	0	0	0	0	0	3	0	0	0	0	0	0	0	0	13	0	42	1	0	0	0	0	0	0	0	0	0	0	0	0	70
d__Bacteria	k__norank_d__Bacteria	p__Acidobacteria	c__Acidobacteriia	o__Subgroup_2	f__norank_o__Subgroup_2	g__norank_f__norank_o__Subgroup_2	s__uncultured_Acidobacteria_bacterium_g__norank_f__norank_o__Subgroup_2	OTU1144	1	0	0	0	0	2	1	2	0	0	0	0	0	4	7	4	0	0	0	7	15	0	14	0	0	0	2	0	0	0	0	0	0	0	12	0	86
d__Bacteria	k__norank_d__Bacteria	p__Actinobacteria	c__Actinobacteria	o__Solirubrobacterales	f__67-14	g__norank_f__67-14	s__uncultured_bacterium_g__norank_f__67-14	OTU1160	0	0	3	0	0	0	0	0	0	0	0	0	0	0	0	0	0	0	0	0	23	0	0	3	0	0	0	0	0	0	0	0	0	0	0	0	50
d__Bacteria	k__norank_d__Bacteria	p__Deinococcus-Thermus	c__Deinococci	o__Deinococcales	f__Deinococcaceae	g__Deinococcus	s__Deinococcus_sp._ID1504	OTU1131	0	0	0	0	0	0	0	0	0	0	0	0	0	0	0	0	0	0	0	0	0	0	0	0	0	0	0	0	0	0	0	0	0	0	0	0	5
d__Bacteria	k__norank_d__Bacteria	p__Firmicutes	c__Negativicutes	o__Selenomonadales	f__Acidaminococcaceae	g__Phascolarctobacterium	s__uncultured_organism_g__Phascolarctobacterium	OTU1129	0	0	0	20	36	0	0	0	0	0	0	0	23	0	1	0	0	0	0	0	0	55	5	0	0	0	0	0	0	2093	0	0	0	0	0	0	2261
d__Bacteria	k__norank_d__Bacteria	p__Bacteroidetes	c__Bacteroidia	o__Chitinophagales	f__Saprospiraceae	g__norank_f__Saprospiraceae	s__wastewater_metagenome_g__norank_f__Saprospiraceae	OTU1137	0	0	0	0	0	0	0	0	0	0	0	0	0	0	0	0	0	0	0	0	0	0	0	0	0	0	0	0	0	0	0	0	0	0	0	0	9
d__Bacteria	k__norank_d__Bacteria	p__Proteobacteria	c__Deltaproteobacteria	o__PB19	f__norank_o__PB19	g__norank_f__norank_o__PB19	s__metagenome_g__norank_f__norank_o__PB19	OTU1168	0	0	0	0	0	0	0	0	0	0	0	0	0	0	0	0	0	0	0	0	1	0	0	0	0	0	0	0	0	0	0	0	0	0	0	0	4
d__Bacteria	k__norank_d__Bacteria	p__Proteobacteria	c__Gammaproteobacteria	o__Cellvibrionales	f__Spongiibacteraceae	g__BD1-7_clade	s__metagenome_g__BD1-7_clade	OTU1140	1	0	0	0	0	0	0	0	0	0	0	0	0	0	2	0	0	0	0	0	1	0	28	3	0	0	0	0	0	0	0	0	0	0	0	0	48
d__Bacteria	k__norank_d__Bacteria	p__Chlamydiae	c__Chlamydiae	o__Chlamydiales	f__Parachlamydiaceae	g__Candidatus_Protochlamydia	s__metagenome_g__Candidatus_Protochlamydia	OTU1138	0	0	0	0	0	0	0	0	0	0	0	0	0	0	0	0	0	0	0	0	3	0	0	0	0	0	0	0	0	0	0	0	0	0	0	0	6
d__Bacteria	k__norank_d__Bacteria	p__Latescibacteria	c__Latescibacteria	o__norank_c__Latescibacteria	f__norank_o__norank_c__Latescibacteria	g__norank_f__norank_o__norank_c__Latescibacteria	s__uncultured_prokaryote_g__norank_f__norank_o__norank_c__Latescibacteria	OTU1148	0	0	0	0	0	0	0	0	0	0	0	0	0	0	0	0	0	0	0	0	0	0	0	0	0	0	0	0	0	0	0	0	0	0	0	0	3
d__Bacteria	k__norank_d__Bacteria	p__Bacteroidetes	c__Bacteroidia	o__Chitinophagales	f__Saprospiraceae	g__norank_f__Saprospiraceae	s__uncultured_Saprospiraceae_bacterium_g__norank	OTU1141	1	0	0	0	0	0	0	0	0	0	0	0	0	0	5	0	0	0	0	0	22	0	23	0	0	0	0	0	0	0	0	0	0	0	0	0	63
d__Bacteria	k__norank_d__Bacteria	p__Proteobacteria	c__Gammaproteobacteria	o__Methylococcales	f__Methylococcaceae	g__Methyloparacoccus	s__uncultured_bacterium_g__Methyloparacoccus	OTU1134	0	0	0	0	0	0	0	0	0	0	0	0	0	0	2	0	0	0	0	0	17	0	5	0	0	0	0	0	0	0	0	0	0	0	0	0	26
d__Bacteria	k__norank_d__Bacteria	p__Proteobacteria	c__Gammaproteobacteria	o__Legionellales	f__Legionellaceae	g__Legionella	s__uncultured_bacterium_g__Legionella	OTU1161	1	0	0	0	0	0	0	0	0	0	0	0	0	0	0	0	0	0	0	0	24	0	6	22	0	0	0	0	0	0	0	0	0	0	0	0	82
d__Bacteria	k__norank_d__Bacteria	p__Acidobacteria	c__Subgroup_17	o__norank_c__Subgroup_17	f__norank_o__norank_c__Subgroup_17	g__norank_f__norank_o__norank_c__Subgroup_17	s__metagenome_g__norank_f__norank_o__norank_c__Subgroup_17	OTU1164	0	0	0	0	0	0	0	0	0	0	0	0	0	0	0	0	0	0	0	0	22	0	13	33	0	0	0	0	0	0	0	0	0	0	0	0	75
d__Bacteria	k__norank_d__Bacteria	p__Proteobacteria	c__Gammaproteobacteria	o__Xanthomonadales	f__Rhodanobacteraceae	g__Dyella	s__unclassified_g__Dyella	OTU1153	3	14	10	30	19	92	27	36	10	23	33	3	5	11	11	9	48	3	0	2	18	26	47	22	4	2	1	8	0	1	1	9	2	1	5	0	620
d__Bacteria	k__norank_d__Bacteria	p__Elusimicrobia	c__Elusimicrobia	o__MVP-88	f__norank_o__MVP-88	g__norank_f__norank_o__MVP-88	s__uncultured_bacterium_g__norank_f__norank_o__MVP-88	OTU1172	0	0	0	0	0	0	0	0	0	0	0	0	0	0	0	0	0	0	0	0	1	0	0	0	0	0	0	0	0	0	0	0	0	0	0	0	5
d__Bacteria	k__norank_d__Bacteria	p__Proteobacteria	c__Alphaproteobacteria	o__Caulobacterales	f__Hyphomonadaceae	g__SWB02	s__unclassified_g__SWB02	OTU1178	0	0	0	0	0	0	0	0	0	0	0	0	0	0	0	0	0	0	0	0	0	0	0	0	0	0	0	0	0	0	0	0	0	0	0	0	3
d__Bacteria	k__norank_d__Bacteria	p__Proteobacteria	c__Deltaproteobacteria	o__NB1-j	f__norank_o__NB1-j	g__norank_f__norank_o__NB1-j	s__unclassified_g__norank_f__norank_o__NB1-j	OTU1139	0	0	0	0	0	0	0	0	0	0	0	0	0	0	3	0	0	0	0	0	0	0	0	0	0	0	0	0	0	0	0	0	0	0	0	0	6
d__Bacteria	k__norank_d__Bacteria	p__Gemmatimonadetes	c__Gemmatimonadetes	o__Gemmatimonadales	f__Gemmatimonadaceae	g__norank_f__Gemmatimonadaceae	s__unclassified_g__norank_f__Gemmatimonadaceae	OTU1142	0	0	0	0	0	0	0	0	0	0	0	0	0	0	0	0	0	0	0	0	0	0	0	0	0	0	0	0	0	0	0	0	0	0	0	0	3
d__Bacteria	k__norank_d__Bacteria	p__Chloroflexi	c__OLB14	o__norank_c__OLB14	f__norank_o__norank_c__OLB14	g__norank_f__norank_o__norank_c__OLB14	s__uncultured_Chloroflexi_bacterium_g__norank_f__norank_o__norank_c__OLB14	OTU1145	0	0	0	0	0	0	0	0	0	0	0	0	0	0	0	0	0	0	0	0	0	0	0	0	0	0	0	0	0	0	0	0	0	0	0	0	3
d__Bacteria	k__norank_d__Bacteria	p__Proteobacteria	c__Gammaproteobacteria	o__Competibacterales	f__Competibacteraceae	g__Candidatus_Competibacter	s__uncultured_bacterium_g__Candidatus_Competibacter	OTU1147	0	0	0	15	0	52	0	0	0	0	0	0	0	0	1	0	0	0	0	0	13	0	20	4	0	0	0	0	0	0	0	0	0	0	0	0	153
d__Bacteria	k__norank_d__Bacteria	p__Proteobacteria	c__Gammaproteobacteria	o__Xanthomonadales	f__Rhodanobacteraceae	g__norank_f__Rhodanobacteraceae	s__uncultured_bacterium_g__norank_f__Rhodanobacteraceae	OTU1159	0	0	0	0	0	0	0	0	0	0	0	0	0	0	0	0	0	0	0	0	0	0	0	6	0	0	0	0	0	0	0	0	0	0	0	0	15
d__Bacteria	k__norank_d__Bacteria	p__Proteobacteria	c__Gammaproteobacteria	o__Betaproteobacteriales	f__Rhodocyclaceae	g__unclassified_f__Rhodocyclaceae	s__unclassified_f__Rhodocyclaceae	OTU1150	0	0	0	0	0	0	0	0	0	0	0	0	0	0	0	0	0	0	0	0	8	0	12	0	0	0	0	0	0	0	0	0	0	0	0	0	36
d__Bacteria	k__norank_d__Bacteria	p__Chloroflexi	c__Anaerolineae	o__Anaerolineales	f__Anaerolineaceae	g__norank_f__Anaerolineaceae	s__uncultured_Chloroflexi_bacterium_g__norank_f__Anaerolineaceae	OTU1158	1	0	0	0	0	0	0	0	0	0	0	0	0	0	2	0	0	0	0	0	0	0	0	0	0	0	0	0	0	0	0	0	0	0	0	0	5
d__Bacteria	k__norank_d__Bacteria	p__Fusobacteria	c__Fusobacteriia	o__Fusobacteriales	f__Fusobacteriaceae	g__Fusobacterium	s__Fusobacterium_varium	OTU1176	3	0	0	0	0	0	0	0	0	0	0	0	0	0	0	0	0	0	0	0	0	0	0	3	0	0	0	0	0	0	0	0	0	0	0	0	8
d__Bacteria	k__norank_d__Bacteria	p__Bacteroidetes	c__Bacteroidia	o__Flavobacteriales	f__NS9_marine_group	g__norank_f__NS9_marine_group	s__metagenome_g__norank_f__NS9_marine_group	OTU1183	1	0	0	0	0	0	0	0	0	0	0	0	0	0	8	0	0	0	0	0	43	0	2	5	0	0	0	0	0	0	0	0	0	0	0	0	97
d__Bacteria	k__norank_d__Bacteria	p__Bacteroidetes	c__Bacteroidia	o__Chitinophagales	f__Chitinophagaceae	g__Ferruginibacter	s__uncultured_Sphingobacteriia_bacterium_g__Ferruginibacter	OTU1184	0	0	0	0	0	0	0	0	0	0	0	0	0	0	0	0	0	0	0	0	0	0	0	2	0	0	0	0	0	0	0	0	0	0	0	0	3
d__Bacteria	k__norank_d__Bacteria	p__Proteobacteria	c__Gammaproteobacteria	o__Betaproteobacteriales	f__Burkholderiaceae	g__Leptothrix	s__metagenome_g__Leptothrix	OTU1190	0	0	0	0	0	0	0	0	0	0	0	0	0	0	1	0	0	0	0	0	30	0	12	15	0	0	0	0	0	0	0	0	0	0	0	0	82
d__Bacteria	k__norank_d__Bacteria	p__Proteobacteria	c__Alphaproteobacteria	o__unclassified_c__Alphaproteobacteria	f__unclassified_c__Alphaproteobacteria	g__unclassified_c__Alphaproteobacteria	s__unclassified_c__Alphaproteobacteria	OTU1189	2	0	0	0	0	0	0	0	0	0	0	0	0	0	0	0	0	0	0	0	0	0	0	0	0	0	0	0	0	0	0	0	0	0	0	0	3
d__Bacteria	k__norank_d__Bacteria	p__Proteobacteria	c__Deltaproteobacteria	o__SAR324_cladeMarine_group_B	f__norank_o__SAR324_cladeMarine_group_B	g__norank_f__norank_o__SAR324_cladeMarine_group_B	s__unclassified_g__norank_f__norank_o__SAR324_cladeMarine_group_B	OTU1136	0	0	0	0	0	0	0	0	0	0	0	0	0	0	0	0	0	0	0	0	0	0	0	0	0	0	0	0	0	0	0	0	0	0	0	0	4
d__Bacteria	k__norank_d__Bacteria	p__Actinobacteria	c__Actinobacteria	o__Microtrichales	f__norank_o__Microtrichales	g__norank_f__norank_o__Microtrichales	s__unclassified_g__norank_f__norank_o__Microtrichales	OTU1149	0	0	0	0	0	0	0	0	0	0	0	0	0	7	0	0	0	0	0	0	0	0	0	0	0	0	2	0	0	0	0	0	0	0	0	0	11
d__Bacteria	k__norank_d__Bacteria	p__Acidobacteria	c__Subgroup_17	o__norank_c__Subgroup_17	f__norank_o__norank_c__Subgroup_17	g__norank_f__norank_o__norank_c__Subgroup_17	s__unclassified_g__norank_f__norank_o__norank_c__Subgroup_17	OTU1156	0	0	0	0	0	0	0	0	0	0	0	0	0	0	0	0	0	0	0	0	0	0	0	9	0	0	0	0	0	0	0	0	0	0	0	0	11
d__Bacteria	k__norank_d__Bacteria	p__Acidobacteria	c__Blastocatellia_Subgroup_4	o__11-24	f__norank_o__11-24	g__norank_f__norank_o__11-24	s__unclassified_g__norank_f__norank_o__11-24	OTU1157	0	0	0	0	0	0	0	0	0	0	0	0	0	0	0	0	0	0	0	0	0	0	5	0	0	0	0	0	0	0	0	0	0	0	0	0	6
d__Bacteria	k__norank_d__Bacteria	p__Bacteroidetes	c__Bacteroidia	o__Chitinophagales	f__Saprospiraceae	g__norank_f__Saprospiraceae	s__metagenome_g__norank_f__Saprospiraceae	OTU1169	0	0	0	0	0	0	0	0	0	0	0	0	0	0	1	0	0	0	0	0	1	0	0	0	0	0	0	0	0	0	0	0	0	0	0	0	5
d__Bacteria	k__norank_d__Bacteria	p__Actinobacteria	c__Actinobacteria	o__Solirubrobacterales	f__67-14	g__norank_f__67-14	s__uncultured_bacterium_g__norank_f__67-14	OTU1171	0	0	0	0	0	0	0	0	0	0	0	0	0	0	0	0	0	0	0	0	0	0	0	8	0	0	0	0	0	0	0	0	0	0	0	0	10
d__Bacteria	k__norank_d__Bacteria	p__Acidobacteria	c__Subgroup_17	o__norank_c__Subgroup_17	f__norank_o__norank_c__Subgroup_17	g__norank_f__norank_o__norank_c__Subgroup_17	s__uncultured_prokaryote_g__norank_f__norank_o__norank_c__Subgroup_17	OTU1188	2	0	0	0	0	0	0	0	0	0	0	0	0	0	0	0	0	0	0	0	14	0	2	0	0	0	0	0	0	0	0	0	0	0	0	0	57
d__Bacteria	k__norank_d__Bacteria	p__Proteobacteria	c__Deltaproteobacteria	o__PB19	f__norank_o__PB19	g__norank_f__norank_o__PB19	s__unclassified_g__norank_f__norank_o__PB19	OTU1170	0	0	0	0	0	0	0	0	0	0	0	0	0	0	0	0	0	0	0	0	0	0	0	0	0	0	0	0	0	0	0	0	0	0	0	0	5
d__Bacteria	k__norank_d__Bacteria	p__Proteobacteria	c__Deltaproteobacteria	o__SAR324_cladeMarine_group_B	f__norank_o__SAR324_cladeMarine_group_B	g__norank_f__norank_o__SAR324_cladeMarine_group_B	s__metagenome_g__norank_f__norank_o__SAR324_cladeMarine_group_B	OTU1174	0	0	0	0	0	0	0	0	0	0	0	0	0	0	0	0	0	0	0	0	0	0	0	0	0	0	0	0	0	0	0	0	0	0	0	0	3
d__Bacteria	k__norank_d__Bacteria	p__Actinobacteria	c__Actinobacteria	o__Corynebacteriales	f__Mycobacteriaceae	g__Mycobacterium	s__Mycobacterium_abscessus_subsp._abscessus_g__Mycobacterium	OTU1191	0	2	45	29	0	12	12	21	0	17	0	0	162	0	43	6	5	2	0	0	24	52	22	27	0	0	0	11	3	4	15	34	0	0	0	0	730
d__Bacteria	k__norank_d__Bacteria	p__Verrucomicrobia	c__Verrucomicrobiae	o__Verrucomicrobiales	f__Rubritaleaceae	g__Luteolibacter	s__unclassified_g__Luteolibacter	OTU1143	5	0	0	0	0	0	0	0	0	0	0	0	0	0	1	0	0	0	0	0	7	0	8	2	0	0	0	0	0	0	0	0	0	0	0	0	55
d__Bacteria	k__norank_d__Bacteria	p__Proteobacteria	c__Gammaproteobacteria	o__Pseudomonadales	f__Pseudomonadaceae	g__Pseudomonas	s__Pseudomonas_psychrotolerans	OTU1151	0	0	0	0	0	0	0	0	0	0	0	0	0	0	0	0	0	0	11	14	0	0	0	0	0	1	0	0	0	0	0	0	0	0	1	0	91
d__Bacteria	k__norank_d__Bacteria	p__Proteobacteria	c__Deltaproteobacteria	o__Bdellovibrionales	f__Bdellovibrionaceae	g__Bdellovibrio	s__unclassified_g__Bdellovibrio	OTU1162	3	0	0	0	0	0	0	0	0	0	0	0	0	0	0	0	0	0	0	0	15	0	44	0	0	0	0	0	0	0	0	0	0	0	0	0	81
d__Bacteria	k__norank_d__Bacteria	p__Proteobacteria	c__Gammaproteobacteria	o__Steroidobacterales	f__Steroidobacteraceae	g__norank_f__Steroidobacteraceae	s__uncultured_gamma_proteobacterium_g__norank_f__Steroidobacteraceae	OTU1146	0	0	0	0	0	0	0	0	0	0	0	0	0	0	6	0	0	0	0	0	19	0	2	3	0	0	0	0	0	0	0	0	0	0	0	0	74
d__Bacteria	k__norank_d__Bacteria	p__Actinobacteria	c__Actinobacteria	o__Propionibacteriales	f__Propionibacteriaceae	g__Friedmanniella	s__uncultured_bacterium_g__Friedmanniella	OTU1173	0	0	0	0	0	0	0	0	0	0	0	0	0	0	0	0	0	0	0	0	0	0	0	0	0	0	0	0	0	0	0	0	0	0	0	0	3
d__Bacteria	k__norank_d__Bacteria	p__Proteobacteria	c__Gammaproteobacteria	o__Xanthomonadales	f__Xanthomonadaceae	g__Thermomonas	s__uncultured_bacterium_g__Thermomonas	OTU1177	1	0	5	0	0	0	0	0	0	0	0	0	0	0	0	0	0	0	0	0	3	0	2	11	0	0	0	0	0	0	0	0	0	0	0	0	25
d__Bacteria	k__norank_d__Bacteria	p__Calditrichaeota	c__Calditrichia	o__Calditrichales	f__Calditrichaceae	g__JdFR-76	s__uncultured_bacterium_g__JdFR-76	OTU1185	0	0	0	0	0	0	0	0	0	0	0	0	0	0	0	0	0	0	0	0	0	0	0	0	0	0	2	0	0	0	0	0	0	0	0	0	3
d__Bacteria	k__norank_d__Bacteria	p__Patescibacteria	c__Saccharimonadia	o__Saccharimonadales	f__norank_o__Saccharimonadales	g__norank_f__norank_o__Saccharimonadales	s__uncultured_bacterium_g__norank_f__norank_o__Saccharimonadales	OTU1186	0	0	0	0	0	0	0	0	0	0	0	0	0	0	0	0	0	0	0	0	0	0	0	0	0	0	0	0	0	0	0	0	0	0	0	0	3
d__Bacteria	k__norank_d__Bacteria	p__Proteobacteria	c__Gammaproteobacteria	o__Xanthomonadales	f__Rhodanobacteraceae	g__norank_f__Rhodanobacteraceae	s__uncultured_bacterium_g__norank_f__Rhodanobacteraceae	OTU1152	0	0	0	0	0	0	0	0	0	0	0	0	0	0	0	0	0	0	0	0	14	0	50	11	0	0	0	0	0	0	0	0	0	0	0	0	130
d__Bacteria	k__norank_d__Bacteria	p__Proteobacteria	c__Alphaproteobacteria	o__Rhodobacterales	f__Rhodobacteraceae	g__Ruegeria	s__Ruegeria_mobilis_g__Ruegeria	OTU1165	11	0	0	0	0	0	0	0	0	0	0	0	0	0	0	0	0	0	0	0	0	0	0	0	0	0	0	0	0	2	0	0	0	0	0	0	105
d__Bacteria	k__norank_d__Bacteria	p__Bacteroidetes	c__Ignavibacteria	o__Kryptoniales	f__BSV26	g__norank_f__BSV26	s__uncultured_prokaryote_g__norank_f__BSV26	OTU1167	0	0	0	0	0	0	0	0	0	0	0	0	0	0	0	0	0	0	0	0	0	0	0	0	0	0	0	0	0	0	0	0	0	0	0	0	5
d__Bacteria	k__norank_d__Bacteria	p__Gemmatimonadetes	c__Gemmatimonadetes	o__Gemmatimonadales	f__Gemmatimonadaceae	g__norank_f__Gemmatimonadaceae	s__uncultured_soil_bacterium_g__norank_f__Gemmatimonadaceae	OTU1166	3	0	0	0	0	0	0	0	0	0	0	0	0	0	2	0	0	0	0	0	3	0	11	0	0	0	0	0	0	0	0	0	0	0	0	0	43
d__Bacteria	k__norank_d__Bacteria	p__Chloroflexi	c__unclassified_p__Chloroflexi	o__unclassified_p__Chloroflexi	f__unclassified_p__Chloroflexi	g__unclassified_p__Chloroflexi	s__unclassified_p__Chloroflexi	OTU1179	0	0	0	0	0	0	0	0	0	0	0	0	0	0	1	0	0	0	0	0	1	0	0	0	0	0	0	0	0	0	0	0	0	0	0	0	4
d__Bacteria	k__norank_d__Bacteria	p__unclassified_k__norank_d__Bacteria	c__unclassified_k__norank_d__Bacteria	o__unclassified_k__norank_d__Bacteria	f__unclassified_k__norank_d__Bacteria	g__unclassified_k__norank_d__Bacteria	s__unclassified_k__norank_d__Bacteria	OTU1175	0	0	0	0	0	0	0	0	0	0	0	0	0	0	0	0	0	0	0	0	0	0	10	0	0	0	0	0	0	0	0	0	0	0	0	0	11
d__Bacteria	k__norank_d__Bacteria	p__Chloroflexi	c__Anaerolineae	o__Anaerolineales	f__Anaerolineaceae	g__Anaerolinea	s__uncultured_Anaerolineaceae_bacterium_g__Anaerolinea	OTU1180	0	0	0	0	0	0	0	0	0	0	0	0	0	0	0	0	0	0	0	0	0	0	0	0	0	0	0	0	0	0	0	0	0	0	0	0	2
d__Bacteria	k__norank_d__Bacteria	p__Proteobacteria	c__Gammaproteobacteria	o__Betaproteobacteriales	f__Burkholderiaceae	g__Limnobacter	s__uncultured_bacterium_g__Limnobacter	OTU1192	0	0	0	0	0	0	0	0	0	0	0	0	0	0	0	0	0	0	0	0	2	0	0	0	0	0	0	0	0	0	0	0	0	0	0	0	3
d__Bacteria	k__norank_d__Bacteria	p__Bacteroidetes	c__Bacteroidia	o__Chitinophagales	f__37-13	g__norank_f__37-13	s__unclassified_g__norank_f__37-13	OTU1182	0	0	0	0	0	0	0	0	0	0	0	0	0	0	0	0	0	0	0	0	0	0	0	0	0	0	0	0	0	0	0	0	0	0	0	0	2
d__Bacteria	k__norank_d__Bacteria	p__Proteobacteria	c__Alphaproteobacteria	o__unclassified_c__Alphaproteobacteria	f__unclassified_c__Alphaproteobacteria	g__unclassified_c__Alphaproteobacteria	s__unclassified_c__Alphaproteobacteria	OTU1187	0	0	0	0	0	0	0	0	0	0	0	0	0	0	0	0	0	0	0	0	0	0	0	0	0	0	0	0	0	0	0	0	0	0	0	0	2
d__Bacteria	k__norank_d__Bacteria	p__Actinobacteria	c__Actinobacteria	o__Solirubrobacterales	f__67-14	g__norank_f__67-14	s__unclassified_g__norank_f__67-14	OTU1163	0	0	0	0	15	0	0	0	0	0	0	0	0	0	3	0	0	0	0	0	13	0	0	0	0	0	0	0	0	0	0	1	0	0	0	0	37
d__Bacteria	k__norank_d__Bacteria	p__Chloroflexi	c__Chloroflexia	o__Chloroflexales	f__Roseiflexaceae	g__unclassified_f__Roseiflexaceae	s__unclassified_f__Roseiflexaceae	OTU1155	0	0	0	0	0	0	0	0	0	0	0	0	0	0	0	0	0	0	0	0	0	0	0	0	0	0	0	0	0	0	0	0	0	0	0	0	4
d__Bacteria	k__norank_d__Bacteria	p__Firmicutes	c__Clostridia	o__Clostridiales	f__Ruminococcaceae	g__unclassified_f__Ruminococcaceae	s__unclassified_f__Ruminococcaceae	OTU1202	0	0	0	0	6	0	0	0	0	0	0	0	0	0	0	0	0	0	0	0	0	0	0	0	0	0	0	0	0	0	0	0	0	0	0	0	6
d__Bacteria	k__norank_d__Bacteria	p__Actinobacteria	c__Actinobacteria	o__Solirubrobacterales	f__67-14	g__norank_f__67-14	s__metagenome_g__norank_f__67-14	OTU1197	0	0	0	1	0	0	0	0	0	0	0	0	0	0	2	0	0	0	0	0	24	0	5	6	0	0	0	0	0	1	0	0	1	0	0	0	87
d__Bacteria	k__norank_d__Bacteria	p__Firmicutes	c__Erysipelotrichia	o__Erysipelotrichales	f__Erysipelotrichaceae	g__Allobaculum	s__uncultured_bacterium_g__Allobaculum	OTU1220	0	0	0	0	5	0	0	0	0	0	0	0	0	0	0	0	0	0	0	0	0	0	0	0	0	0	0	0	0	0	0	0	0	0	0	0	5
d__Bacteria	k__norank_d__Bacteria	p__Proteobacteria	c__Gammaproteobacteria	o__Betaproteobacteriales	f__SC-I-84	g__norank_f__SC-I-84	s__uncultured_bacterium_g__norank_f__SC-I-84	OTU1195	0	0	0	12	0	0	0	0	0	0	0	0	0	0	0	0	0	0	0	0	8	0	0	28	0	0	0	0	0	0	0	0	0	0	0	0	56
d__Bacteria	k__norank_d__Bacteria	p__Firmicutes	c__Clostridia	o__Clostridiales	f__Ruminococcaceae	g__Ruminiclostridium_5	s__uncultured_organism_g__Ruminiclostridium_5	OTU1218	0	0	0	0	18	0	0	0	0	0	0	0	0	0	0	0	0	0	0	0	0	0	0	0	0	0	0	0	0	0	0	0	0	0	0	0	18
d__Bacteria	k__norank_d__Bacteria	p__Chloroflexi	c__Chloroflexia	o__Thermomicrobiales	f__JG30-KF-CM45	g__norank_f__JG30-KF-CM45	s__uncultured_bacterium_g__norank_f__JG30-KF-CM45	OTU1222	0	0	0	0	8	0	0	0	0	0	0	0	0	0	0	0	0	0	0	0	0	0	0	0	0	0	0	0	0	0	0	0	0	0	0	0	8
d__Bacteria	k__norank_d__Bacteria	p__Proteobacteria	c__Gammaproteobacteria	o__Betaproteobacteriales	f__Burkholderiaceae	g__Azohydromonas	s__uncultured_bacterium_g__Azohydromonas	OTU1193	11	0	0	0	0	0	0	1	0	0	0	0	0	0	4	0	2	0	0	0	276	0	553	34	0	0	0	0	0	1	0	0	0	0	0	0	1272
d__Bacteria	k__norank_d__Bacteria	p__Proteobacteria	c__Alphaproteobacteria	o__Reyranellales	f__Reyranellaceae	g__Reyranella	s__unclassified_g__Reyranella	OTU1215	7	0	2	8	13	17	1	6	0	1	0	0	12	0	0	0	7	0	0	17	18	0	15	23	0	0	0	3	0	1	2	8	0	1	0	0	187
d__Bacteria	k__norank_d__Bacteria	p__Bacteroidetes	c__Bacteroidia	o__Bacteroidales	f__Bacteroidaceae	g__Bacteroides	s__unclassified_g__Bacteroides	OTU1231	0	0	0	0	11	0	0	0	0	0	0	0	0	0	0	0	0	0	0	0	0	0	0	0	0	0	0	0	0	0	0	0	0	0	0	0	11
d__Bacteria	k__norank_d__Bacteria	p__Proteobacteria	c__Gammaproteobacteria	o__Betaproteobacteriales	f__Burkholderiaceae	g__Curvibacter	s__uncultured_organism_g__Curvibacter	OTU1196	3	4	13	10	0	17	6	4	6	0	0	2	24	4	0	0	15	4	0	0	21	0	1	4	0	0	0	1	0	0	0	0	0	1	0	2	191
d__Bacteria	k__norank_d__Bacteria	p__Latescibacteria	c__Latescibacteria	o__norank_c__Latescibacteria	f__norank_o__norank_c__Latescibacteria	g__norank_f__norank_o__norank_c__Latescibacteria	s__uncultured_bacterium_g__norank_f__norank_o__norank_c__Latescibacteria	OTU1199	0	0	0	0	0	0	0	0	0	0	0	0	0	0	0	0	0	0	0	0	0	0	0	0	0	0	0	0	0	0	0	0	0	0	0	0	2
d__Bacteria	k__norank_d__Bacteria	p__Proteobacteria	c__Alphaproteobacteria	o__Sphingomonadales	f__Sphingomonadaceae	g__Sphingomonas	s__unclassified_g__Sphingomonas	OTU1200	27	0	1	4	10	15	10	13	1	4	1	0	25	0	20	0	6	0	0	9	154	6	143	90	3	18	5	2	1	2	0	2	0	3	1	0	914
d__Bacteria	k__norank_d__Bacteria	p__Firmicutes	c__Clostridia	o__Clostridiales	f__Lachnospiraceae	g__unclassified_f__Lachnospiraceae	s__unclassified_f__Lachnospiraceae	OTU1206	0	0	0	0	6	0	0	0	0	0	0	0	0	0	0	0	0	0	0	0	0	0	0	0	0	0	0	0	0	5	0	0	0	0	0	0	11
d__Bacteria	k__norank_d__Bacteria	p__Firmicutes	c__Clostridia	o__Clostridiales	f__Family_XII_o__Clostridiales	g__Fusibacter	s__unclassified_g__Fusibacter	OTU1198	3	0	0	0	0	0	0	0	0	0	0	0	0	0	0	0	0	0	0	0	0	0	0	0	0	0	0	0	0	0	0	0	0	0	0	0	41
d__Bacteria	k__norank_d__Bacteria	p__Proteobacteria	c__Alphaproteobacteria	o__Rhizobiales	f__Xanthobacteraceae	g__Pseudolabrys	s__uncultured_bacterium_g__Pseudolabrys	OTU1204	0	0	2	0	3	0	0	2	0	0	0	0	0	0	10	0	0	0	0	0	5	0	10	23	0	0	0	0	0	0	0	0	0	0	0	0	73
d__Bacteria	k__norank_d__Bacteria	p__unclassified_k__norank_d__Bacteria	c__unclassified_k__norank_d__Bacteria	o__unclassified_k__norank_d__Bacteria	f__unclassified_k__norank_d__Bacteria	g__unclassified_k__norank_d__Bacteria	s__unclassified_k__norank_d__Bacteria	OTU1234	0	0	0	0	7	0	0	0	0	0	0	0	0	0	0	0	0	0	0	0	0	0	0	0	0	0	0	0	0	0	0	0	0	0	0	0	7
d__Bacteria	k__norank_d__Bacteria	p__Chloroflexi	c__AD3	o__norank_c__AD3	f__norank_o__norank_c__AD3	g__norank_f__norank_o__norank_c__AD3	s__uncultured_bacterium_g__norank_f__norank_o__norank_c__AD3	OTU1253	0	0	0	0	0	13	0	0	0	0	0	0	0	0	0	0	0	0	0	0	0	0	0	0	0	0	0	0	0	0	0	0	0	0	0	0	13
d__Bacteria	k__norank_d__Bacteria	p__Firmicutes	c__Clostridia	o__Clostridiales	f__Clostridiaceae_1	g__Clostridium_sensu_stricto_13	s__unclassified_g__Clostridium_sensu_stricto_13	OTU1227	0	0	0	0	11	0	0	0	0	0	0	0	0	0	0	0	0	0	0	0	0	0	0	0	0	0	0	0	0	0	0	0	0	0	0	0	11
d__Bacteria	k__norank_d__Bacteria	p__Proteobacteria	c__Alphaproteobacteria	o__Holosporales	f__Holosporaceae	g__norank_f__Holosporaceae	s__uncultured_bacterium_g__norank_f__Holosporaceae	OTU1241	0	0	0	0	2	0	0	0	0	0	0	0	0	0	0	1	0	0	5	0	0	11	5	0	0	0	0	0	0	0	0	1	0	0	0	0	45
d__Bacteria	k__norank_d__Bacteria	p__Actinobacteria	c__Actinobacteria	o__Glycomycetales	f__Glycomycetaceae	g__Glycomyces	s__unclassified_g__Glycomyces	OTU1246	0	0	0	0	0	30	0	0	0	0	0	0	0	0	0	0	0	0	0	0	0	0	0	6	0	0	0	0	0	0	0	0	0	0	0	0	38
d__Bacteria	k__norank_d__Bacteria	p__Actinobacteria	c__Actinobacteria	o__Glycomycetales	f__Glycomycetaceae	g__Glycomyces	s__unclassified_g__Glycomyces	OTU1251	0	0	0	0	0	26	0	0	0	0	0	0	0	0	0	0	0	0	0	0	0	0	0	3	0	0	0	0	0	0	0	0	0	0	0	0	29
d__Bacteria	k__norank_d__Bacteria	p__Firmicutes	c__Bacilli	o__Lactobacillales	f__Lactobacillaceae	g__Lactobacillus	s__unclassified_g__Lactobacillus	OTU1208	0	0	0	0	5	0	0	0	0	0	0	0	0	0	0	0	0	0	0	0	0	0	0	0	0	0	0	0	0	0	0	0	0	0	0	0	5
d__Bacteria	k__norank_d__Bacteria	p__Chloroflexi	c__Ktedonobacteria	o__Ktedonobacterales	f__JG30-KF-AS9	g__norank_f__JG30-KF-AS9	s__unclassified_g__norank_f__JG30-KF-AS9	OTU1225	0	0	0	0	4	0	0	0	0	0	0	0	0	0	0	0	0	0	0	0	0	0	0	0	0	0	0	0	0	0	0	0	0	0	0	0	4
d__Bacteria	k__norank_d__Bacteria	p__Firmicutes	c__Clostridia	o__Clostridiales	f__Ruminococcaceae	g__Fastidiosipila	s__uncultured_bacterium_g__Fastidiosipila	OTU1226	0	0	0	0	11	0	0	0	0	0	0	0	0	0	0	0	0	0	0	0	0	0	0	0	0	0	0	0	0	0	0	0	0	0	0	0	11
d__Bacteria	k__norank_d__Bacteria	p__Actinobacteria	c__Actinobacteria	o__Coriobacteriales	f__Eggerthellaceae	g__Slackia	s__uncultured_bacterium_g__Slackia	OTU1245	0	0	0	0	15	0	0	0	0	0	0	0	0	0	4	0	0	0	0	0	0	0	0	0	0	0	0	0	0	0	0	0	0	0	0	0	19
d__Bacteria	k__norank_d__Bacteria	p__Firmicutes	c__Clostridia	o__Clostridiales	f__Ruminococcaceae	g__Subdoligranulum	s__uncultured_bacterium_g__Subdoligranulum	OTU1201	0	0	0	0	6	0	0	0	0	0	0	0	0	0	1	0	0	0	0	0	8	8	0	11	0	0	0	0	0	68	0	0	1	0	0	0	111
d__Bacteria	k__norank_d__Bacteria	p__Proteobacteria	c__Deltaproteobacteria	o__Myxococcales	f__Haliangiaceae	g__Haliangium	s__uncultured_Nannocystineae_bacterium_g__Haliangium	OTU1205	0	0	0	0	4	0	0	0	0	0	0	0	0	0	0	0	0	0	0	0	0	0	0	0	0	0	0	0	0	0	0	0	0	0	0	0	4
d__Bacteria	k__norank_d__Bacteria	p__Proteobacteria	c__Alphaproteobacteria	o__Rhizobiales	f__Pleomorphomonadaceae	g__Pleomorphomonas	s__uncultured_bacterium_g__Pleomorphomonas	OTU1211	2	20	0	0	10	0	11	3	0	2	0	0	8	0	0	1	0	1	0	1	3	0	13	0	0	3	0	0	0	0	2	0	0	1	0	0	101
d__Bacteria	k__norank_d__Bacteria	p__Proteobacteria	c__Alphaproteobacteria	o__Rhizobiales	f__Xanthobacteraceae	g__unclassified_f__Xanthobacteraceae	s__unclassified_f__Xanthobacteraceae	OTU1223	4	12	3	0	4	20	10	0	15	6	0	0	46	3	2	7	5	8	0	7	74	31	53	16	0	1	0	7	0	0	0	7	5	0	10	3	421
d__Bacteria	k__norank_d__Bacteria	p__Firmicutes	c__Clostridia	o__Clostridiales	f__Lachnospiraceae	g__[Eubacterium]_hallii_group	s__unclassified_g__[Eubacterium]_hallii_group	OTU1243	3	0	0	2	129	0	0	9	0	0	0	0	0	0	1	23	10	8	0	0	2	49	0	0	0	1	0	0	0	1	0	6	0	0	0	0	277
d__Bacteria	k__norank_d__Bacteria	p__Proteobacteria	c__Alphaproteobacteria	o__Rhizobiales	f__Rhizobiaceae	g__Allorhizobium-Neorhizobium-Pararhizobium-Rhizobium	s__Rhizobium_leguminosarum_bv._viciae	OTU1238	7	4	1	4	13	104	17	14	15	7	4	9	9	29	2	6	16	4	2	3	93	26	41	36	0	2	1	2	0	0	1	6	2	0	0	2	598
d__Bacteria	k__norank_d__Bacteria	p__Firmicutes	c__Clostridia	o__DTU014	f__norank_o__DTU014	g__norank_f__norank_o__DTU014	s__uncultured_bacterium_g__norank_f__norank_o__DTU014	OTU1242	0	0	0	0	9	0	0	0	0	0	0	0	0	0	0	0	0	0	0	0	0	0	0	0	0	0	0	0	0	0	4	0	0	0	0	0	13
d__Bacteria	k__norank_d__Bacteria	p__Chloroflexi	c__JG30-KF-CM66	o__norank_c__JG30-KF-CM66	f__norank_o__norank_c__JG30-KF-CM66	g__norank_f__norank_o__norank_c__JG30-KF-CM66	s__uncultured_Anaerolineales_bacterium_g__norank_f__norank	OTU1194	0	0	0	0	0	0	0	0	0	0	0	0	0	0	0	0	0	0	0	0	0	0	0	0	0	0	0	0	0	0	0	0	0	0	0	0	3
d__Bacteria	k__norank_d__Bacteria	p__Actinobacteria	c__Actinobacteria	o__Coriobacteriales	f__Coriobacteriaceae	g__Collinsella	s__Collinsella_aerofaciens	OTU1213	16	0	0	100	163	32	0	6	0	0	0	0	0	0	6	0	12	0	0	0	67	2	33	43	0	0	0	0	0	6	0	33	0	0	0	0	680
d__Bacteria	k__norank_d__Bacteria	p__Acidobacteria	c__Acidobacteriia	o__Solibacterales	f__Solibacteraceae_Subgroup_3	g__Candidatus_Solibacter	s__uncultured_bacterium_g__Candidatus_Solibacter	OTU1216	0	0	0	0	9	0	0	0	0	0	0	0	0	0	0	0	0	0	0	0	0	0	0	0	0	0	0	0	0	0	0	0	0	0	0	0	9
d__Bacteria	k__norank_d__Bacteria	p__Firmicutes	c__Bacilli	o__Lactobacillales	f__Lactobacillaceae	g__Lactobacillus	s__unclassified_g__Lactobacillus	OTU1219	0	0	0	0	24	0	0	0	0	0	0	0	0	0	0	0	0	0	0	0	0	0	0	0	0	0	0	0	0	0	0	0	0	0	0	0	24
d__Bacteria	k__norank_d__Bacteria	p__Proteobacteria	c__Deltaproteobacteria	o__Desulfovibrionales	f__Desulfovibrionaceae	g__Bilophila	s__unclassified_g__Bilophila	OTU1233	0	0	0	0	21	0	0	0	0	0	0	0	0	0	0	0	0	0	0	0	0	0	0	0	0	0	0	0	0	0	0	0	0	0	0	0	21
d__Bacteria	k__norank_d__Bacteria	p__Actinobacteria	c__Actinobacteria	o__Acidimicrobiales	f__Acidimicrobiaceae	g__norank_f__Acidimicrobiaceae	s__uncultured_bacterium_g__norank_f__Acidimicrobiaceae	OTU1237	0	0	0	0	3	0	0	0	0	0	0	0	0	0	0	0	0	0	0	0	0	0	0	0	0	0	0	0	0	0	0	0	0	0	0	0	3
d__Bacteria	k__norank_d__Bacteria	p__Planctomycetes	c__Phycisphaerae	o__Phycisphaerales	f__Phycisphaeraceae	g__SM1A02	s__uncultured_Phycisphaeraceae_bacterium_g__SM1A02	OTU1212	0	0	0	0	2	0	0	0	0	0	0	0	0	0	0	0	0	0	0	0	0	0	0	0	0	0	0	0	0	0	0	0	0	0	0	0	2
d__Bacteria	k__norank_d__Bacteria	p__Chloroflexi	c__Anaerolineae	o__1-20	f__norank_o__1-20	g__norank_f__norank_o__1-20	s__unclassified_g__norank_f__norank_o__1-20	OTU1248	0	0	0	0	0	58	0	0	0	0	0	0	0	0	0	0	0	0	0	0	0	0	0	0	0	0	0	0	0	0	0	0	0	0	0	0	58
d__Bacteria	k__norank_d__Bacteria	p__unclassified_k__norank_d__Bacteria	c__unclassified_k__norank_d__Bacteria	o__unclassified_k__norank_d__Bacteria	f__unclassified_k__norank_d__Bacteria	g__unclassified_k__norank_d__Bacteria	s__unclassified_k__norank_d__Bacteria	OTU1254	0	0	0	0	0	71	0	0	0	0	0	0	0	0	0	0	0	0	0	0	0	0	0	0	0	0	0	0	0	0	0	0	0	0	0	0	71
d__Bacteria	k__norank_d__Bacteria	p__unclassified_k__norank_d__Bacteria	c__unclassified_k__norank_d__Bacteria	o__unclassified_k__norank_d__Bacteria	f__unclassified_k__norank_d__Bacteria	g__unclassified_k__norank_d__Bacteria	s__unclassified_k__norank_d__Bacteria	OTU1209	0	0	0	0	1	0	0	0	0	0	0	0	0	0	0	0	0	0	0	0	0	0	0	0	0	0	0	0	0	0	0	0	0	2	0	0	3
d__Bacteria	k__norank_d__Bacteria	p__Proteobacteria	c__Alphaproteobacteria	o__Caulobacterales	f__Caulobacteraceae	g__norank_f__Caulobacteraceae	s__uncultured_alpha_proteobacterium_g__norank_f__Caulobacteraceae	OTU1229	1	0	0	0	2	0	2	0	4	0	0	0	0	0	0	2	0	0	0	0	19	0	3	0	0	0	0	1	0	1	0	0	0	1	0	0	59
d__Bacteria	k__norank_d__Bacteria	p__unclassified_k__norank_d__Bacteria	c__unclassified_k__norank_d__Bacteria	o__unclassified_k__norank_d__Bacteria	f__unclassified_k__norank_d__Bacteria	g__unclassified_k__norank_d__Bacteria	s__unclassified_k__norank_d__Bacteria	OTU1230	0	0	0	0	5	0	0	0	0	0	0	0	0	0	0	0	0	0	0	0	0	0	0	0	0	0	0	0	0	0	0	0	0	0	0	0	5
d__Bacteria	k__norank_d__Bacteria	p__Proteobacteria	c__Deltaproteobacteria	o__Desulfovibrionales	f__Desulfovibrionaceae	g__Bilophila	s__Bilophila_wadsworthia	OTU1235	0	0	0	0	27	0	0	0	0	0	0	0	0	0	0	0	0	0	0	0	0	53	0	0	0	0	0	0	0	8	0	0	0	0	0	0	88
d__Bacteria	k__norank_d__Bacteria	p__Firmicutes	c__Clostridia	o__Clostridiales	f__Lachnospiraceae	g__Blautia	s__Ruminococcus_sp._5_1_39BFAA	OTU1236	1	0	19	88	278	0	0	26	0	0	0	0	75	0	6	58	0	5	0	0	22	142	21	23	0	5	0	0	0	243	0	10	1	0	0	0	1131
d__Bacteria	k__norank_d__Bacteria	p__Proteobacteria	c__Alphaproteobacteria	o__Rhizobiales	f__Methyloligellaceae	g__unclassified_f__Methyloligellaceae	s__unclassified_f__Methyloligellaceae	OTU1240	0	0	0	0	12	0	0	0	0	0	0	0	0	0	0	0	0	0	0	0	0	0	0	0	0	0	0	0	0	0	0	0	0	0	0	0	12
d__Bacteria	k__norank_d__Bacteria	p__Firmicutes	c__Erysipelotrichia	o__Erysipelotrichales	f__Erysipelotrichaceae	g__unclassified_f__Erysipelotrichaceae	s__unclassified_f__Erysipelotrichaceae	OTU1221	0	0	0	0	10	0	0	0	0	0	0	0	0	0	0	0	0	0	0	0	0	0	0	0	0	0	0	0	0	0	0	0	0	0	0	0	10
d__Bacteria	k__norank_d__Bacteria	p__Cyanobacteria	c__Oxyphotobacteria	o__Chloroplast	f__norank_o__Chloroplast	g__norank_f__norank_o__Chloroplast	s__uncultured_diatom	OTU1228	0	0	0	0	3	0	0	0	0	0	0	0	0	0	0	0	1	0	0	0	2	0	0	0	0	0	0	0	0	0	0	0	0	0	0	0	8
d__Bacteria	k__norank_d__Bacteria	p__Fusobacteria	c__Fusobacteriia	o__Fusobacteriales	f__Leptotrichiaceae	g__Leptotrichia	s__Leptotrichia_sp._oral_clone_FP036	OTU1250	0	0	0	0	0	128	0	0	0	0	0	0	0	0	0	0	0	0	0	0	0	0	0	0	0	0	0	0	0	0	0	0	0	0	0	0	128
d__Bacteria	k__norank_d__Bacteria	p__Firmicutes	c__Bacilli	o__Bacillales	f__Bacillaceae	g__Bacillus	s__unclassified_g__Bacillus	OTU1203	0	2	0	0	16	0	0	24	12	0	12	0	16	0	0	0	0	0	0	5	0	3	2	4	0	0	0	0	0	0	0	3	0	0	2	0	438
d__Bacteria	k__norank_d__Bacteria	p__Firmicutes	c__Clostridia	o__Clostridiales	f__Lachnospiraceae	g__Blautia	s__metagenome_g__Blautia	OTU1207	3	0	0	0	53	48	0	6	0	0	0	0	0	0	5	54	0	7	0	0	10	32	4	12	0	0	0	0	0	26	0	0	0	0	0	0	336
d__Bacteria	k__norank_d__Bacteria	p__Firmicutes	c__Clostridia	o__Clostridiales	f__unclassified_o__Clostridiales	g__unclassified_o__Clostridiales	s__unclassified_o__Clostridiales	OTU1217	0	0	0	0	11	0	0	0	0	0	0	0	0	0	0	0	0	0	0	0	0	0	0	0	0	0	0	0	0	0	0	0	0	0	0	0	11
d__Bacteria	k__norank_d__Bacteria	p__Firmicutes	c__Clostridia	o__Clostridiales	f__Ruminococcaceae	g__Subdoligranulum	s__uncultured_Ruminococcaceae_bacterium_g__Subdoligranulum	OTU1224	10	0	0	54	135	0	0	16	0	0	0	0	0	0	5	21	0	1	0	0	39	6	62	52	0	0	0	0	0	112	0	1	0	0	0	0	607
d__Bacteria	k__norank_d__Bacteria	p__Actinobacteria	c__Actinobacteria	o__Microtrichales	f__Microtrichaceae	g__Candidatus_Microthrix	s__metagenome_g__Candidatus_Microthrix	OTU1249	0	0	0	0	0	278	0	0	0	0	0	0	0	0	0	0	0	0	0	0	0	5	8	0	0	0	0	0	0	0	0	0	0	0	0	0	291
d__Bacteria	k__norank_d__Bacteria	p__Proteobacteria	c__Alphaproteobacteria	o__Rhizobiales	f__Beijerinckiaceae	g__Methylocystis	s__uncultured_bacterium_g__Methylocystis	OTU1239	0	10	7	0	11	16	0	0	7	0	0	0	0	0	6	0	0	10	0	0	4	11	10	0	0	0	0	0	2	0	0	0	0	0	0	2	113
d__Bacteria	k__norank_d__Bacteria	p__Bacteroidetes	c__Bacteroidia	o__Sphingobacteriales	f__KD3-93	g__norank_f__KD3-93	s__metagenome_g__norank_f__KD3-93	OTU1232	0	0	0	0	7	0	0	13	0	0	0	0	0	0	0	0	0	0	0	0	0	0	0	0	0	0	3	2	0	0	0	1	0	0	0	0	31
d__Bacteria	k__norank_d__Bacteria	p__Chloroflexi	c__Anaerolineae	o__Caldilineales	f__Caldilineaceae	g__norank_f__Caldilineaceae	s__unclassified_g__norank_f__Caldilineaceae	OTU1247	1	0	0	0	0	73	0	0	0	0	0	0	0	0	0	0	0	0	0	0	7	0	54	0	0	0	0	0	0	0	0	0	0	0	0	0	146
d__Bacteria	k__norank_d__Bacteria	p__Actinobacteria	c__Actinobacteria	o__Pseudonocardiales	f__Pseudonocardiaceae	g__unclassified_f__Pseudonocardiaceae	s__unclassified_f__Pseudonocardiaceae	OTU1252	0	0	0	0	0	31	0	0	0	0	0	0	0	0	0	0	0	0	0	0	11	0	0	0	0	0	0	0	0	0	0	0	0	0	0	0	48
d__Bacteria	k__norank_d__Bacteria	p__Firmicutes	c__Bacilli	o__Lactobacillales	f__Streptococcaceae	g__Streptococcus	s__unclassified_g__Streptococcus	OTU1210	0	0	0	0	7	0	0	0	0	0	0	0	0	0	0	0	0	0	0	0	0	0	0	0	0	0	0	0	0	0	0	0	0	0	0	0	7
d__Bacteria	k__norank_d__Bacteria	p__Firmicutes	c__Clostridia	o__Clostridiales	f__Lachnospiraceae	g__Anaerostipes	s__Anaerostipes_hadrus_g__Anaerostipes	OTU1214	8	0	0	0	176	0	0	0	0	0	0	0	0	0	2	0	0	4	0	0	17	37	1	32	0	0	0	0	0	6	0	0	0	0	1	0	329
d__Bacteria	k__norank_d__Bacteria	p__Firmicutes	c__Clostridia	o__Clostridiales	f__Lachnospiraceae	g__Blautia	s__unclassified_g__Blautia	OTU1244	0	0	0	0	7	0	0	0	0	0	0	0	0	0	0	0	0	0	0	0	0	0	0	0	0	0	0	0	0	0	0	0	0	0	0	0	7
d__Bacteria	k__norank_d__Bacteria	p__Chloroflexi	c__Anaerolineae	o__SJA-15	f__norank_o__SJA-15	g__norank_f__norank_o__SJA-15	s__uncultured_bacterium_g__norank_f__norank_o__SJA-15	OTU1255	0	0	0	0	0	45	0	0	0	0	0	0	0	0	0	0	0	0	0	0	0	0	0	0	0	0	0	0	0	2	0	0	0	0	0	0	47
d__Bacteria	k__norank_d__Bacteria	p__Firmicutes	c__Erysipelotrichia	o__Erysipelotrichales	f__Erysipelotrichaceae	g__Ileibacterium	s__uncultured_bacterium_g__Ileibacterium	OTU1256	0	0	0	0	0	7	0	0	0	0	0	0	0	0	0	0	0	0	0	0	0	4	0	0	0	0	0	0	0	0	0	0	0	0	0	0	11
d__Bacteria	k__norank_d__Bacteria	p__Proteobacteria	c__Gammaproteobacteria	o__Competibacterales	f__Competibacteraceae	g__Candidatus_Competibacter	s__unclassified_g__Candidatus_Competibacter	OTU1296	0	0	0	0	0	39	0	0	0	0	0	0	0	0	0	0	0	0	0	0	0	0	0	0	0	0	0	0	0	0	0	0	0	0	0	0	40
d__Bacteria	k__norank_d__Bacteria	p__Bacteroidetes	c__Bacteroidia	o__Bacteroidales	f__Bacteroidaceae	g__Bacteroides	s__Bacteroides_acidifaciens	OTU1261	0	0	0	0	0	37	0	0	0	0	0	0	0	0	0	0	13	0	0	0	0	421	11	0	0	0	0	0	0	5	0	1	0	0	0	0	511
d__Bacteria	k__norank_d__Bacteria	p__Planctomycetes	c__Phycisphaerae	o__Phycisphaerales	f__Phycisphaeraceae	g__norank_f__Phycisphaeraceae	s__uncultured_bacterium_g__norank_f__Phycisphaeraceae	OTU1257	0	0	0	0	0	7	0	0	0	0	0	0	0	0	0	0	0	0	0	0	0	0	0	0	0	0	0	0	0	0	0	0	0	0	0	0	7
d__Bacteria	k__norank_d__Bacteria	p__Proteobacteria	c__Gammaproteobacteria	o__Xanthomonadales	f__Rhodanobacteraceae	g__Aquimonas	s__unclassified_g__Aquimonas	OTU1279	0	0	3	0	0	5	0	0	0	0	0	0	0	0	0	0	0	3	0	0	0	0	0	0	0	0	0	0	0	0	0	0	0	0	0	0	11
d__Bacteria	k__norank_d__Bacteria	p__Firmicutes	c__Clostridia	o__Clostridiales	f__Ruminococcaceae	g__Ruminococcus_1	s__uncultured_Ruminococcus_sp._g__Ruminococcus_1	OTU1263	0	0	0	0	0	24	0	0	0	0	0	0	0	0	0	0	0	0	0	0	0	0	0	0	0	0	0	0	0	0	0	0	0	0	0	0	24
d__Bacteria	k__norank_d__Bacteria	p__Planctomycetes	c__Planctomycetacia	o__Gemmatales	f__Gemmataceae	g__norank_f__Gemmataceae	s__uncultured_bacterium_g__norank_f__Gemmataceae	OTU1268	0	0	0	0	0	131	0	0	0	0	0	0	0	0	0	0	0	0	0	0	0	0	0	0	0	0	0	0	0	0	0	0	0	0	0	0	131
d__Bacteria	k__norank_d__Bacteria	p__Actinobacteria	c__Actinobacteria	o__unclassified_c__Actinobacteria	f__unclassified_c__Actinobacteria	g__unclassified_c__Actinobacteria	s__unclassified_c__Actinobacteria	OTU1260	0	0	0	0	0	20	0	0	0	0	0	0	0	0	0	0	0	0	0	0	0	0	0	0	0	0	0	0	0	0	0	0	0	0	0	0	20
d__Bacteria	k__norank_d__Bacteria	p__Proteobacteria	c__Alphaproteobacteria	o__unclassified_c__Alphaproteobacteria	f__unclassified_c__Alphaproteobacteria	g__unclassified_c__Alphaproteobacteria	s__unclassified_c__Alphaproteobacteria	OTU1266	4	11	13	32	8	91	12	28	14	22	11	15	60	38	5	23	17	7	14	37	23	30	57	34	1	1	6	12	3	0	2	2	0	2	0	0	738
d__Bacteria	k__norank_d__Bacteria	p__unclassified_k__norank_d__Bacteria	c__unclassified_k__norank_d__Bacteria	o__unclassified_k__norank_d__Bacteria	f__unclassified_k__norank_d__Bacteria	g__unclassified_k__norank_d__Bacteria	s__unclassified_k__norank_d__Bacteria	OTU1271	0	0	0	0	0	27	0	0	0	0	0	0	0	0	0	0	0	0	0	0	0	0	0	0	0	0	0	0	0	0	0	0	0	0	0	0	27
d__Bacteria	k__norank_d__Bacteria	p__Proteobacteria	c__Alphaproteobacteria	o__Acetobacterales	f__Acetobacteraceae	g__Acetobacter	s__uncultured_Acetobacter_sp._g__Acetobacter	OTU1280	0	0	0	0	0	51	0	0	0	0	0	0	0	0	0	0	0	0	0	0	0	0	0	0	0	0	0	0	0	1	0	0	0	0	0	0	52
d__Bacteria	k__norank_d__Bacteria	p__Planctomycetes	c__BD7-11	o__norank_c__BD7-11	f__norank_o__norank_c__BD7-11	g__norank_f__norank_o__norank_c__BD7-11	s__uncultured_bacterium_g__norank_f__norank_o__norank_c__BD7-11	OTU1318	8	0	0	0	0	18	0	0	0	0	0	0	0	0	1	3	0	0	0	0	2	0	37	0	0	0	0	0	0	0	0	0	0	0	0	0	87
d__Bacteria	k__norank_d__Bacteria	p__unclassified_k__norank_d__Bacteria	c__unclassified_k__norank_d__Bacteria	o__unclassified_k__norank_d__Bacteria	f__unclassified_k__norank_d__Bacteria	g__unclassified_k__norank_d__Bacteria	s__unclassified_k__norank_d__Bacteria	OTU1258	0	0	0	0	0	4	0	0	0	0	0	0	0	0	0	0	0	0	0	0	0	0	0	0	0	0	0	0	0	0	0	0	0	0	0	0	4
d__Bacteria	k__norank_d__Bacteria	p__unclassified_k__norank_d__Bacteria	c__unclassified_k__norank_d__Bacteria	o__unclassified_k__norank_d__Bacteria	f__unclassified_k__norank_d__Bacteria	g__unclassified_k__norank_d__Bacteria	s__unclassified_k__norank_d__Bacteria	OTU1270	0	0	0	0	0	32	0	0	0	0	0	0	0	0	0	0	0	0	0	0	0	0	0	0	0	0	0	0	0	0	0	0	0	0	0	0	32
d__Bacteria	k__norank_d__Bacteria	p__Firmicutes	c__Clostridia	o__Clostridiales	f__Ruminococcaceae	g__Ruminococcaceae_UCG-005	s__unclassified_g__Ruminococcaceae_UCG-005	OTU1317	0	0	0	0	0	18	0	14	0	0	0	0	0	0	0	0	0	0	0	0	0	21	0	0	2	0	0	0	0	4	0	0	0	0	0	0	239
d__Bacteria	k__norank_d__Bacteria	p__Bacteroidetes	c__Bacteroidia	o__Bacteroidales	f__Muribaculaceae	g__norank_f__Muribaculaceae	s__uncultured_bacterium_g__norank_f__Muribaculaceae	OTU1259	0	0	0	0	0	117	0	0	0	0	0	0	0	0	0	0	0	0	0	0	0	0	0	0	0	0	0	0	0	0	0	0	0	0	0	0	117
d__Bacteria	k__norank_d__Bacteria	p__Actinobacteria	c__Actinobacteria	o__Solirubrobacterales	f__Solirubrobacteraceae	g__unclassified_f__Solirubrobacteraceae	s__unclassified_f__Solirubrobacteraceae	OTU1267	0	0	0	0	0	60	0	0	0	0	0	0	0	0	0	0	0	0	0	0	0	0	0	0	0	0	0	0	0	0	0	0	0	0	0	0	60
d__Bacteria	k__norank_d__Bacteria	p__unclassified_k__norank_d__Bacteria	c__unclassified_k__norank_d__Bacteria	o__unclassified_k__norank_d__Bacteria	f__unclassified_k__norank_d__Bacteria	g__unclassified_k__norank_d__Bacteria	s__unclassified_k__norank_d__Bacteria	OTU1262	0	0	0	2	1	1	0	0	0	0	0	0	0	0	0	0	2	0	0	0	0	0	0	0	0	1	0	0	0	0	0	0	0	0	0	0	7
d__Bacteria	k__norank_d__Bacteria	p__Deinococcus-Thermus	c__Deinococci	o__Deinococcales	f__Trueperaceae	g__Truepera	s__uncultured_bacterium_g__Truepera	OTU1278	0	0	0	0	0	42	0	0	0	0	0	0	0	0	0	0	0	0	0	0	0	0	0	0	0	0	0	0	0	1	0	0	0	0	0	0	43
d__Bacteria	k__norank_d__Bacteria	p__Proteobacteria	c__Gammaproteobacteria	o__Alteromonadales	f__Shewanellaceae	g__Shewanella	s__Shewanella_decolorationis	OTU1287	0	0	0	0	0	11	0	0	0	0	0	0	0	0	0	0	0	0	0	0	0	0	0	0	0	0	0	0	0	0	0	0	0	0	0	0	11
d__Bacteria	k__norank_d__Bacteria	p__Proteobacteria	c__Alphaproteobacteria	o__Acetobacterales	f__Acetobacteraceae	g__Roseomonas	s__unclassified_g__Roseomonas	OTU1275	0	0	0	0	0	6	0	0	0	0	0	0	0	0	0	0	0	0	0	0	2	0	0	0	0	1	0	0	0	0	0	0	0	0	0	0	9
d__Bacteria	k__norank_d__Bacteria	p__Chloroflexi	c__Ktedonobacteria	o__Ktedonobacterales	f__Ktedonobacteraceae	g__norank_f__Ktedonobacteraceae	s__uncultured_Ktedonobacterales_bacterium_g__norank	OTU1283	0	0	0	0	0	24	0	0	0	0	0	0	0	0	0	0	0	0	0	0	0	0	0	0	0	0	0	0	0	0	0	0	0	0	0	0	24
d__Bacteria	k__norank_d__Bacteria	p__Proteobacteria	c__Alphaproteobacteria	o__Rhizobiales	f__Rhizobiaceae	g__Mesorhizobium	s__Mesorhizobium_ciceri	OTU1282	0	0	0	4	0	12	1	6	6	0	2	8	38	4	2	2	8	0	3	0	0	0	17	2	0	0	1	0	0	0	1	4	1	0	1	0	147
d__Bacteria	k__norank_d__Bacteria	p__Bacteroidetes	c__Bacteroidia	o__Flavobacteriales	f__Weeksellaceae	g__Chryseobacterium	s__Chryseobacterium_anthropi	OTU1297	0	0	0	0	0	27	0	0	0	0	0	0	0	0	1	0	0	0	0	0	0	0	0	0	0	0	0	0	0	1	0	0	0	0	0	0	35
d__Bacteria	k__norank_d__Bacteria	p__Proteobacteria	c__Alphaproteobacteria	o__Reyranellales	f__Reyranellaceae	g__Reyranella	s__uncultured_bacterium_g__Reyranella	OTU1305	2	0	0	0	0	21	0	4	0	0	0	0	0	0	0	11	0	0	0	0	7	0	15	22	0	0	0	0	0	0	0	0	0	0	1	0	100
d__Bacteria	k__norank_d__Bacteria	p__Proteobacteria	c__Alphaproteobacteria	o__Rhodobacterales	f__Rhodobacteraceae	g__Pseudorhodobacter	s__uncultured_bacterium_g__Pseudorhodobacter	OTU1313	5	0	0	0	0	61	0	0	0	0	0	0	0	0	1	0	0	0	1	6	14	3	5	18	1	0	0	2	0	3	0	1	0	0	0	0	151
d__Bacteria	k__norank_d__Bacteria	p__Proteobacteria	c__Gammaproteobacteria	o__Run-SP154	f__norank_o__Run-SP154	g__norank_f__norank_o__Run-SP154	s__metagenome_g__norank_f__norank_o__Run-SP154	OTU1292	0	0	0	0	0	164	0	0	0	0	0	0	0	0	0	0	0	0	0	0	1	0	0	2	0	0	0	0	0	0	0	0	0	0	0	0	167
d__Bacteria	k__norank_d__Bacteria	p__Proteobacteria	c__Gammaproteobacteria	o__Aeromonadales	f__Aeromonadaceae	g__Tolumonas	s__Tolumonas_osonensis	OTU1293	0	0	0	0	0	22	0	0	0	0	0	0	0	0	0	0	0	0	0	0	0	0	0	0	0	0	0	0	0	0	0	0	0	0	0	0	22
d__Bacteria	k__norank_d__Bacteria	p__Proteobacteria	c__Alphaproteobacteria	o__Rickettsiales	f__norank_o__Rickettsiales	g__norank_f__norank_o__Rickettsiales	s__uncultured_alpha_proteobacterium_g__norank_f__norank_o__Rickettsiales	OTU1304	0	0	0	0	0	20	0	0	0	0	0	0	0	0	0	0	0	0	0	0	0	0	0	0	0	0	0	0	0	0	0	0	0	0	0	0	20
d__Bacteria	k__norank_d__Bacteria	p__Actinobacteria	c__Actinobacteria	o__Microtrichales	f__Ilumatobacteraceae	g__unclassified_f__Ilumatobacteraceae	s__unclassified_f__Ilumatobacteraceae	OTU1272	0	0	0	0	0	2	0	0	0	0	0	0	0	0	0	0	0	0	0	0	0	0	0	0	0	0	0	0	0	0	0	0	0	0	0	0	2
d__Bacteria	k__norank_d__Bacteria	p__Proteobacteria	c__Alphaproteobacteria	o__Sphingomonadales	f__Sphingomonadaceae	g__norank_f__Sphingomonadaceae	s__unclassified_g__norank_f__Sphingomonadaceae	OTU1284	2	0	0	0	0	5	1	0	0	0	0	0	0	0	0	0	0	0	0	0	0	61	12	0	0	0	0	0	0	0	0	0	0	0	0	0	90
d__Bacteria	k__norank_d__Bacteria	p__Actinobacteria	c__Actinobacteria	o__Pseudonocardiales	f__Pseudonocardiaceae	g__Kutzneria	s__Kutzneria_albida_DSM_43870	OTU1281	0	0	0	0	0	39	0	0	0	0	0	0	0	0	0	0	0	0	0	0	0	0	3	0	0	0	0	0	0	0	0	0	0	0	0	0	43
d__Bacteria	k__norank_d__Bacteria	p__Proteobacteria	c__Alphaproteobacteria	o__Rhizobiales	f__A0839	g__norank_f__A0839	s__unclassified_g__norank_f__A0839	OTU1299	0	0	0	0	0	60	0	0	0	0	0	0	0	0	0	0	0	0	0	0	0	0	0	0	0	0	0	0	0	0	1	0	0	0	0	0	61
d__Bacteria	k__norank_d__Bacteria	p__unclassified_k__norank_d__Bacteria	c__unclassified_k__norank_d__Bacteria	o__unclassified_k__norank_d__Bacteria	f__unclassified_k__norank_d__Bacteria	g__unclassified_k__norank_d__Bacteria	s__unclassified_k__norank_d__Bacteria	OTU1320	0	0	0	0	0	60	0	0	0	0	0	0	0	0	0	0	0	0	0	0	0	0	0	0	0	0	0	0	0	0	0	0	0	0	0	0	60
d__Bacteria	k__norank_d__Bacteria	p__Actinobacteria	c__Actinobacteria	o__Micrococcales	f__Micrococcaceae	g__Nesterenkonia	s__Corynebacteriaceae_Coryneform_bacteria	OTU1276	0	0	0	0	0	21	0	0	0	0	0	0	0	0	0	0	0	0	0	0	0	0	0	0	0	0	0	0	0	0	0	0	0	0	0	0	21
d__Bacteria	k__norank_d__Bacteria	p__Proteobacteria	c__Gammaproteobacteria	o__Oceanospirillales	f__Halomonadaceae	g__Halomonas	s__Halomonas_pacifica	OTU1286	0	0	49	0	7	20	17	9	0	0	0	0	8	0	0	0	7	3	0	1	0	0	0	0	0	0	0	0	1	1	0	0	1	0	8	6	138
d__Bacteria	k__norank_d__Bacteria	p__Proteobacteria	c__Gammaproteobacteria	o__unclassified_c__Gammaproteobacteria	f__unclassified_c__Gammaproteobacteria	g__unclassified_c__Gammaproteobacteria	s__unclassified_c__Gammaproteobacteria	OTU1303	0	0	0	0	0	46	0	0	0	0	0	0	0	0	0	0	0	0	0	0	0	0	0	0	0	0	0	0	0	0	0	0	0	0	0	0	46
d__Bacteria	k__norank_d__Bacteria	p__Patescibacteria	c__Microgenomatia	o__Candidatus_Woesebacteria	f__norank_o__Candidatus_Woesebacteria	g__norank_f__norank_o__Candidatus_Woesebacteria	s__unclassified_g__norank_f__norank_o__Candidatus_Woesebacteria	OTU1301	1	0	0	0	0	2	1	0	0	0	0	4	0	0	0	5	0	0	0	0	0	0	5	0	0	0	0	0	0	0	0	0	0	0	0	0	18
d__Bacteria	k__norank_d__Bacteria	p__Proteobacteria	c__Gammaproteobacteria	o__Betaproteobacteriales	f__Burkholderiaceae	g__Pelomonas	s__uncultured_bacterium_g__Pelomonas	OTU1302	46	16	64	34	75	220	125	29	70	26	13	19	130	86	30	182	41	31	45	18	154	85	246	85	2	4	2	29	4	1	2	8	12	11	10	7	2442
d__Bacteria	k__norank_d__Bacteria	p__Proteobacteria	c__Gammaproteobacteria	o__Betaproteobacteriales	f__Burkholderiaceae	g__Tepidimonas	s__uncultured_Tepidimonas_sp.	OTU1307	0	0	0	0	0	8	0	0	0	0	0	0	0	3	0	0	0	0	0	0	0	0	0	0	0	0	0	0	0	0	0	0	0	0	0	0	11
d__Bacteria	k__norank_d__Bacteria	p__Actinobacteria	c__Actinobacteria	o__Microtrichales	f__norank_o__Microtrichales	g__norank_f__norank_o__Microtrichales	s__unclassified_g__norank_f__norank_o__Microtrichales	OTU1312	4	0	0	0	0	173	0	0	0	0	0	0	0	0	9	0	0	0	0	0	61	0	3	30	0	0	0	0	0	0	0	0	0	0	0	0	392
d__Bacteria	k__norank_d__Bacteria	p__Chloroflexi	c__Anaerolineae	o__1-20	f__norank_o__1-20	g__norank_f__norank_o__1-20	s__uncultured_bacterium_g__norank_f__norank_o__1-20	OTU1277	0	0	0	12	0	210	0	0	0	0	0	0	0	0	0	0	0	0	0	0	0	0	0	0	0	5	0	0	0	0	0	0	0	0	0	0	230
d__Bacteria	k__norank_d__Bacteria	p__Bacteroidetes	c__Bacteroidia	o__Bacteroidales	f__Prevotellaceae	g__Prevotella	s__Prevotella_intermedia	OTU1319	0	4	0	0	0	5	0	0	0	0	0	0	0	2	0	4	0	0	0	0	0	0	0	0	0	0	0	0	0	0	1	0	0	0	0	0	16
d__Bacteria	k__norank_d__Bacteria	p__Actinobacteria	c__Actinobacteria	o__Propionibacteriales	f__Propionibacteriaceae	g__Cutibacterium	s__Cutibacterium_acnes_g__Cutibacterium	OTU1289	3	4	52	120	738	2725	101	6939	45	9	41	5	210	171	2	347	537	195	0	1	5	594	7	1	60	21	16	56	0	1	8	37	101	39	20	33	13270
d__Bacteria	k__norank_d__Bacteria	p__Firmicutes	c__Bacilli	o__Bacillales	f__Sporolactobacillaceae	g__unclassified_f__Sporolactobacillaceae	s__unclassified_f__Sporolactobacillaceae	OTU1306	0	0	0	0	0	9	0	0	0	0	0	0	0	0	0	0	0	0	0	0	0	0	0	0	0	0	0	0	0	0	0	0	0	0	0	0	9
d__Bacteria	k__norank_d__Bacteria	p__Patescibacteria	c__Saccharimonadia	o__Saccharimonadales	f__norank_o__Saccharimonadales	g__norank_f__norank_o__Saccharimonadales	s__uncultured_candidate_division_WS5_bacterium	OTU1309	0	0	0	0	0	63	0	0	0	0	0	0	0	0	0	0	0	0	0	0	2	0	0	0	0	0	0	0	0	0	0	0	0	0	0	0	65
d__Bacteria	k__norank_d__Bacteria	p__Chloroflexi	c__Ktedonobacteria	o__Ktedonobacterales	f__Ktedonobacteraceae	g__unclassified_f__Ktedonobacteraceae	s__unclassified_f__Ktedonobacteraceae	OTU1310	0	0	0	0	0	22	0	0	0	0	0	0	0	0	0	0	0	0	0	0	0	0	0	0	0	0	0	0	0	0	0	0	0	0	0	0	22
d__Bacteria	k__norank_d__Bacteria	p__Firmicutes	c__Clostridia	o__Clostridiales	f__Lachnospiraceae	g__unclassified_f__Lachnospiraceae	s__unclassified_f__Lachnospiraceae	OTU1264	0	0	0	0	0	60	0	0	0	0	0	0	0	0	0	0	0	0	0	0	0	61	0	0	0	0	0	0	0	6	0	0	0	0	0	0	129
d__Bacteria	k__norank_d__Bacteria	p__Proteobacteria	c__Alphaproteobacteria	o__Sphingomonadales	f__Sphingomonadaceae	g__unclassified_f__Sphingomonadaceae	s__unclassified_f__Sphingomonadaceae	OTU1285	12	0	0	2	0	7	0	0	0	1	0	0	0	0	1	0	0	0	0	3	25	0	15	23	0	0	0	0	0	0	0	0	0	0	0	0	242
d__Bacteria	k__norank_d__Bacteria	p__Firmicutes	c__Bacilli	o__Bacillales	f__Thermoactinomycetaceae	g__Shimazuella	s__uncultured_bacterium_g__Shimazuella	OTU1288	0	0	0	0	0	101	0	0	0	0	0	0	0	0	0	0	0	0	0	0	0	0	0	28	0	0	0	0	0	0	0	0	0	0	0	0	129
d__Bacteria	k__norank_d__Bacteria	p__Chloroflexi	c__Chloroflexia	o__Chloroflexales	f__Chloroflexaceae	g__Chloroflexus	s__unclassified_g__Chloroflexus	OTU1300	0	0	0	0	0	14	0	0	0	0	0	0	0	0	0	0	0	0	0	0	0	0	0	0	0	0	0	0	0	0	0	0	0	0	0	0	14
d__Bacteria	k__norank_d__Bacteria	p__Proteobacteria	c__Alphaproteobacteria	o__Rickettsiales	f__Mitochondria	g__norank_f__Mitochondria	s__unclassified_g__norank_f__Mitochondria	OTU1314	0	0	0	0	0	47	0	0	0	0	0	0	0	0	1	0	0	0	0	0	0	0	14	2	0	0	0	0	0	0	0	0	0	0	0	0	65
d__Bacteria	k__norank_d__Bacteria	p__Firmicutes	c__Clostridia	o__Clostridiales	f__Eubacteriaceae	g__norank_f__Eubacteriaceae	s__uncultured_bacterium_g__norank_f__Eubacteriaceae	OTU1269	1	0	0	0	0	8	0	0	0	0	0	0	0	7	0	0	0	0	0	0	2	9	9	4	0	0	0	0	0	0	0	0	0	0	0	0	52
d__Bacteria	k__norank_d__Bacteria	p__Chloroflexi	c__Anaerolineae	o__Anaerolineales	f__Anaerolineaceae	g__norank_f__Anaerolineaceae	s__uncultured_Chloroflexi_bacterium_g__norank_f__Anaerolineaceae	OTU1274	0	0	0	0	0	2	0	0	0	0	0	0	0	0	0	0	0	0	0	0	0	0	0	0	0	0	0	0	0	0	0	0	0	0	0	0	2
d__Bacteria	k__norank_d__Bacteria	p__Proteobacteria	c__Deltaproteobacteria	o__Myxococcales	f__Archangiaceae	g__norank_f__Archangiaceae	s__uncultured_bacterium_g__norank_f__Archangiaceae	OTU1291	0	0	0	0	0	30	0	0	0	0	0	0	0	0	0	0	0	0	0	0	0	0	0	0	0	0	0	0	0	0	0	0	0	0	0	0	30
d__Bacteria	k__norank_d__Bacteria	p__Chlamydiae	c__Chlamydiae	o__Chlamydiales	f__unclassified_o__Chlamydiales	g__unclassified_o__Chlamydiales	s__unclassified_o__Chlamydiales	OTU1294	0	0	0	0	0	52	0	0	0	0	0	0	0	0	0	0	0	0	0	0	0	0	0	0	0	0	0	0	0	0	0	0	0	0	0	0	52
d__Bacteria	k__norank_d__Bacteria	p__Proteobacteria	c__Gammaproteobacteria	o__Betaproteobacteriales	f__Hydrogenophilaceae	g__norank_f__Hydrogenophilaceae	s__uncultured_Burkholderiales_bacterium_g__norank_f__Hydrogenophilaceae	OTU1308	0	0	0	0	0	17	0	0	0	0	0	0	0	0	0	0	0	0	0	0	0	0	0	0	0	0	0	0	0	0	0	0	0	0	0	0	17
d__Bacteria	k__norank_d__Bacteria	p__Proteobacteria	c__Alphaproteobacteria	o__Rhizobiales	f__Devosiaceae	g__Devosia	s__metagenome_g__Devosia	OTU1311	68	3	0	1	0	21	0	0	0	1	0	0	10	14	79	0	15	0	2	0	403	0	355	252	0	0	2	0	0	0	0	0	0	0	1	0	1888
d__Bacteria	k__norank_d__Bacteria	p__Firmicutes	c__Bacilli	o__Lactobacillales	f__Streptococcaceae	g__Lactococcus	s__Lactococcus_garvieae_subsp._garvieae	OTU1265	0	0	0	0	0	760	0	78	0	0	0	0	0	37	0	0	6	0	0	0	0	29	0	0	0	0	0	0	0	0	1	0	0	14	0	76	1001
d__Bacteria	k__norank_d__Bacteria	p__Proteobacteria	c__Gammaproteobacteria	o__Pseudomonadales	f__Moraxellaceae	g__Acinetobacter	s__Acinetobacter_lwoffii	OTU1273	23	0	38	7	8	108	0	14	1	4	0	13	1	0	30	16	0	0	0	14	186	46	188	97	0	0	0	19	0	0	0	4	1	0	0	0	1060
d__Bacteria	k__norank_d__Bacteria	p__Bacteroidetes	c__Bacteroidia	o__Bacteroidales	f__Prevotellaceae	g__Prevotella_9	s__uncultured_bacterium_g__Prevotella_9	OTU1290	0	0	0	0	0	33	0	30	0	21	0	0	0	0	0	0	0	0	0	0	0	39	0	0	0	0	0	0	0	0	0	5	0	0	0	0	128
d__Bacteria	k__norank_d__Bacteria	p__Proteobacteria	c__Gammaproteobacteria	o__Xanthomonadales	f__Xanthomonadaceae	g__Arenimonas	s__uncultured_bacterium_g__Arenimonas	OTU1295	0	0	0	0	0	33	0	0	0	0	0	0	0	0	0	0	0	0	0	0	0	0	0	0	0	0	0	0	0	0	0	0	0	0	0	0	46
d__Bacteria	k__norank_d__Bacteria	p__Firmicutes	c__Bacilli	o__Bacillales	f__Sporolactobacillaceae	g__Pullulanibacillus	s__uncultured_bacterium_g__Pullulanibacillus	OTU1298	0	0	0	0	0	24	0	0	0	0	0	0	0	0	0	0	0	0	0	0	0	0	0	0	0	0	0	0	0	0	0	0	0	0	0	0	24
d__Bacteria	k__norank_d__Bacteria	p__Planctomycetes	c__Brocadiae	o__Brocadiales	f__Brocadiaceae	g__Candidatus_Jettenia	s__uncultured_bacterium_g__Candidatus_Jettenia	OTU1315	0	7	0	0	0	3	0	0	0	0	0	0	0	0	0	0	0	0	0	0	0	0	0	0	0	0	0	0	0	0	0	0	0	0	0	0	10
d__Bacteria	k__norank_d__Bacteria	p__Proteobacteria	c__Deltaproteobacteria	o__Desulfovibrionales	f__Desulfovibrionaceae	g__Desulfovibrio	s__unclassified_g__Desulfovibrio	OTU1316	0	0	0	0	0	34	20	0	0	0	5	0	0	0	0	0	0	0	0	0	0	0	0	0	0	0	0	0	0	0	0	0	0	0	0	0	59
d__Bacteria	k__norank_d__Bacteria	p__Cyanobacteria	c__Oxyphotobacteria	o__Chloroplast	f__norank_o__Chloroplast	g__norank_f__norank_o__Chloroplast	s__Nannochloropsis_gaditana_g__norank	OTU1348	0	0	0	0	0	0	3	0	0	0	0	0	0	0	0	0	0	0	0	0	0	0	0	0	0	0	0	0	0	0	0	0	0	0	0	0	3
d__Bacteria	k__norank_d__Bacteria	p__Proteobacteria	c__Deltaproteobacteria	o__Desulfuromonadales	f__Geobacteraceae	g__Geobacter	s__unclassified_g__Geobacter	OTU1324	0	0	0	4	0	0	24	0	0	0	0	0	0	0	0	0	0	0	0	0	0	0	0	0	0	0	0	0	0	0	0	0	0	0	0	0	28
d__Bacteria	k__norank_d__Bacteria	p__Bacteroidetes	c__Bacteroidia	o__Bacteroidales	f__Rikenellaceae	g__norank_f__Rikenellaceae	s__unclassified_g__norank_f__Rikenellaceae	OTU1333	0	32	4	0	0	4	73	0	0	0	22	0	0	0	0	0	5	1	0	0	0	0	0	0	0	0	0	0	0	1	0	0	0	0	0	0	168
d__Bacteria	k__norank_d__Bacteria	p__Proteobacteria	c__unclassified_p__Proteobacteria	o__unclassified_p__Proteobacteria	f__unclassified_p__Proteobacteria	g__unclassified_p__Proteobacteria	s__unclassified_p__Proteobacteria	OTU1327	0	0	2	0	0	0	15	0	0	0	0	2	0	0	0	0	0	0	0	0	0	0	0	0	0	0	0	0	0	0	0	0	0	0	0	0	19
d__Bacteria	k__norank_d__Bacteria	p__Proteobacteria	c__Alphaproteobacteria	o__Reyranellales	f__Reyranellaceae	g__Reyranella	s__uncultured_organism_g__Reyranella	OTU1328	6	0	0	0	1	1	4	8	0	9	0	0	5	0	0	7	2	0	0	0	5	5	0	0	0	0	0	4	0	0	0	3	0	0	0	0	81
d__Bacteria	k__norank_d__Bacteria	p__Proteobacteria	c__Alphaproteobacteria	o__unclassified_c__Alphaproteobacteria	f__unclassified_c__Alphaproteobacteria	g__unclassified_c__Alphaproteobacteria	s__unclassified_c__Alphaproteobacteria	OTU1344	0	0	0	0	0	0	5	0	0	0	0	0	0	0	0	0	0	0	0	0	0	0	0	0	0	0	2	0	0	0	0	0	0	0	0	0	7
d__Bacteria	k__norank_d__Bacteria	p__Proteobacteria	c__Deltaproteobacteria	o__Deltaproteobacteria_Incertae_Sedis	f__Syntrophorhabdaceae	g__Syntrophorhabdus	s__unclassified_g__Syntrophorhabdus	OTU1325	0	0	0	0	0	0	6	0	0	0	0	0	0	0	0	0	0	0	0	0	0	0	0	0	0	0	0	0	0	0	0	0	0	0	0	0	6
d__Bacteria	k__norank_d__Bacteria	p__Bacteroidetes	c__Bacteroidia	o__Bacteroidales	f__Prevotellaceae	g__Prevotella	s__Prevotella_sp._HJM029	OTU1337	0	0	0	0	0	0	3	0	0	0	0	0	0	0	0	0	0	0	0	0	0	0	0	0	0	0	0	0	0	0	0	0	0	0	0	0	3
d__Bacteria	k__norank_d__Bacteria	p__Proteobacteria	c__Gammaproteobacteria	o__Methylococcales	f__Methylomonaceae	g__Methylobacter	s__uncultured_bacterium_g__Methylobacter	OTU1326	0	0	0	0	0	0	16	0	0	0	0	0	0	0	0	0	0	0	0	0	1	0	0	0	1	0	0	0	0	0	0	0	0	0	0	0	22
d__Bacteria	k__norank_d__Bacteria	p__Bacteroidetes	c__Bacteroidia	o__Bacteroidales	f__Porphyromonadaceae	g__Porphyromonas	s__uncultured_bacterium_g__Porphyromonas	OTU1339	1	0	6	0	0	64	24	0	0	0	0	0	53	41	0	42	0	0	0	125	0	8	0	0	1	0	1	0	1	0	0	0	0	0	0	0	367
d__Bacteria	k__norank_d__Bacteria	p__Cyanobacteria	c__Oxyphotobacteria	o__Chloroplast	f__norank_o__Chloroplast	g__norank_f__norank_o__Chloroplast	s__unclassified_g__norank_f__norank_o__Chloroplast	OTU1347	0	0	0	0	0	0	8	0	0	0	0	0	0	0	0	0	0	0	0	0	0	0	0	0	0	0	0	0	0	0	0	0	0	0	0	0	8
d__Bacteria	k__norank_d__Bacteria	p__Actinobacteria	c__Actinobacteria	o__Solirubrobacterales	f__67-14	g__norank_f__67-14	s__uncultured_Rubrobacteraceae_bacterium_g__norank_f__67-14	OTU1329	0	0	0	0	0	0	23	0	0	0	0	0	0	0	0	0	0	0	0	0	0	0	0	0	0	0	0	0	0	0	0	0	0	0	0	0	23
d__Bacteria	k__norank_d__Bacteria	p__Bacteroidetes	c__Bacteroidia	o__Flavobacteriales	f__Weeksellaceae	g__Cloacibacterium	s__uncultured_bacterium_g__Cloacibacterium	OTU1334	1	77	13	13	12	4	47	0	0	0	0	2	8	0	1	0	22	1	0	0	2	48	34	11	0	0	3	19	0	3	5	0	2	0	0	1	376
d__Bacteria	k__norank_d__Bacteria	p__Actinobacteria	c__Actinobacteria	o__Gaiellales	f__norank_o__Gaiellales	g__norank_f__norank_o__Gaiellales	s__uncultured_organism_g__norank_f__norank_o__Gaiellales	OTU1322	0	0	0	0	0	0	7	0	0	0	0	0	0	0	0	0	0	0	0	0	0	0	0	0	0	0	0	0	0	1	0	0	0	0	0	0	8
d__Bacteria	k__norank_d__Bacteria	p__Actinobacteria	c__Actinobacteria	o__Microtrichales	f__Microtrichaceae	g__IMCC26207	s__uncultured_bacterium_g__IMCC26207	OTU1321	0	0	0	0	0	93	0	0	0	0	0	0	0	0	1	0	0	0	0	0	46	0	2	4	0	0	0	0	0	1	0	0	0	0	0	0	151
d__Bacteria	k__norank_d__Bacteria	p__Proteobacteria	c__Alphaproteobacteria	o__Rhodobacterales	f__Rhodobacteraceae	g__unclassified_f__Rhodobacteraceae	s__unclassified_f__Rhodobacteraceae	OTU1323	20	0	0	0	0	1	2	0	0	0	0	0	0	1	6	0	0	0	0	0	48	0	8	14	0	0	0	0	0	0	0	0	0	0	0	0	175
d__Bacteria	k__norank_d__Bacteria	p__Spirochaetes	c__Spirochaetia	o__Spirochaetales	f__Spirochaetaceae	g__norank_f__Spirochaetaceae	s__uncultured_bacterium_SJA-168	OTU1364	0	4	0	0	0	0	14	0	0	0	4	0	0	0	0	0	0	0	0	0	0	0	0	0	0	0	0	0	0	0	0	0	0	0	0	0	22
d__Bacteria	k__norank_d__Bacteria	p__Patescibacteria	c__Saccharimonadia	o__Saccharimonadales	f__Saccharimonadaceae	g__norank_f__Saccharimonadaceae	s__uncultured_bacterium_g__norank_f__Saccharimonadaceae	OTU1370	0	0	0	0	0	0	0	40	0	0	0	0	0	0	1	0	0	0	0	0	0	0	0	0	0	0	0	0	0	3	0	0	0	0	0	0	44
d__Bacteria	k__norank_d__Bacteria	p__Actinobacteria	c__Actinobacteria	o__Catenulisporales	f__Catenulisporaceae	g__Catenulispora	s__unclassified_g__Catenulispora	OTU1368	0	0	0	0	6	209	8	14	0	0	0	0	0	0	0	0	0	0	0	0	1	0	0	6	0	0	0	0	0	0	0	0	1	0	0	0	250
d__Bacteria	k__norank_d__Bacteria	p__Bacteroidetes	c__Bacteroidia	o__Cytophagales	f__Microscillaceae	g__norank_f__Microscillaceae	s__unclassified_g__norank_f__Microscillaceae	OTU1377	0	0	0	0	0	0	0	18	0	0	0	0	0	0	0	0	0	0	0	0	0	0	0	0	0	0	0	0	0	0	0	0	0	0	0	0	18
d__Bacteria	k__norank_d__Bacteria	p__Firmicutes	c__Clostridia	o__Clostridiales	f__Lachnospiraceae	g__Cellulosilyticum	s__uncultured_bacterium_g__Cellulosilyticum	OTU1382	0	0	0	0	0	0	0	26	0	0	0	0	0	0	0	0	0	0	0	0	0	0	0	0	0	0	0	0	0	0	0	0	0	0	0	0	26
d__Bacteria	k__norank_d__Bacteria	p__Gemmatimonadetes	c__Gemmatimonadetes	o__Gemmatimonadales	f__Gemmatimonadaceae	g__Gemmatirosa	s__unclassified_g__Gemmatirosa	OTU1346	0	0	0	0	0	0	19	0	0	0	0	0	0	0	0	0	0	0	0	0	0	0	0	0	0	0	0	0	0	0	0	0	0	0	0	0	19
d__Bacteria	k__norank_d__Bacteria	p__Proteobacteria	c__Gammaproteobacteria	o__Betaproteobacteriales	f__Rhodocyclaceae	g__Zoogloea	s__Zoogloea_oryzae	OTU1365	0	1	0	0	0	0	8	0	0	0	0	0	0	0	0	0	0	0	0	0	0	0	0	0	0	0	0	0	0	0	0	0	0	0	0	0	12
d__Bacteria	k__norank_d__Bacteria	p__Proteobacteria	c__Deltaproteobacteria	o__Bdellovibrionales	f__Bacteriovoracaceae	g__Bacteriovorax	s__uncultured_bacterium_g__Bacteriovorax	OTU1366	0	0	0	0	0	0	2	0	0	0	0	0	0	0	0	0	0	0	0	0	0	0	0	0	0	0	0	0	0	0	0	0	0	0	0	0	2
d__Bacteria	k__norank_d__Bacteria	p__Epsilonbacteraeota	c__Campylobacteria	o__Campylobacterales	f__Thiovulaceae	g__Sulfuricurvum	s__uncultured_Epsilonproteobacteria_bacterium_g__Sulfuricurvum	OTU1343	0	0	0	0	0	0	62	0	0	0	0	0	0	0	0	0	0	0	0	15	0	0	0	0	0	0	0	0	0	0	0	0	0	0	0	0	77
d__Bacteria	k__norank_d__Bacteria	p__Dependentiae	c__Babeliae	o__Babeliales	f__Vermiphilaceae	g__norank_f__Vermiphilaceae	s__uncultured_bacterium_g__norank_f__Vermiphilaceae	OTU1352	0	0	0	0	0	0	12	0	0	0	0	0	0	0	0	0	0	0	0	0	0	0	0	0	0	0	0	0	0	0	0	0	0	0	0	0	12
d__Bacteria	k__norank_d__Bacteria	p__Chloroflexi	c__Anaerolineae	o__Anaerolineales	f__Anaerolineaceae	g__Leptolinea	s__uncultured_Chloroflexi_bacterium_g__Leptolinea	OTU1358	0	1	0	0	0	0	5	0	0	0	0	0	0	0	0	0	0	0	0	0	0	0	0	0	0	0	0	0	0	0	0	0	0	0	0	0	9
d__Bacteria	k__norank_d__Bacteria	p__Proteobacteria	c__Alphaproteobacteria	o__Rhodospirillales	f__Rhodopirillaceae	g__Defluviicoccus	s__uncultured_bacterium_g__Defluviicoccus	OTU1383	0	0	0	0	0	0	0	4	0	0	0	0	0	0	0	0	0	0	0	0	0	0	0	0	0	0	0	0	0	1	0	0	0	0	0	0	5
d__Bacteria	k__norank_d__Bacteria	p__Bacteroidetes	c__Bacteroidia	o__Bacteroidales	f__Prevotellaceae	g__unclassified_f__Prevotellaceae	s__unclassified_f__Prevotellaceae	OTU1335	0	0	0	0	0	0	5	0	0	0	0	0	0	0	0	0	0	0	0	0	0	0	0	0	0	0	0	0	0	0	0	0	0	0	0	0	9
d__Bacteria	k__norank_d__Bacteria	p__Proteobacteria	c__Alphaproteobacteria	o__Rhizobiales	f__Beijerinckiaceae	g__28-YEA-48	s__uncultured_bacterium_g__28-YEA-48	OTU1376	0	0	0	0	0	1	0	2	0	0	0	0	14	0	0	0	5	0	1	1	0	0	6	0	0	0	0	0	0	0	1	0	0	0	0	0	32
d__Bacteria	k__norank_d__Bacteria	p__Firmicutes	c__Clostridia	o__Clostridiales	f__Ruminococcaceae	g__Ruminiclostridium_1	s__unclassified_g__Ruminiclostridium_1	OTU1342	0	0	0	0	0	0	5	0	0	0	0	0	0	0	0	0	0	0	0	0	0	0	0	0	0	0	0	0	0	0	0	0	0	0	0	0	5
d__Bacteria	k__norank_d__Bacteria	p__Bacteroidetes	c__Ignavibacteria	o__SJA-28	f__norank_o__SJA-28	g__norank_f__norank_o__SJA-28	s__uncultured_Chlorobi_bacterium_g__norank_f__norank_o__SJA-28	OTU1362	0	1	0	0	0	0	32	0	0	0	0	0	0	0	0	0	0	1	0	0	0	0	0	0	0	0	0	0	0	0	0	0	0	0	0	1	35
d__Bacteria	k__norank_d__Bacteria	p__Actinobacteria	c__Actinobacteria	o__Catenulisporales	f__Catenulisporaceae	g__Catenulispora	s__Catenulispora_yoronensis	OTU1372	0	0	0	0	7	14	1	8	0	0	0	0	0	0	0	0	0	0	0	0	66	7	0	0	0	0	0	0	0	0	0	0	0	0	0	1	126
d__Bacteria	k__norank_d__Bacteria	p__Proteobacteria	c__Gammaproteobacteria	o__Pseudomonadales	f__Pseudomonadaceae	g__Pseudomonas	s__Pseudomonas_sp._108Z1	OTU1354	0	0	0	0	0	0	2	0	0	0	0	0	0	0	0	0	0	0	0	0	0	0	0	0	0	0	0	0	0	0	0	0	0	0	0	0	2
d__Bacteria	k__norank_d__Bacteria	p__Proteobacteria	c__Alphaproteobacteria	o__Rickettsiales	f__Mitochondria	g__norank_f__Mitochondria	s__unclassified_g__norank_f__Mitochondria	OTU1360	0	0	0	0	0	0	26	0	0	0	0	0	0	0	0	0	0	0	0	0	0	0	0	0	0	0	0	0	0	0	0	0	0	0	0	0	26
d__Bacteria	k__norank_d__Bacteria	p__Firmicutes	c__Clostridia	o__Clostridiales	f__Ruminococcaceae	g__unclassified_f__Ruminococcaceae	s__unclassified_f__Ruminococcaceae	OTU1373	0	0	0	0	0	0	0	28	0	0	0	0	0	0	0	0	0	0	0	0	0	0	0	0	0	0	0	0	0	0	0	0	0	0	0	0	28
d__Bacteria	k__norank_d__Bacteria	p__Proteobacteria	c__Deltaproteobacteria	o__Desulfuromonadales	f__Geobacteraceae	g__Geobacter	s__unclassified_g__Geobacter	OTU1351	0	12	0	0	0	0	11	0	0	0	1	0	0	0	0	0	0	0	0	0	0	0	0	0	0	0	0	0	0	0	0	0	0	0	0	0	24
d__Bacteria	k__norank_d__Bacteria	p__Planctomycetes	c__Planctomycetacia	o__Gemmatales	f__Gemmataceae	g__norank_f__Gemmataceae	s__unclassified_g__norank_f__Gemmataceae	OTU1381	0	0	0	0	0	0	0	4	0	0	0	0	0	0	0	0	0	0	0	0	0	0	0	0	0	0	0	0	0	0	0	0	0	0	0	0	4
d__Bacteria	k__norank_d__Bacteria	p__Firmicutes	c__Clostridia	o__Clostridiales	f__Clostridiaceae_1	g__Clostridium_sensu_stricto_13	s__Clostridium_estertheticum_subsp._estertheticum	OTU1359	0	0	0	0	0	0	10	0	0	0	0	0	0	0	0	0	0	0	0	0	0	0	0	0	0	0	0	0	0	0	0	0	2	0	0	0	12
d__Bacteria	k__norank_d__Bacteria	p__BRC1	c__norank_p__BRC1	o__norank_c__norank	f__norank_o__norank	g__norank_f__norank	s__Omnitrophica_bacterium_OLB16	OTU1367	0	0	0	0	0	0	16	0	0	0	0	0	0	0	0	0	0	0	0	0	0	0	0	0	0	0	0	0	0	0	0	0	0	0	0	0	16
d__Bacteria	k__norank_d__Bacteria	p__Proteobacteria	c__Gammaproteobacteria	o__Competibacterales	f__Competibacteraceae	g__Candidatus_Competibacter	s__unclassified_g__Candidatus_Competibacter	OTU1345	0	0	0	0	0	0	2	0	0	0	0	0	0	0	0	0	0	0	0	0	0	0	0	0	0	0	0	0	0	0	0	0	0	0	0	0	2
d__Bacteria	k__norank_d__Bacteria	p__Entotheonellaeota	c__Entotheonellia	o__Entotheonellales	f__Entotheonellaceae	g__norank_f__Entotheonellaceae	s__unclassified_g__norank_f__Entotheonellaceae	OTU1350	0	0	0	0	0	0	40	0	0	0	0	0	0	0	0	0	0	0	0	0	0	0	0	0	0	0	0	0	0	0	0	0	0	0	0	0	40
d__Bacteria	k__norank_d__Bacteria	p__Bacteroidetes	c__Ignavibacteria	o__Ignavibacteriales	f__unclassified_o__Ignavibacteriales	g__unclassified_o__Ignavibacteriales	s__unclassified_o__Ignavibacteriales	OTU1336	0	0	0	0	0	0	4	0	0	0	0	0	0	0	0	0	0	0	0	0	0	0	0	0	0	0	0	0	0	0	0	0	0	0	0	0	12
d__Bacteria	k__norank_d__Bacteria	p__Actinobacteria	c__Actinobacteria	o__Frankiales	f__Acidothermaceae	g__Acidothermus	s__uncultured_soil_bacterium_g__Acidothermus	OTU1374	0	0	0	0	0	0	0	62	0	0	0	0	0	0	0	0	0	0	0	0	0	0	0	0	0	0	0	0	0	0	0	0	0	0	0	0	62
d__Bacteria	k__norank_d__Bacteria	p__Bacteroidetes	c__Bacteroidia	o__Bacteroidales	f__Dysgonomonadaceae	g__Dysgonomonas	s__uncultured_bacterium_g__Dysgonomonas	OTU1357	0	0	0	0	0	0	2	0	0	0	0	0	0	0	0	0	0	0	0	0	0	0	0	0	0	0	0	0	0	0	0	0	0	0	0	0	2
d__Bacteria	k__norank_d__Bacteria	p__Bacteroidetes	c__Bacteroidia	o__Bacteroidales	f__Prevotellaceae	g__Alloprevotella	s__uncultured_bacterium_g__Alloprevotella	OTU1369	0	0	0	0	0	0	0	11	15	0	0	0	0	0	0	0	0	0	0	0	0	0	0	0	0	0	0	0	0	0	0	0	0	0	0	0	26
d__Bacteria	k__norank_d__Bacteria	p__Proteobacteria	c__Gammaproteobacteria	o__Betaproteobacteriales	f__TRA3-20	g__norank_f__TRA3-20	s__unclassified_g__norank_f__TRA3-20	OTU1371	0	0	0	0	0	0	0	57	0	0	0	0	0	0	0	0	0	0	0	0	0	0	0	0	0	0	0	0	0	0	0	0	0	0	0	0	57
d__Bacteria	k__norank_d__Bacteria	p__Firmicutes	c__Clostridia	o__Clostridiales	f__Ruminococcaceae	g__Ruminococcaceae_UCG-005	s__uncultured_bacterium_g__Ruminococcaceae_UCG-005	OTU1379	0	0	0	0	0	0	0	52	0	0	0	0	0	0	0	0	1	0	0	0	0	15	0	6	0	0	0	0	0	4	0	0	2	11	0	0	102
d__Bacteria	k__norank_d__Bacteria	p__Bacteroidetes	c__Bacteroidia	o__Bacteroidales	f__Prevotellaceae	g__Prevotellaceae_NK3B31_group	s__uncultured_bacterium_g__Prevotellaceae_NK3B31_group	OTU1330	0	0	0	0	0	0	24	0	0	0	0	0	0	0	0	0	0	0	0	0	0	0	0	0	0	0	0	0	0	0	0	0	0	0	0	0	24
d__Bacteria	k__norank_d__Bacteria	p__Bacteroidetes	c__Bacteroidia	o__Sphingobacteriales	f__Sphingobacteriaceae	g__Pedobacter	s__unclassified_g__Pedobacter	OTU1331	0	0	0	0	0	0	6	0	0	0	0	0	0	0	0	0	0	0	0	0	0	0	0	0	0	0	0	0	0	0	0	0	0	0	0	0	6
d__Bacteria	k__norank_d__Bacteria	p__Proteobacteria	c__Alphaproteobacteria	o__Sphingomonadales	f__Sphingomonadaceae	g__Blastomonas	s__uncultured_bacterium_g__Blastomonas	OTU1332	4	0	0	1	1	0	24	7	2	0	0	0	0	0	0	0	6	0	0	0	10	0	4	2	0	0	1	0	0	0	0	0	0	1	1	0	116
d__Bacteria	k__norank_d__Bacteria	p__Actinobacteria	c__Actinobacteria	o__Solirubrobacterales	f__67-14	g__norank_f__67-14	s__uncultured_actinobacterium_g__norank_f__67-14	OTU1340	0	0	0	0	0	0	8	0	0	0	0	0	0	0	0	0	0	0	0	0	0	0	0	4	0	0	0	0	0	0	0	0	0	0	0	0	13
d__Bacteria	k__norank_d__Bacteria	p__Actinobacteria	c__Actinobacteria	o__Streptosporangiales	f__Streptosporangiaceae	g__Nonomuraea	s__metagenome_g__Nonomuraea	OTU1356	0	0	0	0	0	0	9	40	0	0	0	0	3	0	0	0	0	0	0	0	1	0	0	32	0	0	0	0	0	0	0	0	0	0	0	0	91
d__Bacteria	k__norank_d__Bacteria	p__unclassified_k__norank_d__Bacteria	c__unclassified_k__norank_d__Bacteria	o__unclassified_k__norank_d__Bacteria	f__unclassified_k__norank_d__Bacteria	g__unclassified_k__norank_d__Bacteria	s__unclassified_k__norank_d__Bacteria	OTU1338	0	0	0	0	0	0	23	0	0	0	0	0	0	0	0	0	0	0	0	0	0	0	0	0	0	0	0	0	0	0	0	0	0	0	0	0	23
d__Bacteria	k__norank_d__Bacteria	p__Chlamydiae	c__Chlamydiae	o__Chlamydiales	f__Parachlamydiaceae	g__Neochlamydia	s__uncultured_Chlamydiales_bacterium_g__Neochlamydia	OTU1341	0	0	0	0	0	0	2	0	0	0	0	0	0	0	0	0	0	0	0	0	0	0	0	0	0	0	0	0	0	0	0	0	0	0	0	0	2
d__Bacteria	k__norank_d__Bacteria	p__Proteobacteria	c__Alphaproteobacteria	o__Rhizobiales	f__Rhodomicrobiaceae	g__Rhodomicrobium	s__uncultured_bacterium_g__Rhodomicrobium	OTU1355	0	0	0	0	0	0	3	0	0	0	0	0	0	0	0	0	0	0	0	0	0	0	0	0	0	0	0	0	0	0	0	0	0	0	0	0	5
d__Bacteria	k__norank_d__Bacteria	p__Actinobacteria	c__Actinobacteria	o__Micrococcales	f__Micrococcaceae	g__Rothia	s__uncultured_organism_g__Rothia	OTU1361	0	0	9	0	0	0	19	0	0	0	2	0	1	32	0	19	0	2	0	1	2	10	0	17	0	0	4	2	0	0	0	0	4	0	0	3	137
d__Bacteria	k__norank_d__Bacteria	p__Chlamydiae	c__Chlamydiae	o__Chlamydiales	f__Simkaniaceae	g__norank_f__Simkaniaceae	s__unclassified_g__norank_f__Simkaniaceae	OTU1375	6	1	9	2	1	46	2	25	0	2	9	1	6	2	8	10	31	0	6	8	23	23	10	2	0	3	0	5	0	0	0	5	1	2	0	4	333
d__Bacteria	k__norank_d__Bacteria	p__Proteobacteria	c__Deltaproteobacteria	o__Syntrophobacterales	f__Syntrophobacteraceae	g__Syntrophobacter	s__uncultured_bacterium_g__Syntrophobacter	OTU1349	0	0	0	0	0	0	8	0	0	0	0	0	0	0	0	0	0	0	0	0	0	0	0	0	0	0	0	0	0	0	0	0	0	0	0	0	8
d__Bacteria	k__norank_d__Bacteria	p__Patescibacteria	c__Parcubacteria	o__Candidatus_Kaiserbacteria	f__norank_o__Candidatus_Kaiserbacteria	g__norank_f__norank_o__Candidatus_Kaiserbacteria	s__groundwater_metagenome_g__norank_f__norank_o__Candidatus_Kaiserbacteria	OTU1378	0	0	0	0	0	2	0	5	0	0	1	0	0	0	0	0	0	0	0	1	0	3	6	18	0	0	0	0	0	0	0	0	0	2	0	0	57
d__Bacteria	k__norank_d__Bacteria	p__Firmicutes	c__Bacilli	o__Lactobacillales	f__Lactobacillaceae	g__Lactobacillus	s__uncultured_Lactobacillus_sp._g__Lactobacillus	OTU1353	0	0	0	0	0	0	28	0	0	0	0	0	0	0	0	0	0	0	0	0	0	0	0	0	0	0	0	0	0	0	0	0	0	0	0	0	28
d__Bacteria	k__norank_d__Bacteria	p__Proteobacteria	c__Gammaproteobacteria	o__Pasteurellales	f__Pasteurellaceae	g__Haemophilus	s__Haemophilus_haemolyticus	OTU1380	0	0	0	0	0	0	0	3	0	0	0	0	0	0	0	0	0	0	0	0	0	1	0	0	0	0	0	0	0	0	0	0	0	0	0	0	4
d__Bacteria	k__norank_d__Bacteria	p__Firmicutes	c__Clostridia	o__Clostridiales	f__Syntrophomonadaceae	g__Syntrophomonas	s__unclassified_g__Syntrophomonas	OTU1363	0	0	0	0	0	0	4	0	0	0	0	0	0	0	0	0	0	0	0	0	0	0	0	0	0	0	0	0	0	0	0	0	0	0	0	0	4
d__Bacteria	k__norank_d__Bacteria	p__Firmicutes	c__Bacilli	o__Lactobacillales	f__Streptococcaceae	g__Lactovum	s__uncultured_bacterium_g__Lactovum	OTU1384	0	0	0	0	0	0	0	28	0	0	0	0	0	0	0	0	0	0	0	0	0	0	0	0	0	0	0	0	0	0	0	0	0	0	0	0	28
d__Bacteria	k__norank_d__Bacteria	p__Firmicutes	c__Clostridia	o__Clostridiales	f__Lachnospiraceae	g__[Ruminococcus]_torques_group	s__uncultured_Ruminococcus_sp._g__[Ruminococcus]_torques_group	OTU1393	0	0	0	0	31	0	0	29	0	0	34	0	0	0	6	0	0	8	0	0	2	22	37	16	0	0	0	0	0	22	0	1	0	8	0	0	257
d__Bacteria	k__norank_d__Bacteria	p__Proteobacteria	c__Deltaproteobacteria	o__Myxococcales	f__Polyangiaceae	g__Pajaroellobacter	s__unclassified_g__Pajaroellobacter	OTU1433	0	0	0	0	0	0	2	0	0	0	0	0	0	0	0	0	0	0	0	0	0	0	0	0	0	0	0	0	0	0	0	0	0	0	0	0	20
d__Bacteria	k__norank_d__Bacteria	p__Proteobacteria	c__Gammaproteobacteria	o__Pseudomonadales	f__Moraxellaceae	g__Cavicella	s__uncultured_bacterium_g__Cavicella	OTU1385	0	0	0	0	0	0	0	36	0	0	0	0	0	0	0	0	0	0	0	0	0	0	0	0	0	0	0	0	0	0	0	0	0	0	0	0	36
d__Bacteria	k__norank_d__Bacteria	p__Actinobacteria	c__Actinobacteria	o__Coriobacteriales	f__Atopobiaceae	g__Olsenella	s__uncultured_bacterium_g__Olsenella	OTU1403	0	0	0	0	0	0	0	4	0	0	0	0	0	0	0	0	0	0	0	0	0	0	0	0	0	0	0	0	0	0	0	0	0	0	0	0	4
d__Bacteria	k__norank_d__Bacteria	p__Chloroflexi	c__Anaerolineae	o__SBR1031	f__A4b	g__norank_f__A4b	s__unclassified_g__norank_f__A4b	OTU1407	0	0	0	0	0	0	0	2	0	0	0	0	0	0	0	0	0	0	0	0	0	0	0	0	0	0	0	0	0	0	0	0	0	0	0	0	2
d__Bacteria	k__norank_d__Bacteria	p__Bacteroidetes	c__Bacteroidia	o__Bacteroidales	f__Prevotellaceae	g__Prevotellaceae_Ga6A1_group	s__uncultured_rumen_bacterium_g__Prevotellaceae_Ga6A1_group	OTU1408	0	0	0	0	0	0	0	58	0	0	0	0	0	0	0	0	0	0	0	0	0	0	0	0	0	0	0	0	0	0	0	0	0	0	0	0	58
d__Bacteria	k__norank_d__Bacteria	p__Proteobacteria	c__Gammaproteobacteria	o__Betaproteobacteriales	f__Nitrosomonadaceae	g__MND1	s__unclassified_g__MND1	OTU1441	2	0	0	0	0	0	0	0	0	0	0	0	0	0	0	0	0	0	0	0	0	0	0	1	0	0	0	0	0	0	0	0	0	0	0	0	5
d__Bacteria	k__norank_d__Bacteria	p__Proteobacteria	c__Alphaproteobacteria	o__unclassified_c__Alphaproteobacteria	f__unclassified_c__Alphaproteobacteria	g__unclassified_c__Alphaproteobacteria	s__unclassified_c__Alphaproteobacteria	OTU1391	0	0	0	6	0	0	0	5	0	0	0	0	0	0	0	0	0	0	0	0	10	0	0	0	0	0	0	0	0	0	0	0	0	0	0	0	21
d__Bacteria	k__norank_d__Bacteria	p__Bacteroidetes	c__Bacteroidia	o__Bacteroidales	f__Muribaculaceae	g__norank_f__Muribaculaceae	s__unclassified_g__norank_f__Muribaculaceae	OTU1390	0	0	0	0	0	0	0	55	0	14	0	0	0	0	0	0	0	0	0	0	0	1	0	0	0	0	0	0	0	0	0	0	0	0	0	0	70
d__Bacteria	k__norank_d__Bacteria	p__Firmicutes	c__Clostridia	o__Clostridiales	f__Lachnospiraceae	g__Lachnoclostridium	s__human_gut_metagenome_g__Lachnoclostridium	OTU1386	0	0	0	0	0	0	0	26	5	0	0	0	0	12	0	0	0	0	0	0	0	2	0	0	0	0	0	0	0	20	0	0	0	0	0	0	67
d__Bacteria	k__norank_d__Bacteria	p__Proteobacteria	c__Alphaproteobacteria	o__Rhizobiales	f__Xanthobacteraceae	g__norank_f__Xanthobacteraceae	s__unclassified_g__norank_f__Xanthobacteraceae	OTU1392	0	0	0	0	0	0	0	43	0	0	0	0	0	0	0	0	0	0	0	0	0	0	0	9	0	0	0	0	0	0	0	0	0	0	0	0	63
d__Bacteria	k__norank_d__Bacteria	p__Actinobacteria	c__Actinobacteria	o__Micromonosporales	f__Micromonosporaceae	g__Stackebrandtia	s__unclassified_g__Stackebrandtia	OTU1444	0	0	0	0	0	0	0	0	0	0	0	0	0	0	0	0	0	0	0	0	0	0	0	0	0	0	0	0	0	0	0	0	0	0	0	0	3
d__Bacteria	k__norank_d__Bacteria	p__Proteobacteria	c__Deltaproteobacteria	o__Desulfuromonadales	f__Geobacteraceae	g__Geobacter	s__Pelobacter_sp._DSM_2984	OTU1388	0	0	0	0	0	0	0	59	0	0	0	0	0	0	0	0	0	0	0	0	0	0	0	0	0	0	0	0	0	0	0	0	0	0	0	0	59
d__Bacteria	k__norank_d__Bacteria	p__Bacteroidetes	c__Bacteroidia	o__Chitinophagales	f__Chitinophagaceae	g__Flavisolibacter	s__uncultured_bacterium_g__Flavisolibacter	OTU1412	0	0	0	0	0	0	0	31	0	0	0	0	0	0	0	0	0	0	0	0	0	0	0	0	0	0	0	0	0	0	0	0	0	0	0	0	31
d__Bacteria	k__norank_d__Bacteria	p__Firmicutes	c__Clostridia	o__Clostridiales	f__Peptostreptococcaceae	g__Terrisporobacter	s__unclassified_g__Terrisporobacter	OTU1394	0	0	0	0	0	0	0	24	0	0	0	0	0	0	0	0	0	0	0	0	0	0	0	0	0	0	0	0	0	0	0	0	0	0	0	0	24
d__Bacteria	k__norank_d__Bacteria	p__Chloroflexi	c__Anaerolineae	o__SBR1031	f__norank_o__SBR1031	g__norank_f__norank_o__SBR1031	s__unclassified_g__norank_f__norank_o__SBR1031	OTU1404	0	0	0	0	0	0	0	42	0	0	0	0	0	0	0	0	0	0	0	0	0	0	0	0	0	0	0	0	0	0	0	0	0	0	0	0	42
d__Bacteria	k__norank_d__Bacteria	p__Proteobacteria	c__Gammaproteobacteria	o__Xanthomonadales	f__Xanthomonadaceae	g__Lysobacter	s__unclassified_g__Lysobacter	OTU1387	0	0	0	0	0	0	0	24	0	0	0	0	0	0	0	0	0	0	0	0	11	0	0	0	0	0	0	0	0	0	0	0	0	0	0	0	40
d__Bacteria	k__norank_d__Bacteria	p__Chloroflexi	c__Anaerolineae	o__Anaerolineales	f__Anaerolineaceae	g__Anaerolinea	s__uncultured_bacterium_g__Anaerolinea	OTU1402	0	0	0	0	0	0	0	29	0	0	0	0	0	0	0	0	0	0	0	0	0	0	0	0	0	0	0	0	0	0	0	0	0	0	0	0	29
d__Bacteria	k__norank_d__Bacteria	p__Gemmatimonadetes	c__Gemmatimonadetes	o__Gemmatimonadales	f__Gemmatimonadaceae	g__unclassified_f__Gemmatimonadaceae	s__unclassified_f__Gemmatimonadaceae	OTU1443	0	0	0	0	0	0	0	0	0	0	0	0	0	0	0	0	0	0	0	0	0	0	0	6	0	0	0	0	0	0	0	0	0	0	0	0	9
d__Bacteria	k__norank_d__Bacteria	p__Proteobacteria	c__Deltaproteobacteria	o__Syntrophobacterales	f__Syntrophaceae	g__Syntrophus	s__uncultured_delta_proteobacterium_g__Syntrophus	OTU1399	0	0	0	0	0	0	0	27	0	0	0	0	0	0	0	0	0	0	0	0	0	0	0	0	0	0	0	0	0	0	0	0	0	0	0	0	27
d__Bacteria	k__norank_d__Bacteria	p__Actinobacteria	c__Actinobacteria	o__Microtrichales	f__Microtrichaceae	g__norank_f__Microtrichaceae	s__unclassified_g__norank_f__Microtrichaceae	OTU1421	0	0	0	0	0	0	0	0	0	0	0	0	0	0	0	0	0	0	0	0	2	0	0	2	0	0	0	0	0	0	0	0	0	0	0	0	12
d__Bacteria	k__norank_d__Bacteria	p__Actinobacteria	c__Actinobacteria	o__Propionibacteriales	f__Propionibacteriaceae	g__Propionicimonas	s__metagenome_g__Propionicimonas	OTU1439	1	0	0	0	0	0	0	0	0	0	0	0	0	0	0	0	0	0	0	0	0	0	0	0	0	0	0	0	0	0	0	0	0	0	0	0	3
d__Bacteria	k__norank_d__Bacteria	p__Firmicutes	c__Clostridia	o__Clostridiales	f__Peptostreptococcaceae	g__Romboutsia	s__uncultured_bacterium_g__Romboutsia	OTU1417	6	0	0	34	164	0	9	24	0	0	0	0	0	0	2	67	0	1	0	0	25	412	42	36	0	1	0	2	4	13	0	0	0	5	1	0	962
d__Bacteria	k__norank_d__Bacteria	p__Acidobacteria	c__Acidobacteriia	o__Solibacterales	f__Solibacteraceae_Subgroup_3	g__Bryobacter	s__unclassified_g__Bryobacter	OTU1420	0	0	0	0	0	0	0	0	0	0	0	0	0	0	0	0	0	0	0	0	0	0	0	0	0	0	0	0	0	0	0	0	0	0	0	0	7
d__Bacteria	k__norank_d__Bacteria	p__Planctomycetes	c__Phycisphaerae	o__Phycisphaerales	f__Phycisphaeraceae	g__SM1A02	s__unclassified_g__SM1A02	OTU1422	0	0	0	0	0	0	0	0	0	0	0	0	0	0	0	0	0	0	0	0	0	0	0	0	0	0	0	0	0	0	0	0	0	0	0	0	5
d__Bacteria	k__norank_d__Bacteria	p__Proteobacteria	c__Deltaproteobacteria	o__Myxococcales	f__BIrii41	g__norank_f__BIrii41	s__uncultured_bacterium_g__norank_f__BIrii41	OTU1431	0	0	0	0	0	0	0	0	0	0	0	0	0	0	0	0	0	0	0	0	0	0	0	0	0	0	0	0	0	0	0	0	0	0	0	0	3
d__Bacteria	k__norank_d__Bacteria	p__Verrucomicrobia	c__Verrucomicrobiae	o__Pedosphaerales	f__Pedosphaeraceae	g__norank_f__Pedosphaeraceae	s__unclassified_g__norank_f__Pedosphaeraceae	OTU1434	0	0	0	0	0	0	0	0	0	0	0	0	0	0	0	0	0	0	0	0	0	0	0	0	0	0	0	0	0	0	0	0	0	0	0	0	3
d__Bacteria	k__norank_d__Bacteria	p__Firmicutes	c__Bacilli	o__Bacillales	f__Bacillaceae	g__Virgibacillus	s__Virgibacillus_proomii	OTU1445	4	0	0	0	0	0	0	0	0	0	0	0	0	0	0	0	0	0	0	0	34	0	5	13	0	0	0	0	0	0	0	0	0	0	0	0	639
d__Bacteria	k__norank_d__Bacteria	p__Cyanobacteria	c__Oxyphotobacteria	o__Chloroplast	f__norank_o__Chloroplast	g__norank_f__norank_o__Chloroplast	s__Oedogonium_cardiacum	OTU1395	0	0	0	0	0	0	0	24	0	0	0	0	0	0	0	0	0	0	0	0	0	0	0	0	0	0	0	0	0	0	0	0	0	0	0	0	24
d__Bacteria	k__norank_d__Bacteria	p__Actinobacteria	c__Actinobacteria	o__Micrococcales	f__Dermacoccaceae	g__Dermacoccus	s__Dermacoccus_nishinomiyaensis	OTU1419	0	0	0	0	0	0	0	8	0	0	0	0	0	0	0	0	0	0	0	0	0	0	0	0	0	0	0	0	0	0	0	0	0	0	0	0	8
d__Bacteria	k__norank_d__Bacteria	p__Chloroflexi	c__Anaerolineae	o__SBR1031	f__A4b	g__norank_f__A4b	s__uncultured_bacterium_g__norank_f__A4b	OTU1424	0	0	0	0	0	0	0	0	0	0	0	0	0	0	0	0	0	0	0	0	0	0	0	0	0	0	0	0	0	0	0	0	0	0	0	0	2
d__Bacteria	k__norank_d__Bacteria	p__Firmicutes	c__Clostridia	o__Clostridiales	f__Peptococcaceae	g__Desulfitobacterium	s__uncultured_bacterium_g__Desulfitobacterium	OTU1427	0	0	0	0	0	0	0	0	0	0	0	0	0	0	0	0	0	0	0	0	0	0	0	0	0	0	0	0	0	0	0	0	0	0	0	0	10
d__Bacteria	k__norank_d__Bacteria	p__Gemmatimonadetes	c__Gemmatimonadetes	o__Gemmatimonadales	f__Gemmatimonadaceae	g__Gemmatimonas	s__unclassified_g__Gemmatimonas	OTU1430	0	0	0	0	0	0	0	0	0	0	0	0	0	0	0	0	0	0	0	0	0	0	0	0	0	0	0	0	0	0	0	0	0	0	0	0	2
d__Bacteria	k__norank_d__Bacteria	p__Firmicutes	c__Clostridia	o__Clostridiales	f__Lachnospiraceae	g__[Eubacterium]_ruminantium_group	s__uncultured_bacterium_g__[Eubacterium]_ruminantium_group	OTU1401	0	0	0	0	0	0	0	7	0	0	0	0	0	0	0	0	0	0	0	0	0	0	0	0	0	0	0	0	0	144	0	0	0	0	0	0	151
d__Bacteria	k__norank_d__Bacteria	p__unclassified_k__norank_d__Bacteria	c__unclassified_k__norank_d__Bacteria	o__unclassified_k__norank_d__Bacteria	f__unclassified_k__norank_d__Bacteria	g__unclassified_k__norank_d__Bacteria	s__unclassified_k__norank_d__Bacteria	OTU1409	0	0	0	0	0	0	0	35	0	0	0	0	0	0	0	0	0	0	0	0	0	0	0	0	0	0	0	0	0	0	0	0	0	0	0	0	35
d__Bacteria	k__norank_d__Bacteria	p__Proteobacteria	c__Alphaproteobacteria	o__Paracaedibacterales	f__Paracaedibacteraceae	g__Candidatus_Captivus	s__Candidatus_Captivus_acidiprotistae	OTU1414	3	0	0	0	0	0	0	1	6	0	0	0	0	0	0	0	17	0	0	0	0	0	0	0	0	0	0	0	0	0	0	0	0	0	0	0	32
d__Bacteria	k__norank_d__Bacteria	p__Chloroflexi	c__Chloroflexia	o__Chloroflexales	f__Chloroflexaceae	g__Candidatus_Chloroploca	s__unclassified_g__Candidatus_Chloroploca	OTU1428	0	0	0	0	0	0	0	0	0	0	0	0	0	0	0	0	0	0	0	0	0	0	0	0	0	0	0	0	0	0	0	0	0	0	0	0	4
d__Bacteria	k__norank_d__Bacteria	p__Proteobacteria	c__Gammaproteobacteria	o__Betaproteobacteriales	f__Nitrosomonadaceae	g__mle1-7	s__metagenome_g__mle1-7	OTU1397	0	0	0	0	0	0	0	42	0	0	0	0	0	0	0	0	0	0	0	0	0	0	0	0	0	0	0	0	0	0	0	0	0	0	0	0	42
d__Bacteria	k__norank_d__Bacteria	p__Proteobacteria	c__Gammaproteobacteria	o__Nitrosococcales	f__Nitrosococcaceae	g__CI75cm.2.12	s__uncultured_bacterium_g__CI75cm.2.12	OTU1398	0	0	0	0	0	0	0	4	0	0	0	0	0	0	0	0	0	0	0	0	0	0	0	0	0	0	0	0	0	0	0	0	0	0	0	0	4
d__Bacteria	k__norank_d__Bacteria	p__unclassified_k__norank_d__Bacteria	c__unclassified_k__norank_d__Bacteria	o__unclassified_k__norank_d__Bacteria	f__unclassified_k__norank_d__Bacteria	g__unclassified_k__norank_d__Bacteria	s__unclassified_k__norank_d__Bacteria	OTU1400	0	0	0	0	1	0	0	2	0	0	0	0	0	0	0	0	0	0	0	0	0	0	0	0	0	0	0	0	0	0	0	1	0	0	0	0	4
d__Bacteria	k__norank_d__Bacteria	p__Bacteroidetes	c__Bacteroidia	o__unclassified_c__Bacteroidia	f__unclassified_c__Bacteroidia	g__unclassified_c__Bacteroidia	s__unclassified_c__Bacteroidia	OTU1413	0	0	0	0	0	0	0	5	0	0	0	0	0	0	0	0	0	0	0	0	0	0	0	0	0	0	0	0	0	0	0	0	0	0	0	0	5
d__Bacteria	k__norank_d__Bacteria	p__Bacteroidetes	c__Bacteroidia	o__Bacteroidales	f__Bacteroidaceae	g__Bacteroides	s__uncultured_bacterium_g__Bacteroides	OTU1416	0	0	0	0	0	0	0	21	0	0	0	0	0	0	0	0	0	0	0	0	0	0	6	0	0	0	0	0	0	0	0	0	0	0	0	0	39
d__Bacteria	k__norank_d__Bacteria	p__Firmicutes	c__Bacilli	o__Bacillales	f__Thermoactinomycetaceae	g__Thermoflavimicrobium	s__uncultured_Thermoflavimicrobium_sp._g__Thermoflavimicrobium	OTU1423	0	0	0	0	0	0	0	0	0	0	0	0	0	0	0	0	0	0	0	0	0	0	0	0	0	0	0	0	0	0	0	0	0	0	0	0	8
d__Bacteria	k__norank_d__Bacteria	p__Nitrospirae	c__Thermodesulfovibrionia	o__norank_c__Thermodesulfovibrionia	f__norank_o__norank_c__Thermodesulfovibrionia	g__norank_f__norank_o__norank_c__Thermodesulfovibrionia	s__uncultured_Nitrospiraceae_bacterium_g__norank	OTU1396	0	0	0	0	0	0	0	84	0	0	0	0	0	0	0	0	0	0	0	0	0	0	0	0	0	0	0	0	0	0	0	0	0	0	0	0	84
d__Bacteria	k__norank_d__Bacteria	p__Chloroflexi	c__Chloroflexia	o__Thermomicrobiales	f__JG30-KF-CM45	g__norank_f__JG30-KF-CM45	s__uncultured_Thermomicrobium_sp._g__norank_f__JG30-KF-CM45	OTU1405	9	0	0	0	0	0	0	7	0	0	0	0	0	0	1	0	0	0	0	0	0	0	3	0	0	0	0	0	0	0	0	0	0	0	0	0	22
d__Bacteria	k__norank_d__Bacteria	p__Bacteroidetes	c__Bacteroidia	o__Flavobacteriales	f__Flavobacteriaceae	g__Flavobacterium	s__CFB_group_bacterium_A1002	OTU1432	0	0	0	0	0	0	0	0	0	0	0	0	0	0	0	0	0	0	0	0	0	0	0	0	0	0	0	0	0	0	0	0	0	0	0	0	3
d__Bacteria	k__norank_d__Bacteria	p__Proteobacteria	c__Alphaproteobacteria	o__Rhodospirillales	f__Rhodospirillaceae	g__Insolitispirillum	s__unclassified_g__Insolitispirillum	OTU1435	0	4	0	5	0	0	0	0	0	0	0	0	0	0	1	0	0	0	0	0	0	0	0	0	0	0	0	0	0	0	0	0	0	0	0	0	13
d__Bacteria	k__norank_d__Bacteria	p__Bacteroidetes	c__Bacteroidia	o__Sphingobacteriales	f__Lentimicrobiaceae	g__norank_f__Lentimicrobiaceae	s__unclassified_g__norank_f__Lentimicrobiaceae	OTU1437	0	0	0	0	0	0	0	0	0	0	0	0	0	0	0	0	0	0	0	0	0	0	0	0	0	0	0	0	0	0	0	0	0	0	0	0	3
d__Bacteria	k__norank_d__Bacteria	p__Actinobacteria	c__Actinobacteria	o__norank_c__Actinobacteria	f__norank_o__norank_c__Actinobacteria	g__norank_f__norank_o__norank_c__Actinobacteria	s__metagenome_g__norank_f__norank_o__norank_c__Actinobacteria	OTU1411	0	0	0	0	0	0	0	8	0	0	0	0	0	0	0	0	0	0	0	0	0	0	0	0	0	0	0	0	0	0	0	0	0	0	0	0	8
d__Bacteria	k__norank_d__Bacteria	p__Firmicutes	c__Bacilli	o__Lactobacillales	f__Carnobacteriaceae	g__Trichococcus	s__metagenome_g__Trichococcus	OTU1418	6	22	1	10	4	50	16	14	0	0	0	0	0	0	0	51	0	9	0	0	9	32	0	0	34	0	0	39	1	0	0	0	0	0	13	0	312
d__Bacteria	k__norank_d__Bacteria	p__Patescibacteria	c__Parcubacteria	o__norank_c__Parcubacteria	f__norank_o__norank_c__Parcubacteria	g__norank_f__norank_o__norank_c__Parcubacteria	s__uncultured_bacterium_g__norank_f__norank_o__norank_c__Parcubacteria	OTU1446	0	0	0	0	0	0	0	0	0	0	0	0	0	0	0	0	0	0	0	0	2	0	0	0	0	0	0	0	0	0	0	0	0	0	0	0	15
d__Bacteria	k__norank_d__Bacteria	p__Actinobacteria	c__Actinobacteria	o__Microtrichales	f__Iamiaceae	g__Iamia	s__unclassified_g__Iamia	OTU1447	0	0	0	0	0	0	0	0	0	0	0	0	0	0	0	0	0	0	0	0	0	0	0	0	0	0	0	0	0	0	0	0	0	0	0	0	11
d__Bacteria	k__norank_d__Bacteria	p__Planctomycetes	c__Planctomycetacia	o__Gemmatales	f__Gemmataceae	g__norank_f__Gemmataceae	s__unclassified_g__norank_f__Gemmataceae	OTU1440	0	0	0	0	0	0	0	0	0	0	0	0	0	0	1	0	0	0	0	0	0	0	0	0	0	0	0	0	0	0	0	0	0	0	0	0	5
d__Bacteria	k__norank_d__Bacteria	p__FBP	c__norank_p__FBP	o__norank_c__norank_p__FBP	f__norank_o__norank_c__norank_p__FBP	g__norank_f__norank_o__norank_c__norank_p__FBP	s__uncultured_bacterium_g__norank_f__norank_o__norank_c__norank_p__FBP	OTU1448	0	0	0	0	0	0	0	0	0	0	0	0	0	0	0	0	0	0	0	0	0	0	0	0	0	0	0	0	0	0	0	0	0	0	0	0	6
d__Bacteria	k__norank_d__Bacteria	p__Gemmatimonadetes	c__Gemmatimonadetes	o__Gemmatimonadales	f__Gemmatimonadaceae	g__norank_f__Gemmatimonadaceae	s__unclassified_g__norank_f__Gemmatimonadaceae	OTU1406	0	0	0	0	0	0	0	11	0	0	0	0	0	0	0	0	0	0	0	0	0	0	0	0	0	0	0	0	0	0	0	0	0	0	0	0	11
d__Bacteria	k__norank_d__Bacteria	p__Bacteroidetes	c__Bacteroidia	o__Bacteroidales	f__Muribaculaceae	g__norank_f__Muribaculaceae	s__unclassified_g__norank_f__Muribaculaceae	OTU1410	0	0	0	0	0	0	0	39	0	0	0	0	0	0	0	0	0	0	0	0	0	0	11	0	0	0	0	0	1	0	0	0	0	0	0	0	60
d__Bacteria	k__norank_d__Bacteria	p__Proteobacteria	c__Alphaproteobacteria	o__Paracaedibacterales	f__Paracaedibacteraceae	g__Candidatus_Finniella	s__uncultured_bacterium_g__Candidatus_Finniella	OTU1415	5	0	0	3	0	0	0	1	0	2	0	0	0	0	0	0	0	0	0	0	0	0	0	0	0	0	0	0	0	0	0	3	0	0	0	0	22
d__Bacteria	k__norank_d__Bacteria	p__Bacteroidetes	c__Ignavibacteria	o__Kryptoniales	f__BSV26	g__norank_f__BSV26	s__unclassified_g__norank_f__BSV26	OTU1425	0	0	0	0	0	0	0	0	0	0	0	0	0	0	0	0	0	0	0	0	0	0	0	0	0	0	0	0	0	0	0	0	0	0	0	0	5
d__Bacteria	k__norank_d__Bacteria	p__Armatimonadetes	c__norank_p__Armatimonadetes	o__norank_c__norank_p__Armatimonadetes	f__norank_o__norank_c__norank_p__Armatimonadetes	g__norank_f__norank_o__norank_c__norank_p__Armatimonadetes	s__unclassified_g__norank_f__norank_o__norank_c__norank_p__Armatimonadetes	OTU1389	0	0	0	0	0	0	0	55	0	0	0	0	0	0	0	0	0	0	0	0	0	0	0	0	0	0	0	0	0	0	0	0	0	0	0	0	55
d__Bacteria	k__norank_d__Bacteria	p__Firmicutes	c__Bacilli	o__Bacillales	f__Paenibacillaceae	g__Paenibacillus	s__unclassified_g__Paenibacillus	OTU1426	0	0	0	0	0	0	0	0	0	0	0	0	0	0	0	0	0	0	0	0	0	0	0	0	0	0	0	0	0	0	0	0	0	0	0	0	2
d__Bacteria	k__norank_d__Bacteria	p__Actinobacteria	c__Actinobacteria	o__Propionibacteriales	f__Nocardioidaceae	g__Nocardioides	s__unclassified_g__Nocardioides	OTU1429	0	0	0	0	0	0	0	0	0	0	0	0	0	0	2	0	0	0	0	0	0	0	0	18	0	0	0	0	0	0	0	0	0	0	0	0	29
d__Bacteria	k__norank_d__Bacteria	p__Chloroflexi	c__Chloroflexia	o__Chloroflexales	f__Roseiflexaceae	g__norank_f__Roseiflexaceae	s__unclassified_g__norank_f__Roseiflexaceae	OTU1438	0	0	0	0	0	0	0	0	0	0	0	0	0	0	0	0	0	0	0	0	0	0	0	0	0	0	0	0	0	0	0	0	0	0	0	0	6
d__Bacteria	k__norank_d__Bacteria	p__Bacteroidetes	c__Bacteroidia	o__Chitinophagales	f__norank_o__Chitinophagales	g__norank_f__norank_o__Chitinophagales	s__metagenome_g__norank_f__norank_o__Chitinophagales	OTU1436	0	0	0	0	0	0	0	0	0	0	0	0	0	0	0	0	0	0	0	0	0	0	0	0	0	0	0	0	0	0	0	0	0	0	0	0	6
d__Bacteria	k__norank_d__Bacteria	p__Actinobacteria	c__Actinobacteria	o__IMCC26256	f__norank_o__IMCC26256	g__norank_f__norank_o__IMCC26256	s__uncultured_Ferrimicrobium_sp._g__norank_f__norank	OTU1442	0	0	0	0	0	0	0	0	0	0	0	0	0	0	0	0	0	0	0	0	0	0	0	0	0	0	0	0	0	0	0	2	0	0	0	0	8
d__Bacteria	k__norank_d__Bacteria	p__Patescibacteria	c__Saccharimonadia	o__Saccharimonadales	f__Saccharimonadaceae	g__norank_f__Saccharimonadaceae	s__uncultured_bacterium_g__norank_f__Saccharimonadaceae	OTU1456	6	0	0	0	0	0	0	0	0	0	0	0	0	0	19	0	0	0	0	0	92	0	77	107	0	0	0	0	0	0	0	0	0	0	0	0	414
d__Bacteria	k__norank_d__Bacteria	p__Armatimonadetes	c__Fimbriimonadia	o__Fimbriimonadales	f__Fimbriimonadaceae	g__norank_f__Fimbriimonadaceae	s__uncultured_Fimbriimonas_sp.	OTU1459	0	0	0	0	0	0	0	0	0	0	0	0	0	0	0	0	0	0	0	0	0	0	0	0	0	0	0	0	0	0	0	0	0	0	0	0	4
d__Bacteria	k__norank_d__Bacteria	p__Firmicutes	c__Clostridia	o__Clostridiales	f__Ruminococcaceae	g__Fastidiosipila	s__unclassified_g__Fastidiosipila	OTU1489	0	0	0	0	0	0	0	0	0	0	0	0	0	0	0	0	0	0	0	0	0	0	0	0	0	0	0	0	0	0	0	0	0	0	0	0	5
d__Bacteria	k__norank_d__Bacteria	p__Proteobacteria	c__Alphaproteobacteria	o__Tistrellales	f__Geminicoccaceae	g__Candidatus_Alysiosphaera	s__unclassified_g__Candidatus_Alysiosphaera	OTU1475	0	0	0	0	0	0	0	0	0	0	0	0	0	0	0	0	0	0	0	0	0	0	0	0	0	0	0	0	0	0	0	0	0	0	0	0	4
d__Bacteria	k__norank_d__Bacteria	p__Patescibacteria	c__Parcubacteria	o__unclassified_c__Parcubacteria	f__unclassified_c__Parcubacteria	g__unclassified_c__Parcubacteria	s__unclassified_c__Parcubacteria	OTU1449	0	0	0	0	0	0	0	0	0	0	0	0	0	0	0	0	0	0	0	0	0	0	0	0	0	0	0	0	0	0	0	0	0	0	0	0	4
d__Bacteria	k__norank_d__Bacteria	p__Bacteroidetes	c__Bacteroidia	o__Flavobacteriales	f__NS9_marine_group	g__norank_f__NS9_marine_group	s__uncultured_bacterium_g__norank_f__NS9_marine_group	OTU1451	0	0	0	0	0	0	0	0	0	0	0	0	0	0	0	0	0	0	0	0	0	0	0	0	0	0	0	0	0	0	0	0	0	0	0	0	9
d__Bacteria	k__norank_d__Bacteria	p__Bacteroidetes	c__Bacteroidia	o__Flavobacteriales	f__Flavobacteriaceae	g__Gelidibacter	s__uncultured_bacterium_g__Gelidibacter	OTU1453	0	0	0	0	0	0	0	0	0	0	0	0	0	0	0	0	0	0	0	0	0	0	0	5	0	0	0	0	0	0	0	0	0	0	0	0	15
d__Bacteria	k__norank_d__Bacteria	p__Proteobacteria	c__Gammaproteobacteria	o__unclassified_c__Gammaproteobacteria	f__unclassified_c__Gammaproteobacteria	g__unclassified_c__Gammaproteobacteria	s__unclassified_c__Gammaproteobacteria	OTU1474	0	0	0	0	0	0	0	0	0	0	0	0	0	0	0	0	0	0	0	0	0	0	0	0	0	0	0	0	0	0	0	0	0	0	0	0	3
d__Bacteria	k__norank_d__Bacteria	p__Bacteroidetes	c__Bacteroidia	o__Flavobacteriales	f__Weeksellaceae	g__Chryseobacterium	s__unclassified_g__Chryseobacterium	OTU1462	0	0	0	0	0	0	0	0	0	0	0	0	0	0	0	0	0	0	0	0	0	0	0	0	0	0	0	0	0	0	0	0	0	0	0	0	12
d__Bacteria	k__norank_d__Bacteria	p__Proteobacteria	c__Alphaproteobacteria	o__Tistrellales	f__Geminicoccaceae	g__Candidatus_Alysiosphaera	s__metagenome_g__Candidatus_Alysiosphaera	OTU1509	0	0	0	0	0	0	0	0	0	0	0	0	0	0	0	0	0	0	0	0	0	0	0	0	0	0	0	0	0	0	0	0	0	0	0	0	3
d__Bacteria	k__norank_d__Bacteria	p__Acidobacteria	c__Subgroup_6	o__norank_c__Subgroup_6	f__norank_o__norank_c__Subgroup_6	g__norank_f__norank_o__norank_c__Subgroup_6	s__Acidobacteria_bacterium_CB_286306	OTU1450	0	0	0	0	0	0	0	0	0	0	0	0	0	0	0	0	0	0	0	0	0	0	0	158	0	0	0	0	0	0	0	0	0	0	0	0	165
d__Bacteria	k__norank_d__Bacteria	p__Bacteroidetes	c__Bacteroidia	o__Bacteroidales	f__Muribaculaceae	g__norank_f__Muribaculaceae	s__unclassified_g__norank_f__Muribaculaceae	OTU1485	2	0	0	0	0	0	0	0	0	0	0	0	0	0	0	0	0	0	0	0	0	1	15	0	0	0	0	0	0	0	0	0	0	0	0	0	31
d__Bacteria	k__norank_d__Bacteria	p__Proteobacteria	c__Gammaproteobacteria	o__Betaproteobacteriales	f__SC-I-84	g__norank_f__SC-I-84	s__unclassified_g__norank_f__SC-I-84	OTU1458	0	0	0	0	0	0	0	0	0	0	0	0	0	0	0	0	0	0	0	0	0	0	1	0	0	0	0	0	0	0	0	0	0	0	0	0	11
d__Bacteria	k__norank_d__Bacteria	p__Firmicutes	c__Bacilli	o__Bacillales	f__Thermoactinomycetaceae	g__Laceyella	s__unclassified_g__Laceyella	OTU1452	0	0	0	0	0	0	0	0	0	0	0	0	0	0	0	0	0	0	0	0	0	0	0	1	0	0	0	0	0	0	0	0	0	0	0	0	8
d__Bacteria	k__norank_d__Bacteria	p__Planctomycetes	c__vadinHA49	o__norank_c__vadinHA49	f__norank_o__norank_c__vadinHA49	g__norank_f__norank_o__norank_c__vadinHA49	s__unclassified_g__norank_f__norank_o__norank_c__vadinHA49	OTU1454	0	0	0	0	0	0	0	0	0	0	0	0	0	0	0	0	0	0	0	0	0	0	0	0	0	0	0	0	0	0	0	0	0	0	0	0	5
d__Bacteria	k__norank_d__Bacteria	p__Proteobacteria	c__Alphaproteobacteria	o__Micavibrionales	f__norank_o__Micavibrionales	g__norank_f__norank_o__Micavibrionales	s__metagenome_g__norank_f__norank_o__Micavibrionales	OTU1463	0	0	0	0	0	0	0	0	0	0	0	0	0	0	0	0	0	0	0	0	0	0	0	18	0	0	0	0	0	0	0	0	0	0	0	0	29
d__Bacteria	k__norank_d__Bacteria	p__Proteobacteria	c__Gammaproteobacteria	o__unclassified_c__Gammaproteobacteria	f__unclassified_c__Gammaproteobacteria	g__unclassified_c__Gammaproteobacteria	s__unclassified_c__Gammaproteobacteria	OTU1460	0	0	0	0	0	0	0	0	0	0	0	0	0	0	0	0	0	0	0	0	0	0	0	0	0	0	0	0	0	0	0	0	0	0	0	0	2
d__Bacteria	k__norank_d__Bacteria	p__Proteobacteria	c__Gammaproteobacteria	o__Diplorickettsiales	f__Diplorickettsiaceae	g__norank_f__Diplorickettsiaceae	s__Rickettsiella_sp._5-186-2	OTU1468	0	0	0	0	0	0	0	0	0	0	0	0	0	0	0	0	0	0	0	0	0	5	6	0	0	0	0	0	0	0	0	0	0	0	0	0	18
d__Bacteria	k__norank_d__Bacteria	p__Actinobacteria	c__Actinobacteria	o__Micrococcales	f__Cellulomonadaceae	g__Cellulomonas	s__uncultured_bacterium_g__Cellulomonas	OTU1483	0	0	0	0	0	0	0	0	0	0	0	0	1	3	0	0	0	8	0	0	0	0	0	14	1	0	1	2	0	0	0	0	0	0	0	0	38
d__Bacteria	k__norank_d__Bacteria	p__Actinobacteria	c__Actinobacteria	o__Pseudonocardiales	f__Pseudonocardiaceae	g__Kibdelosporangium	s__uncultured_bacterium_g__Kibdelosporangium	OTU1496	0	0	0	0	0	0	0	0	0	0	0	0	0	0	0	0	0	0	0	0	2	0	0	6	0	0	0	0	0	0	0	0	0	0	0	0	23
d__Bacteria	k__norank_d__Bacteria	p__Proteobacteria	c__Alphaproteobacteria	o__Caedibacterales	f__Caedibacteraceae	g__Candidatus_Nucleicultrix	s__uncultured_bacterium_g__Candidatus_Nucleicultrix	OTU1500	0	0	0	6	0	0	0	0	0	0	0	0	0	0	0	0	0	0	0	0	0	0	0	0	0	0	0	0	0	0	0	0	0	0	0	0	12
d__Bacteria	k__norank_d__Bacteria	p__Cyanobacteria	c__Oxyphotobacteria	o__Chloroplast	f__norank_o__Chloroplast	g__norank_f__norank_o__Chloroplast	s__unclassified_g__norank_f__norank_o__Chloroplast	OTU1508	3	0	0	0	0	0	0	0	0	0	0	0	0	0	0	0	0	0	0	0	0	0	0	0	0	0	0	0	0	0	0	0	0	6	0	0	12
d__Bacteria	k__norank_d__Bacteria	p__Proteobacteria	c__Gammaproteobacteria	o__Pseudomonadales	f__Moraxellaceae	g__[Agitococcus]_lubricus_group	s__uncultured_bacterium_g__[Agitococcus]_lubricus_group	OTU1480	0	0	0	0	0	0	0	0	0	0	0	0	0	0	0	0	0	0	0	0	3	0	0	0	0	0	0	0	0	0	0	0	0	0	0	0	6
d__Bacteria	k__norank_d__Bacteria	p__Bacteroidetes	c__Bacteroidia	o__Bacteroidales	f__Rikenellaceae	g__Rikenellaceae_RC9_gut_group	s__uncultured_bacterium_g__Rikenellaceae_RC9_gut_group	OTU1455	0	0	0	0	0	0	0	0	0	0	0	0	0	0	0	0	0	0	0	0	0	0	0	0	0	0	0	0	0	0	0	0	0	0	0	0	6
d__Bacteria	k__norank_d__Bacteria	p__Patescibacteria	c__Gracilibacteria	o__norank_c__Gracilibacteria	f__norank_o__norank_c__Gracilibacteria	g__norank_f__norank_o__norank_c__Gracilibacteria	s__metagenome_g__norank_f__norank_o__norank_c__Gracilibacteria	OTU1467	0	0	0	0	0	0	0	0	0	0	0	0	0	0	0	0	0	0	0	0	0	0	0	0	0	0	0	0	0	0	0	0	0	0	0	0	7
d__Bacteria	k__norank_d__Bacteria	p__Bacteroidetes	c__Bacteroidia	o__Chitinophagales	f__Saprospiraceae	g__norank_f__Saprospiraceae	s__uncultured_bacterium_g__norank_f__Saprospiraceae	OTU1491	0	0	0	0	0	0	0	0	0	0	0	0	0	0	0	0	0	0	0	0	1	0	0	0	0	0	0	0	0	0	0	0	0	0	0	0	14
d__Bacteria	k__norank_d__Bacteria	p__Firmicutes	c__Bacilli	o__Bacillales	f__Thermoactinomycetaceae	g__Planifilum	s__uncultured_compost_bacterium_g__Planifilum	OTU1504	0	0	0	0	0	0	0	0	0	0	0	0	0	0	0	0	0	0	0	0	0	0	0	0	0	0	0	0	0	0	0	0	0	0	0	0	5
d__Bacteria	k__norank_d__Bacteria	p__Proteobacteria	c__Gammaproteobacteria	o__Betaproteobacteriales	f__Burkholderiaceae	g__Massilia	s__unclassified_g__Massilia	OTU1476	1	0	0	0	4	0	21	0	0	4	0	0	18	0	5	2	0	0	0	1	19	6	9	3	0	6	45	5	0	0	0	0	0	0	0	0	215
d__Bacteria	k__norank_d__Bacteria	p__Chlamydiae	c__Chlamydiae	o__Chlamydiales	f__unclassified_o__Chlamydiales	g__unclassified_o__Chlamydiales	s__unclassified_o__Chlamydiales	OTU1484	0	0	0	0	0	0	0	0	0	0	0	0	0	0	0	0	0	0	0	0	0	0	0	0	0	0	0	0	0	0	0	0	0	0	0	0	3
d__Bacteria	k__norank_d__Bacteria	p__Proteobacteria	c__Deltaproteobacteria	o__Myxococcales	f__mle1-27	g__norank_f__mle1-27	s__metagenome_g__norank_f__mle1-27	OTU1501	0	0	0	0	0	0	0	0	0	0	0	0	0	0	0	0	0	0	0	0	0	0	0	0	0	0	0	0	0	0	0	0	0	0	0	0	4
d__Bacteria	k__norank_d__Bacteria	p__Patescibacteria	c__Parcubacteria	o__Candidatus_Kaiserbacteria	f__norank_o__Candidatus_Kaiserbacteria	g__norank_f__norank_o__Candidatus_Kaiserbacteria	s__metagenome_g__norank_f__norank_o__Candidatus_Kaiserbacteria	OTU1510	0	0	0	0	0	0	0	0	0	0	0	0	0	0	0	0	0	0	0	0	0	0	0	2	0	0	0	0	0	0	0	0	0	0	0	0	4
d__Bacteria	k__norank_d__Bacteria	p__Chlamydiae	c__Chlamydiae	o__Chlamydiales	f__Simkaniaceae	g__norank_f__Simkaniaceae	s__uncultured_Candidatus_Rhabdochlamydia_sp._g__norank	OTU1511	0	0	0	1	0	0	0	0	0	0	0	0	0	0	0	1	0	0	0	0	2	0	3	0	0	0	0	0	0	0	0	0	0	0	0	0	10
d__Bacteria	k__norank_d__Bacteria	p__Patescibacteria	c__Saccharimonadia	o__Saccharimonadales	f__norank_o__Saccharimonadales	g__norank_f__norank_o__Saccharimonadales	s__uncultured_bacterium_g__norank_f__norank_o__Saccharimonadales	OTU1466	2	0	0	0	0	0	0	0	0	0	0	0	0	0	2	0	0	0	0	0	26	0	31	3	0	0	0	0	0	0	0	0	0	0	0	0	97
d__Bacteria	k__norank_d__Bacteria	p__Proteobacteria	c__Gammaproteobacteria	o__EC3	f__norank_o__EC3	g__norank_f__norank_o__EC3	s__unclassified_g__norank_f__norank_o__EC3	OTU1470	0	0	0	0	0	0	0	0	0	0	0	0	0	0	0	0	0	0	0	0	0	0	0	0	0	0	0	0	0	0	0	0	0	0	0	0	7
d__Bacteria	k__norank_d__Bacteria	p__Firmicutes	c__Bacilli	o__Bacillales	f__Bacillaceae	g__Bacillus	s__Bacillus_sonorensis_g__Bacillus	OTU1471	179	0	0	0	0	0	0	0	0	0	0	0	0	0	79	0	0	0	0	0	432	0	682	422	0	0	0	0	0	1	0	0	0	0	0	0	4177
d__Bacteria	k__norank_d__Bacteria	p__Actinobacteria	c__Actinobacteria	o__Frankiales	f__Acidothermaceae	g__Acidothermus	s__unclassified_g__Acidothermus	OTU1478	3	0	0	0	0	0	0	0	0	0	0	0	0	0	0	0	0	0	0	0	0	0	0	0	0	0	0	0	0	0	0	0	0	0	0	0	11
d__Bacteria	k__norank_d__Bacteria	p__Proteobacteria	c__Gammaproteobacteria	o__Betaproteobacteriales	f__Nitrosomonadaceae	g__Nitrosomonas	s__Nitrosomonas_sp._Nm59	OTU1492	0	0	0	0	0	0	0	0	0	0	0	0	0	0	1	0	0	0	0	0	0	0	0	0	0	0	0	0	0	0	0	0	0	0	0	0	9
d__Bacteria	k__norank_d__Bacteria	p__Proteobacteria	c__Alphaproteobacteria	o__norank_c__Alphaproteobacteria	f__norank_o__norank_c__Alphaproteobacteria	g__norank_f__norank_o__norank_c__Alphaproteobacteria	s__uncultured_Rhodospirillaceae_bacterium_g__norank_f__norank_o__norank	OTU1502	0	0	0	0	0	0	0	0	0	0	0	0	0	0	0	0	0	0	0	0	0	0	0	0	0	0	0	0	0	0	0	0	0	0	0	0	7
d__Bacteria	k__norank_d__Bacteria	p__Proteobacteria	c__Gammaproteobacteria	o__unclassified_c__Gammaproteobacteria	f__unclassified_c__Gammaproteobacteria	g__unclassified_c__Gammaproteobacteria	s__unclassified_c__Gammaproteobacteria	OTU1506	0	0	0	0	0	0	0	0	0	0	0	0	0	0	0	0	0	0	0	0	0	0	0	0	0	0	0	0	0	0	0	0	0	0	0	0	5
d__Bacteria	k__norank_d__Bacteria	p__Acidobacteria	c__Holophagae	o__Subgroup_7	f__norank_o__Subgroup_7	g__norank_f__norank_o__Subgroup_7	s__uncultured_soil_bacterium_g__norank_f__norank_o__Subgroup_7	OTU1479	0	0	0	0	0	0	0	0	0	0	0	0	0	0	0	0	0	0	0	0	0	0	0	0	0	0	0	0	0	0	0	0	0	0	0	0	5
d__Bacteria	k__norank_d__Bacteria	p__Proteobacteria	c__Deltaproteobacteria	o__Oligoflexales	f__0319-6G20	g__norank_f__0319-6G20	s__uncultured_bacterium_g__norank_f__0319-6G20	OTU1495	0	0	0	0	0	0	0	0	0	0	0	0	0	0	0	0	0	0	0	0	0	0	0	0	0	0	0	0	0	0	0	0	0	0	0	0	8
d__Bacteria	k__norank_d__Bacteria	p__Actinobacteria	c__Actinobacteria	o__Propionibacteriales	f__Nocardioidaceae	g__Nocardioides	s__unclassified_g__Nocardioides	OTU1477	8	0	0	1	0	0	0	0	0	0	0	0	1	0	2	0	22	0	0	0	21	0	38	43	0	0	0	0	0	1	0	0	0	0	0	0	214
d__Bacteria	k__norank_d__Bacteria	p__Bacteroidetes	c__Bacteroidia	o__Chitinophagales	f__37-13	g__norank_f__37-13	s__uncultured_bacterium_g__norank_f__37-13	OTU1461	0	0	0	0	0	0	0	0	0	0	0	0	0	0	0	0	0	0	0	0	0	0	0	0	0	0	0	0	0	0	0	0	0	0	0	0	15
d__Bacteria	k__norank_d__Bacteria	p__Acidobacteria	c__Subgroup_22	o__norank_c__Subgroup_22	f__norank_o__norank_c__Subgroup_22	g__norank_f__norank_o__norank_c__Subgroup_22	s__unclassified_g__norank_f__norank_o__norank_c__Subgroup_22	OTU1464	0	0	0	0	0	0	0	0	0	0	0	0	0	0	0	0	0	0	0	0	0	0	0	0	0	0	0	0	0	0	0	0	0	0	0	0	15
d__Bacteria	k__norank_d__Bacteria	p__Proteobacteria	c__Gammaproteobacteria	o__Betaproteobacteriales	f__Methylophilaceae	g__Methylophilus	s__unclassified_g__Methylophilus	OTU1481	0	0	0	0	0	0	0	0	0	0	0	0	0	0	0	0	0	0	0	0	0	0	12	0	0	0	0	0	0	0	0	0	0	0	0	0	14
d__Bacteria	k__norank_d__Bacteria	p__Latescibacteria	c__Latescibacteria	o__norank_c__Latescibacteria	f__norank_o__norank_c__Latescibacteria	g__norank_f__norank_o__norank_c__Latescibacteria	s__uncultured_bacterium_g__norank_f__norank_o__norank_c__Latescibacteria	OTU1469	0	0	0	0	0	0	0	0	0	0	0	0	0	0	0	0	0	0	0	0	0	0	0	0	0	0	0	0	0	0	0	0	0	0	0	0	6
d__Bacteria	k__norank_d__Bacteria	p__Acidobacteria	c__Thermoanaerobaculia	o__Thermoanaerobaculales	f__Thermoanaerobaculaceae	g__Subgroup_10	s__metagenome_g__Subgroup_10	OTU1482	0	0	0	0	0	0	0	0	0	0	0	0	0	0	0	0	0	0	0	0	0	0	0	0	0	0	0	0	0	0	0	0	0	0	0	0	4
d__Bacteria	k__norank_d__Bacteria	p__Nitrospirae	c__Nitrospira	o__norank_c__Nitrospira	f__norank_o__norank_c__Nitrospira	g__Nitrospira	s__uncultured_organism_g__Nitrospira	OTU1472	3	0	0	0	0	0	0	0	0	0	0	0	0	0	1	0	0	0	0	0	23	0	2	6	0	0	0	0	0	0	0	0	0	0	0	0	60
d__Bacteria	k__norank_d__Bacteria	p__Acidobacteria	c__Holophagae	o__Subgroup_7	f__norank_o__Subgroup_7	g__norank_f__norank_o__Subgroup_7	s__unclassified_g__norank_f__norank_o__Subgroup_7	OTU1505	1	0	0	0	0	0	0	0	0	0	0	0	0	0	0	0	0	0	0	0	0	0	0	0	0	0	0	0	0	0	0	0	0	0	0	0	8
d__Bacteria	k__norank_d__Bacteria	p__Bacteroidetes	c__Bacteroidia	o__Chitinophagales	f__norank_o__Chitinophagales	g__norank_f__norank_o__Chitinophagales	s__metagenome_g__norank_f__norank_o__Chitinophagales	OTU1473	1	0	0	0	0	0	0	0	0	0	0	0	0	0	0	0	0	0	0	0	0	0	0	0	0	0	0	0	0	0	0	0	0	0	0	0	2
[truncated: 2,230 more rows]

## Sheet: Table S2
Domain	Kingdom	Phylum	Class	Order	Family	Genus	Species	OTU	AH1_1	AH1_2	AH1_3	AH1_4	AH2_1	AH2_2	AH2_3	AH2_4	AH3_1	AH3_2	AH3_3	AH3_4	DQ_1	DQ_2	DQ_3	DQ_4	HRB_1	HRB_2	HRB_3	HRB_4	HN_1	HN_2	HN_3	HN_4	JL_1	JL_2	JL_3	JL_4	SD_1	SD_2	SD_3	SD_4	YN_1	YN_2	YN_3	YN_4	SUM
[truncated: 2,933 more rows]

[truncated: 6 more sheets: Table S3, Table S4, Table S5, Table S6, Table S7, Table S8]
