# Supplementary material for: Bacterial and fungal communities within and among geographic samples of the hemp pest Psylliodes attenuata from China
Source: Front Microbiol. 2022 Sep 6;13:964735. doi: 10.3389/fmicb.2022.964735 (PMC9485832; doi:10.3389/fmicb.2022.964735)
Supplement: Supplementary file 6 [file Data_Sheet_4.CSV]

Domain	Kingdom	Phylum	Class	Order	Family	Genus	Species	OTU	AH1_1	AH1_2	AH1_3	AH1_4	AH2_1	AH2_2	AH2_3	AH2_4	AH3_1	AH3_2	AH3_3	AH3_4	DQ_1	DQ_2	DQ_3	DQ_4	HRB_1	HRB_2	HRB_3	HRB_4	HN_2	HN_3	HN_4	HN_1	JL_1	JL_2	JL_3	JL_4	SD_1	SD_2	SD_3	SD_4	YN_1	YN_2	YN_3	YN_4	SUM
d__Eukaryota	k__Fungi	p__Basidiomycota	c__unclassified_p__Basidiomycota	o__unclassified_p__Basidiomycota	f__unclassified_p__Basidiomycota	g__unclassified_p__Basidiomycota	s__unclassified_p__Basidiomycota	OTU347	0	0	0	0	0	0	0	0	0	0	0	0	0	0	0	8	0	0	0	0	0	0	0	0	0	0	0	0	1	0	0	0	0	0	0	0	9
d__Eukaryota	k__Fungi	p__Basidiomycota	c__Cystobasidiomycetes	o__Cystobasidiales	f__Cystobasidiaceae	g__Cystobasidium	s__unclassified_g__Cystobasidium	OTU34	0	239	0	0	0	0	0	0	0	0	0	0	0	0	0	0	0	0	0	0	0	0	0	0	14	0	0	0	0	0	0	0	0	0	0	0	253
d__Eukaryota	k__Fungi	p__Ascomycota	c__Sordariomycetes	o__Hypocreales	f__Nectriaceae	g__unclassified_f__Nectriaceae	s__unclassified_f__Nectriaceae	OTU146	64	22	0	0	77	0	1753	0	0	0	18	0	0	0	0	0	0	183	371	485	0	0	0	0	0	0	0	0	14	0	0	0	0	0	0	0	2987
d__Eukaryota	k__Fungi	p__Mortierellomycota	c__Mortierellomycetes	o__Mortierellales	f__Mortierellaceae	g__Mortierella	s__Mortierella_elongata	OTU839	0	0	0	0	0	0	683	60	0	0	0	0	947	0	426	0	0	0	0	0	0	1003	0	0	0	0	0	0	0	0	125	0	0	0	0	291	3535
d__Eukaryota	k__Fungi	p__Ascomycota	c__Leotiomycetes	o__Helotiales	f__Helotiaceae	g__Hymenoscyphus	s__Hymenoscyphus_serotinus	OTU11	127	0	0	0	0	0	0	0	0	0	0	0	0	0	0	0	0	0	0	0	0	0	0	0	0	0	0	0	0	0	0	0	0	0	0	0	127
d__Eukaryota	k__Fungi	p__Ascomycota	c__Dothideomycetes	o__Capnodiales	f__Cladosporiaceae	g__Cladosporium	s__Cladosporium_halotolerans	OTU827	51	43	33	13	53	0	62	235	0	0	0	0	0	0	4	0	0	0	0	0	168	49	118	49	1	197	30	0	0	222	0	0	294	0	0	215	1837
d__Eukaryota	k__Fungi	p__Ascomycota	c__Sordariomycetes	o__Hypocreales	f__Nectriaceae	g__Fusicolla	s__Fusicolla_acetilerea	OTU115	70	90	35	14	61	0	0	1	0	0	0	0	0	0	16	0	0	0	0	0	0	1	0	30	0	0	0	0	0	0	0	0	1	0	0	0	319
d__Eukaryota	k__Fungi	p__Basidiomycota	c__Tremellomycetes	o__Tremellales	f__Bulleribasidiaceae	g__Hannaella	s__Hannaella_zeae	OTU752	0	105	0	0	0	0	0	0	0	0	0	0	0	0	0	0	0	0	0	0	0	0	0	0	0	99	127	41	0	0	0	0	0	0	0	0	372
d__Eukaryota	k__Fungi	p__Basidiomycota	c__Tremellomycetes	o__Tremellales	f__Trimorphomycetaceae	g__Saitozyma	s__Saitozyma_flava	OTU747	0	0	0	0	0	0	0	0	0	0	0	0	0	0	0	0	0	0	0	0	0	0	0	0	0	0	71	0	0	0	0	0	0	0	0	0	71
d__Eukaryota	k__Fungi	p__unclassified_k__Fungi	c__unclassified_k__Fungi	o__unclassified_k__Fungi	f__unclassified_k__Fungi	g__unclassified_k__Fungi	s__unclassified_k__Fungi	OTU267	0	0	0	0	0	0	0	0	0	0	0	94	0	0	0	0	0	0	0	0	0	0	0	0	0	0	0	0	0	0	0	0	0	0	0	0	94
d__Eukaryota	k__Fungi	p__Ascomycota	c__Eurotiomycetes	o__Onygenales	f__Onygenales_fam_Incertae_sedis	g__Chrysosporium	s__Chrysosporium_lobatum	OTU622	0	0	0	0	0	0	0	0	0	0	0	0	0	0	0	0	0	0	0	0	0	0	99	0	0	0	0	0	0	0	0	0	0	0	0	0	99
d__Eukaryota	k__Fungi	p__Ascomycota	c__unclassified_p__Ascomycota	o__unclassified_p__Ascomycota	f__unclassified_p__Ascomycota	g__unclassified_p__Ascomycota	s__unclassified_p__Ascomycota	OTU99	0	0	0	0	10	0	0	0	0	0	0	0	0	0	0	0	0	0	0	0	0	0	0	0	0	0	0	0	0	0	0	0	0	0	0	0	10
d__Eukaryota	k__Fungi	p__Basidiomycota	c__Agaricomycetes	o__Agaricales	f__Schizophyllaceae	g__Schizophyllum	s__Schizophyllum_commune	OTU666	0	0	49	55	53	0	0	0	0	0	0	0	0	167	0	0	325	0	120	0	0	0	37	0	0	0	0	0	0	0	0	0	0	5	0	0	811
d__Eukaryota	k__Fungi	p__Ascomycota	c__Taphrinomycetes	o__Taphrinales	f__Taphrinaceae	g__Taphrina	s__Taphrina_inositophila	OTU36	0	0	3	0	0	0	0	0	0	0	0	0	0	0	0	0	0	0	0	0	0	0	0	0	0	0	0	0	0	0	0	0	0	0	0	0	3
d__Eukaryota	k__Fungi	p__Ascomycota	c__Leotiomycetes	o__Helotiales	f__Helotiales_fam_Incertae_sedis	g__Mycoarthris	s__Mycoarthris_corallina	OTU63	0	0	0	23	0	0	0	0	0	0	0	0	0	0	0	0	0	0	0	0	0	0	0	0	0	0	0	0	0	0	0	0	0	0	0	0	23
d__Eukaryota	k__Fungi	p__Ascomycota	c__Sordariomycetes	o__unclassified_c__Sordariomycetes	f__unclassified_c__Sordariomycetes	g__unclassified_c__Sordariomycetes	s__unclassified_c__Sordariomycetes	OTU75	0	0	0	41	0	0	0	0	0	0	0	0	0	0	0	0	0	0	0	0	0	0	0	0	0	0	0	0	0	0	0	0	0	0	0	0	41
d__Eukaryota	k__Fungi	p__unclassified_k__Fungi	c__unclassified_k__Fungi	o__unclassified_k__Fungi	f__unclassified_k__Fungi	g__unclassified_k__Fungi	s__unclassified_k__Fungi	OTU269	0	0	0	0	0	0	0	0	0	0	0	2	0	0	0	0	0	0	0	0	0	0	0	0	0	0	0	0	0	0	0	0	0	0	0	0	2
d__Eukaryota	k__Fungi	p__Basidiomycota	c__Tremellomycetes	o__Trichosporonales	f__Trichosporonaceae	g__Cutaneotrichosporon	s__unclassified_g__Cutaneotrichosporon	OTU645	20401	21353	29997	26542	17658	1480	2735	1427	1527	111	762	2807	2719	1401	1928	2486	3406	4441	435	1493	1958	957	4173	13412	200	244	476	1004	467	1053	70	2	3726	27	2762	447	176087
d__Eukaryota	k__Fungi	p__unclassified_k__Fungi	c__unclassified_k__Fungi	o__unclassified_k__Fungi	f__unclassified_k__Fungi	g__unclassified_k__Fungi	s__unclassified_k__Fungi	OTU816	0	0	0	0	0	0	0	0	0	0	0	0	0	0	0	0	0	0	0	0	0	0	0	0	0	0	0	0	0	121	0	0	0	0	0	0	121
d__Eukaryota	k__Fungi	p__Basidiomycota	c__Ustilaginomycetes	o__Ustilaginales	f__Ustilaginales_fam_Incertae_sedis	g__Farysizyma	s__unclassified_g__Farysizyma	OTU259	0	0	0	0	0	0	0	0	0	0	0	38	0	0	0	0	0	0	0	0	0	0	0	0	0	0	0	0	0	0	0	0	0	0	0	0	38
d__Eukaryota	k__Fungi	p__Ascomycota	c__Sordariomycetes	o__Glomerellales	f__Plectosphaerellaceae	g__Lectera	s__Lectera_colletotrichoides	OTU345	0	0	0	0	0	0	0	0	0	0	1	0	0	0	609	100	0	0	0	0	0	0	0	0	0	271	133	0	43	0	0	0	0	0	0	0	1157
d__Eukaryota	k__Fungi	p__Basidiomycota	c__Agaricomycetes	o__Thelephorales	f__Thelephoraceae	g__Tomentella	s__unclassified_g__Tomentella	OTU730	0	0	0	0	0	0	0	0	0	0	0	0	0	0	0	0	0	0	0	0	0	0	0	0	0	12	0	0	0	0	0	0	0	0	0	0	12
d__Eukaryota	k__Fungi	p__Basidiomycota	c__Tremellomycetes	o__Trichosporonales	f__Trichosporonaceae	g__Apiotrichum	s__Apiotrichum_domesticum	OTU638	202	276	298	218	279	0	0	0	0	0	0	0	0	0	0	0	0	0	0	0	82	0	0	147	0	0	0	0	0	0	0	0	0	0	0	0	1502
d__Eukaryota	k__Fungi	p__Glomeromycota	c__Glomeromycetes	o__Glomerales	f__Glomeraceae	g__Rhizophagus	s__unclassified_g__Rhizophagus	OTU690	0	0	0	0	0	0	0	0	0	0	0	0	0	0	0	0	0	0	0	0	0	0	0	9	0	0	0	0	0	0	0	0	0	0	0	0	9
d__Eukaryota	k__Fungi	p__Ascomycota	c__Eurotiomycetes	o__Eurotiales	f__Trichocomaceae	g__Thermomyces	s__Thermomyces_lanuginosus	OTU73	0	0	0	28	18	0	0	0	67	0	0	0	0	0	89	0	0	0	0	0	0	0	0	27	0	0	0	0	0	0	0	0	0	0	0	0	229
d__Eukaryota	k__Fungi	p__Ascomycota	c__Dothideomycetes	o__Capnodiales	f__Mycosphaerellaceae	g__Zasmidium	s__unclassified_g__Zasmidium	OTU54	0	0	0	20	0	0	0	0	0	0	0	0	0	0	0	0	0	0	0	0	0	0	0	0	0	0	0	0	0	0	0	0	0	0	0	0	20
d__Eukaryota	k__Fungi	p__Basidiomycota	c__unclassified_p__Basidiomycota	o__unclassified_p__Basidiomycota	f__unclassified_p__Basidiomycota	g__unclassified_p__Basidiomycota	s__unclassified_p__Basidiomycota	OTU722	0	0	0	0	0	0	0	0	0	0	0	0	0	0	0	0	0	0	0	0	0	0	0	0	5	0	0	0	0	0	0	0	0	0	0	0	5
d__Eukaryota	k__Fungi	p__unclassified_k__Fungi	c__unclassified_k__Fungi	o__unclassified_k__Fungi	f__unclassified_k__Fungi	g__unclassified_k__Fungi	s__unclassified_k__Fungi	OTU211	0	0	0	0	0	0	0	0	70	0	0	0	0	0	0	0	0	0	0	0	0	0	0	0	0	0	0	0	0	0	0	0	0	0	0	0	70
d__Eukaryota	k__Fungi	p__unclassified_k__Fungi	c__unclassified_k__Fungi	o__unclassified_k__Fungi	f__unclassified_k__Fungi	g__unclassified_k__Fungi	s__unclassified_k__Fungi	OTU217	1632	422	128	278	149	495	77	2972	2762	191	236	469	376	559	52	252	1015	356	2684	644	979	303	93	100	61	189	16	1227	486	86	644	0	1337	57	421	1404	23152
d__Eukaryota	k__Fungi	p__unclassified_k__Fungi	c__unclassified_k__Fungi	o__unclassified_k__Fungi	f__unclassified_k__Fungi	g__unclassified_k__Fungi	s__unclassified_k__Fungi	OTU215	0	0	0	0	0	0	0	0	310	0	0	0	0	0	0	0	0	0	0	0	0	0	0	0	0	0	0	0	0	0	0	0	0	0	0	0	310
d__Eukaryota	k__Fungi	p__Ascomycota	c__Dothideomycetes	o__Pleosporales	f__Phaeosphaeriaceae	g__Phaeosphaeria	s__Phaeosphaeria_fuckelii	OTU736	12	0	0	0	0	0	0	0	0	0	0	0	365	0	0	0	0	0	0	0	0	0	0	0	0	366	34	0	0	0	0	0	0	0	0	0	777
d__Eukaryota	k__Fungi	p__Ascomycota	c__unclassified_p__Ascomycota	o__unclassified_p__Ascomycota	f__unclassified_p__Ascomycota	g__unclassified_p__Ascomycota	s__unclassified_p__Ascomycota	OTU626	0	0	0	0	0	0	0	0	0	0	0	0	0	0	0	0	0	0	0	0	0	0	11	0	0	0	0	0	0	0	0	0	0	0	0	0	11
d__Eukaryota	k__Fungi	p__Ascomycota	c__Sordariomycetes	o__Myrmecridiales	f__Myrmecridiaceae	g__Myrmecridium	s__unclassified_g__Myrmecridium	OTU255	0	7	30	245	0	93	0	0	0	0	113	430	0	0	0	0	0	0	0	0	0	0	0	0	0	0	0	0	0	0	0	0	0	0	0	0	918
d__Eukaryota	k__Fungi	p__Ascomycota	c__Eurotiomycetes	o__Eurotiales	f__Trichocomaceae	g__Talaromyces	s__Talaromyces_purpureogenus	OTU817	0	0	0	0	0	0	0	0	0	0	0	0	0	0	0	0	0	0	0	0	0	0	0	0	0	0	0	0	0	87	0	0	0	0	0	0	87
d__Eukaryota	k__Fungi	p__Ascomycota	c__Dothideomycetes	o__Pleosporales	f__Didymellaceae	g__Didymella	s__Didymella_urticicola	OTU762	0	0	0	0	0	0	0	0	0	0	0	0	0	0	0	0	0	0	0	0	0	0	0	0	0	0	55	0	0	0	0	0	0	0	0	0	55
d__Eukaryota	k__Fungi	p__Ascomycota	c__Dothideomycetes	o__Capnodiales	f__unclassified_o__Capnodiales	g__unclassified_o__Capnodiales	s__unclassified_o__Capnodiales	OTU145	0	0	0	0	0	0	25	0	0	0	0	0	0	0	0	0	0	0	0	0	0	0	0	0	0	0	0	0	0	0	0	0	0	0	0	0	25
d__Eukaryota	k__Fungi	p__Ascomycota	c__Eurotiomycetes	o__Eurotiales	f__Aspergillaceae	g__Penicillium	s__Penicillium_simplicissimum	OTU567	0	0	0	0	0	0	89	1	0	0	0	0	0	0	0	0	0	0	0	0	0	0	0	0	0	0	0	0	0	0	0	0	0	0	0	0	90
d__Eukaryota	k__Fungi	p__Ascomycota	c__Sordariomycetes	o__Hypocreales	f__Hypocreales_fam_Incertae_sedis	g__Sarocladium	s__Sarocladium_strictum	OTU447	0	0	0	0	0	0	0	0	0	0	0	0	0	0	0	0	9	0	0	282	0	0	0	0	0	0	0	0	172	0	8	0	0	0	0	0	471
d__Eukaryota	k__Fungi	p__Ascomycota	c__Sordariomycetes	o__Xylariales	f__Apiosporaceae	g__Arthrinium	s__unclassified_g__Arthrinium	OTU431	0	0	0	0	0	0	0	0	0	0	0	0	0	0	0	0	0	0	35	0	0	0	0	0	0	0	0	0	0	0	0	0	0	0	0	0	35
d__Eukaryota	k__Fungi	p__Basidiomycota	c__Agaricomycetes	o__Polyporales	f__Hyphodermataceae	g__Hyphoderma	s__Hyphoderma_subsetigerum	OTU849	0	0	0	0	0	0	0	0	0	0	0	0	0	0	0	0	0	0	0	0	0	0	0	0	0	0	0	0	0	0	0	0	41	0	0	0	41
d__Eukaryota	k__Fungi	p__Ascomycota	c__Leotiomycetes	o__Helotiales	f__Chaetomellaceae	g__Chaetomella	s__Chaetomella_raphigera	OTU174	0	0	0	0	0	0	0	308	0	0	0	0	0	0	0	0	0	0	0	0	0	0	0	0	0	0	0	0	0	0	0	0	0	0	0	0	308
d__Eukaryota	k__Fungi	p__Ascomycota	c__unclassified_p__Ascomycota	o__unclassified_p__Ascomycota	f__unclassified_p__Ascomycota	g__unclassified_p__Ascomycota	s__unclassified_p__Ascomycota	OTU132	0	0	0	0	0	152	0	0	0	0	0	0	0	0	0	0	0	0	0	0	0	0	0	0	0	0	0	0	0	0	0	0	0	0	0	0	152
d__Eukaryota	k__Fungi	p__Ascomycota	c__Sordariomycetes	o__Sordariales	f__Lasiosphaeriaceae	g__Cladorrhinum	s__Cladorrhinum_foecundissimum	OTU8	30	0	0	0	0	0	0	0	0	0	0	0	0	0	0	0	0	0	0	0	0	0	0	0	0	0	0	0	0	0	0	0	0	0	0	0	30
d__Eukaryota	k__Fungi	p__Ascomycota	c__Dothideomycetes	o__Dothideales	f__Dothioraceae	g__Hormonema	s__Hormonema_prunorum	OTU742	0	0	0	0	0	0	0	0	0	0	0	0	0	0	0	0	0	0	0	0	0	0	0	0	0	11	0	0	0	0	0	0	0	0	0	0	11
d__Eukaryota	k__Fungi	p__Ascomycota	c__Dothideomycetes	o__Pleosporales	f__Didymellaceae	g__unclassified_f__Didymellaceae	s__unclassified_f__Didymellaceae	OTU357	0	0	0	0	0	0	0	0	0	0	0	0	0	0	0	60	0	0	0	0	0	0	0	0	0	0	0	0	0	0	0	0	0	0	0	0	60
d__Eukaryota	k__Fungi	p__Ascomycota	c__Eurotiomycetes	o__Eurotiales	f__Aspergillaceae	g__Penicillium	s__unclassified_g__Penicillium	OTU458	0	0	0	0	0	0	0	0	0	0	0	0	0	0	0	0	0	0	0	0	0	0	0	0	0	0	0	0	0	0	0	0	93	0	8	36	137
d__Eukaryota	k__Fungi	p__Basidiomycota	c__Agaricomycetes	o__Polyporales	f__Polyporaceae	g__Coriolopsis	s__Coriolopsis_strumosa	OTU104	0	0	0	0	34	0	0	0	0	0	0	0	0	0	0	0	0	0	0	0	0	0	0	0	0	0	0	0	0	0	0	0	0	0	0	0	34
d__Eukaryota	k__Fungi	p__Ascomycota	c__Sordariomycetes	o__Hypocreales	f__Nectriaceae	g__Fusarium	s__Fusarium_buharicum	OTU5	1	0	0	0	0	0	0	0	0	0	0	0	0	0	0	0	0	0	0	0	0	0	0	0	0	0	0	0	0	0	0	0	0	0	0	0	1
d__Eukaryota	k__Fungi	p__Ascomycota	c__Dothideomycetes	o__Capnodiales	f__Mycosphaerellaceae	g__Phaeophleospora	s__Phaeophleospora_hymenocallidicola	OTU454	0	0	0	0	0	0	0	0	0	0	0	0	0	0	0	0	0	0	0	277	0	0	0	0	0	0	0	0	0	0	0	0	0	0	0	0	277
d__Eukaryota	k__Fungi	p__Ascomycota	c__Dothideomycetes	o__Capnodiales	f__Mycosphaerellaceae	g__Pseudocercospora	s__Pseudocercospora_dovyalidis	OTU654	0	0	0	1	0	0	0	0	0	181	0	44	0	0	0	0	0	0	0	0	228	183	710	324	0	0	0	0	0	0	0	0	0	0	0	0	1671
d__Eukaryota	k__Fungi	p__Ascomycota	c__Sordariomycetes	o__unclassified_c__Sordariomycetes	f__unclassified_c__Sordariomycetes	g__unclassified_c__Sordariomycetes	s__unclassified_c__Sordariomycetes	OTU144	0	0	0	0	0	0	4	0	0	0	0	0	0	0	0	0	0	0	0	0	0	0	0	0	0	0	0	0	0	0	0	0	0	0	0	0	4
d__Eukaryota	k__Fungi	p__Ascomycota	c__Sordariomycetes	o__Hypocreales	f__Nectriaceae	g__Fusarium	s__Fusarium_solani	OTU874	0	0	0	0	0	0	0	0	0	0	0	0	0	0	0	0	0	0	0	0	0	0	0	0	0	0	0	0	112	0	0	0	61	0	1172	0	1345
d__Eukaryota	k__Fungi	p__unclassified_k__Fungi	c__unclassified_k__Fungi	o__unclassified_k__Fungi	f__unclassified_k__Fungi	g__unclassified_k__Fungi	s__unclassified_k__Fungi	OTU86	0	0	0	0	1	0	0	0	0	0	0	0	0	0	0	0	0	0	0	0	0	0	0	0	0	0	0	0	0	0	0	0	0	0	0	0	1
d__Eukaryota	k__Fungi	p__Ascomycota	c__Dothideomycetes	o__Pleosporales	f__Pleosporaceae	g__Bipolaris	s__Bipolaris_microlaenae	OTU278	0	0	0	0	0	0	0	0	0	0	0	0	47	0	0	0	0	0	0	0	0	0	0	0	0	0	0	0	0	0	0	0	0	0	0	0	47
d__Eukaryota	k__Fungi	p__Basidiomycota	c__Wallemiomycetes	o__Wallemiales	f__Wallemiaceae	g__Wallemia	s__Wallemia_hederae	OTU396	0	0	0	0	0	0	0	0	0	0	0	0	0	0	0	0	525	0	0	0	0	0	0	0	0	0	0	0	0	0	0	0	0	0	0	0	525
d__Eukaryota	k__Fungi	p__unclassified_k__Fungi	c__unclassified_k__Fungi	o__unclassified_k__Fungi	f__unclassified_k__Fungi	g__unclassified_k__Fungi	s__unclassified_k__Fungi	OTU4	3	0	0	0	0	0	0	0	0	0	0	0	0	0	0	0	0	0	0	0	0	0	0	0	0	0	0	0	0	0	0	0	0	0	0	0	3
d__Eukaryota	k__Fungi	p__Ascomycota	c__Dothideomycetes	o__Pleosporales	f__Didymellaceae	g__unclassified_f__Didymellaceae	s__unclassified_f__Didymellaceae	OTU216	0	0	0	0	0	0	0	0	133	0	27	0	0	0	0	0	0	0	0	0	151	0	0	0	0	0	0	0	0	0	0	0	0	0	0	0	311
d__Eukaryota	k__Fungi	p__unclassified_k__Fungi	c__unclassified_k__Fungi	o__unclassified_k__Fungi	f__unclassified_k__Fungi	g__unclassified_k__Fungi	s__unclassified_k__Fungi	OTU764	0	0	0	0	0	0	0	0	0	0	0	0	0	0	0	0	0	0	0	0	0	0	0	0	0	40	241	74	0	0	0	0	0	0	0	0	355
d__Eukaryota	k__Fungi	p__Ascomycota	c__Sordariomycetes	o__Microascales	f__Microascaceae	g__Cephalotrichum	s__Cephalotrichum_stemonitis	OTU307	0	0	0	0	0	0	0	0	0	0	0	0	0	1756	0	0	0	0	0	0	0	0	0	0	0	0	0	0	0	0	0	0	0	0	0	0	1756
d__Eukaryota	k__Fungi	p__Ascomycota	c__Dothideomycetes	o__Pleosporales	f__Torulaceae	g__Torula	s__unclassified_g__Torula	OTU296	0	0	0	0	0	0	0	0	0	0	0	0	310	0	0	0	0	0	0	0	0	0	0	0	0	0	0	0	3	1	0	0	0	0	0	0	314
d__Eukaryota	k__Fungi	p__Ascomycota	c__Leotiomycetes	o__Helotiales	f__Sclerotiniaceae	g__unclassified_f__Sclerotiniaceae	s__unclassified_f__Sclerotiniaceae	OTU720	26	37	32	21	99	0	0	0	0	0	0	0	0	0	0	0	0	84	0	0	49	71	0	15	190	0	0	59	154	0	0	0	0	0	0	0	837
d__Eukaryota	k__Fungi	p__Ascomycota	c__Sordariomycetes	o__Xylariales	f__Xylariales_fam_Incertae_sedis	g__Phialemoniopsis	s__Phialemoniopsis_curvata	OTU251	0	0	0	0	0	0	0	0	0	0	67	0	0	0	0	0	0	0	0	0	0	0	0	0	0	0	0	0	0	0	0	0	85	3	0	0	155
d__Eukaryota	k__Fungi	p__Ascomycota	c__unclassified_p__Ascomycota	o__unclassified_p__Ascomycota	f__unclassified_p__Ascomycota	g__unclassified_p__Ascomycota	s__unclassified_p__Ascomycota	OTU72	0	0	0	19	0	0	0	0	0	0	0	0	0	0	0	0	0	0	0	0	0	0	0	0	0	0	0	0	0	0	0	0	0	0	0	0	19
d__Eukaryota	k__Fungi	p__Ascomycota	c__Eurotiomycetes	o__Chaetothyriales	f__Trichomeriaceae	g__Trichomerium	s__Trichomerium_dioscoreae	OTU623	0	0	0	0	0	0	0	0	0	0	0	0	0	0	0	0	0	0	0	0	0	0	8	0	0	0	0	0	0	0	0	0	0	0	0	0	8
d__Eukaryota	k__Fungi	p__Ascomycota	c__Dothideomycetes	o__Pleosporales	f__Didymosphaeriaceae	g__unclassified_f__Didymosphaeriaceae	s__unclassified_f__Didymosphaeriaceae	OTU600	0	0	0	7	0	0	0	0	0	0	0	0	0	0	0	0	0	0	0	0	0	720	177	0	0	0	0	0	0	0	0	0	0	80	0	1270	2254
d__Eukaryota	k__Fungi	p__Ascomycota	c__Sordariomycetes	o__unclassified_c__Sordariomycetes	f__unclassified_c__Sordariomycetes	g__unclassified_c__Sordariomycetes	s__unclassified_c__Sordariomycetes	OTU314	0	0	0	0	0	0	0	0	0	0	0	0	0	928	0	0	0	0	0	0	0	0	0	0	0	0	0	0	0	0	0	0	0	0	0	0	928
d__Eukaryota	k__Fungi	p__Ascomycota	c__unclassified_p__Ascomycota	o__unclassified_p__Ascomycota	f__unclassified_p__Ascomycota	g__unclassified_p__Ascomycota	s__unclassified_p__Ascomycota	OTU77	0	0	1	6	0	0	0	0	0	0	0	0	0	0	0	0	0	0	0	0	0	0	0	0	0	0	0	0	0	0	0	0	0	0	0	0	7
d__Eukaryota	k__Fungi	p__Ascomycota	c__Dothideomycetes	o__Pleosporales	f__Phaeosphaeriaceae	g__unclassified_f__Phaeosphaeriaceae	s__unclassified_f__Phaeosphaeriaceae	OTU135	0	0	0	0	0	11	0	0	0	0	0	0	0	0	0	0	0	0	0	0	0	0	0	0	0	0	0	0	0	0	0	0	0	0	0	0	11
d__Eukaryota	k__Fungi	p__Ascomycota	c__Sordariomycetes	o__Microascales	f__Microascaceae	g__Gamsia	s__Gamsia_simplex	OTU829	0	0	0	0	0	0	0	0	0	0	0	0	0	0	0	0	0	0	0	0	0	0	0	0	0	0	0	0	0	0	40	0	0	0	0	0	40
d__Eukaryota	k__Fungi	p__Ascomycota	c__Sordariomycetes	o__unclassified_c__Sordariomycetes	f__unclassified_c__Sordariomycetes	g__unclassified_c__Sordariomycetes	s__unclassified_c__Sordariomycetes	OTU700	0	0	0	0	0	0	0	0	0	0	0	0	0	0	0	0	0	0	0	0	0	0	0	3	0	0	0	0	0	0	0	0	0	0	0	0	3
d__Eukaryota	k__Fungi	p__Ascomycota	c__Eurotiomycetes	o__Eurotiales	f__Trichocomaceae	g__Sagenomella	s__Sagenomella_keratitidis	OTU388	0	0	0	35	0	0	0	0	0	0	0	0	0	0	0	0	0	0	0	0	0	0	0	0	0	0	0	0	0	0	0	0	0	0	0	0	35
d__Eukaryota	k__Fungi	p__Ascomycota	c__Leotiomycetes	o__Helotiales	f__Helotiaceae	g__Tetracladium	s__unclassified_g__Tetracladium	OTU243	0	0	0	0	0	0	0	0	0	0	74	0	0	0	0	0	0	0	0	0	0	0	0	0	0	0	0	0	0	0	0	0	0	0	0	0	74
d__Eukaryota	k__Fungi	p__Basidiomycota	c__Agaricomycetes	o__Auriculariales	f__Exidiaceae	g__unclassified_f__Exidiaceae	s__unclassified_f__Exidiaceae	OTU84	0	0	0	0	45	0	0	0	0	0	0	0	0	0	0	0	0	0	0	0	0	0	0	0	0	0	0	0	0	0	0	0	0	0	0	0	45
d__Eukaryota	k__Fungi	p__Basidiomycota	c__Agaricomycetes	o__Polyporales	f__unclassified_o__Polyporales	g__unclassified_o__Polyporales	s__unclassified_o__Polyporales	OTU90	18	0	0	0	14	0	0	0	0	0	0	0	0	0	0	0	0	0	0	0	0	0	0	0	0	0	0	0	0	0	0	0	0	0	0	0	32
d__Eukaryota	k__Fungi	p__Mortierellomycota	c__Mortierellomycetes	o__Mortierellales	f__Mortierellaceae	g__Mortierella	s__unclassified_g__Mortierella	OTU777	0	0	0	0	0	0	0	0	0	0	0	0	0	0	0	0	0	0	0	0	0	0	0	0	0	0	0	62	0	0	0	0	0	0	0	0	62
d__Eukaryota	k__Fungi	p__Ascomycota	c__Dothideomycetes	o__Pleosporales	f__Pleosporales_fam_Incertae_sedis	g__Latorua	s__Latorua_caligans	OTU822	0	0	0	9	0	0	0	0	0	0	0	1	0	0	0	0	0	0	0	0	41	592	0	0	10	44	290	0	5755	8298	657	2	0	0	0	0	15699
d__Eukaryota	k__Fungi	p__Basidiomycota	c__Tremellomycetes	o__Filobasidiales	f__Filobasidiaceae	g__Filobasidium	s__unclassified_g__Filobasidium	OTU893	0	0	0	0	0	0	0	0	0	0	0	0	0	0	0	0	0	0	0	0	0	0	0	0	0	0	0	0	0	0	0	0	184	206	138	262	790
d__Eukaryota	k__Fungi	p__Basidiomycota	c__Agaricomycetes	o__Russulales	f__Russulaceae	g__Russula	s__unclassified_g__Russula	OTU139	0	0	0	0	0	0	193	0	0	0	0	0	0	0	0	0	0	0	0	0	0	0	0	0	0	0	0	0	0	0	0	0	0	0	0	0	193
d__Eukaryota	k__Fungi	p__Ascomycota	c__Sordariomycetes	o__Xylariales	f__Amphisphaeriaceae	g__unclassified_f__Amphisphaeriaceae	s__unclassified_f__Amphisphaeriaceae	OTU231	0	0	0	0	0	0	0	0	0	193	0	0	0	0	0	0	0	0	0	0	0	0	0	0	0	0	0	0	0	0	0	0	0	0	0	0	193
d__Eukaryota	k__Fungi	p__Ascomycota	c__Sordariomycetes	o__Xylariales	f__Apiosporaceae	g__Arthrinium	s__Arthrinium_sacchari	OTU415	0	0	0	0	0	0	0	0	0	0	0	0	0	0	0	0	131	0	0	0	0	0	0	0	0	0	0	0	0	0	0	0	0	0	0	0	131
d__Eukaryota	k__Fungi	p__Basidiomycota	c__Exobasidiomycetes	o__Entylomatales	f__Entylomataceae	g__Entyloma	s__unclassified_g__Entyloma	OTU761	0	0	0	0	0	0	0	0	0	0	0	0	0	0	0	0	0	0	0	0	0	0	0	0	0	0	9	0	0	0	0	0	0	0	0	0	9
d__Eukaryota	k__Fungi	p__Basidiomycota	c__Agaricomycetes	o__Geastrales	f__Geastraceae	g__Geastrum	s__Geastrum_lageniforme	OTU760	0	0	0	0	0	0	0	0	0	0	0	0	0	0	0	0	0	0	0	0	0	0	0	0	0	0	23	0	0	0	0	0	0	0	0	0	23
d__Eukaryota	k__Fungi	p__Ascomycota	c__Eurotiomycetes	o__Eurotiales	f__Aspergillaceae	g__Aspergillus	s__Aspergillus_japonicus	OTU573	8	0	0	21	72	0	0	0	0	70	0	0	0	0	0	0	0	0	0	0	604	278	208	90	0	0	0	0	0	0	0	0	0	0	0	0	1351
d__Eukaryota	k__Fungi	p__unclassified_k__Fungi	c__unclassified_k__Fungi	o__unclassified_k__Fungi	f__unclassified_k__Fungi	g__unclassified_k__Fungi	s__unclassified_k__Fungi	OTU193	0	0	0	0	0	0	0	0	1	0	0	0	0	0	0	0	0	0	0	0	0	0	0	0	0	0	0	0	0	0	0	0	0	0	0	0	1
d__Eukaryota	k__Fungi	p__unclassified_k__Fungi	c__unclassified_k__Fungi	o__unclassified_k__Fungi	f__unclassified_k__Fungi	g__unclassified_k__Fungi	s__unclassified_k__Fungi	OTU192	0	0	0	0	0	0	0	0	4	0	0	0	0	0	0	0	0	0	0	0	0	0	0	0	0	0	0	0	0	0	0	0	0	0	0	0	4
d__Eukaryota	k__Fungi	p__Ascomycota	c__unclassified_p__Ascomycota	o__unclassified_p__Ascomycota	f__unclassified_p__Ascomycota	g__unclassified_p__Ascomycota	s__unclassified_p__Ascomycota	OTU43	0	0	83	0	0	0	0	0	0	0	0	0	0	0	0	0	0	0	0	0	0	0	0	0	0	0	0	0	0	0	0	0	0	0	0	0	83
d__Eukaryota	k__Fungi	p__Ascomycota	c__unclassified_p__Ascomycota	o__unclassified_p__Ascomycota	f__unclassified_p__Ascomycota	g__unclassified_p__Ascomycota	s__unclassified_p__Ascomycota	OTU42	0	0	35	0	0	0	0	0	0	0	0	0	0	0	0	0	0	0	0	0	0	0	0	0	0	0	0	0	0	0	0	0	0	0	0	0	35
d__Eukaryota	k__Fungi	p__Ascomycota	c__Sordariomycetes	o__Hypocreales	f__unclassified_o__Hypocreales	g__unclassified_o__Hypocreales	s__unclassified_o__Hypocreales	OTU409	0	0	0	0	0	0	84	0	0	0	0	0	0	0	0	0	4370	4347	1922	15155	0	0	0	0	0	0	0	0	0	0	0	0	0	0	0	0	25878
d__Eukaryota	k__Fungi	p__Ascomycota	c__Sordariomycetes	o__Hypocreales	f__Nectriaceae	g__Fusarium	s__unclassified_g__Fusarium	OTU883	0	0	0	0	0	0	0	0	0	0	0	0	0	0	0	0	0	0	0	0	0	0	0	0	0	0	0	0	0	0	0	0	0	15	246	0	261
d__Eukaryota	k__Fungi	p__Basidiomycota	c__Agaricomycetes	o__Hymenochaetales	f__Schizoporaceae	g__Xylodon	s__Xylodon_sambuci	OTU574	0	0	0	0	0	0	0	0	0	0	0	0	0	0	0	0	0	0	0	0	3	0	0	0	0	0	0	0	0	0	0	0	0	0	0	0	3
d__Eukaryota	k__Fungi	p__unclassified_k__Fungi	c__unclassified_k__Fungi	o__unclassified_k__Fungi	f__unclassified_k__Fungi	g__unclassified_k__Fungi	s__unclassified_k__Fungi	OTU783	0	0	0	0	0	0	0	0	0	0	0	0	0	0	0	0	0	0	0	0	0	0	0	0	0	0	0	9	0	0	0	0	0	0	0	0	9
d__Eukaryota	k__Fungi	p__unclassified_k__Fungi	c__unclassified_k__Fungi	o__unclassified_k__Fungi	f__unclassified_k__Fungi	g__unclassified_k__Fungi	s__unclassified_k__Fungi	OTU424	0	0	0	0	0	0	0	0	0	0	0	0	0	0	0	0	0	12	0	0	0	0	0	0	0	0	0	0	0	0	0	0	0	0	0	0	12
d__Eukaryota	k__Fungi	p__Ascomycota	c__Eurotiomycetes	o__Chaetothyriales	f__Trichomeriaceae	g__unclassified_f__Trichomeriaceae	s__unclassified_f__Trichomeriaceae	OTU389	0	0	0	0	0	0	0	0	0	0	0	0	0	0	0	0	284	0	0	0	0	0	0	0	0	0	0	0	0	0	0	0	0	0	0	0	284
d__Eukaryota	k__Fungi	p__unclassified_k__Fungi	c__unclassified_k__Fungi	o__unclassified_k__Fungi	f__unclassified_k__Fungi	g__unclassified_k__Fungi	s__unclassified_k__Fungi	OTU789	1	0	2	0	0	0	0	0	4	0	0	1	0	0	0	0	1	0	9	0	2	0	2	1	0	0	0	1	0	0	0	0	0	0	0	0	24
d__Eukaryota	k__Fungi	p__Ascomycota	c__Saccharomycetes	o__Saccharomycetales	f__Saccharomycetales_fam_Incertae_sedis	g__Candida	s__Candida_tropicalis	OTU205	451	454	410	362	1026	0	253	897	1331	244	89	920	792	275	220	370	1172	511	462	216	214	286	463	86	22	0	134	211	70	1301	55	2	363	5	282	688	14637
d__Eukaryota	k__Fungi	p__Ascomycota	c__Sordariomycetes	o__Hypocreales	f__Cordycipitaceae	g__Isaria	s__Isaria_javanica	OTU48	0	0	16	0	0	0	0	0	0	0	0	0	0	0	0	0	0	0	0	0	0	0	0	0	0	0	0	0	0	0	0	0	0	0	0	0	16
d__Eukaryota	k__Fungi	p__Ascomycota	c__Dothideomycetes	o__Pleosporales	f__Didymellaceae	g__unclassified_f__Didymellaceae	s__unclassified_f__Didymellaceae	OTU335	0	0	0	0	0	0	0	0	0	0	0	0	0	0	27	0	0	0	0	0	0	0	0	0	0	0	0	0	0	0	0	0	0	0	0	0	27
d__Eukaryota	k__Fungi	p__Basidiomycota	c__Exobasidiomycetes	o__Entylomatales	f__Entylomatales_fam_Incertae_sedis	g__Tilletiopsis	s__Tilletiopsis_washingtonensis	OTU769	3	0	1	0	0	0	2	6	0	0	0	0	0	0	0	0	0	10	0	0	0	0	0	0	6	42	55	20	0	0	0	0	0	0	0	0	145
d__Eukaryota	k__Fungi	p__unclassified_k__Fungi	c__unclassified_k__Fungi	o__unclassified_k__Fungi	f__unclassified_k__Fungi	g__unclassified_k__Fungi	s__unclassified_k__Fungi	OTU52	0	0	1	6	0	0	0	0	0	0	0	0	0	0	0	0	0	0	0	0	0	0	0	0	0	0	0	0	0	0	0	0	0	0	0	0	7
d__Eukaryota	k__Fungi	p__Ascomycota	c__Sordariomycetes	o__Microascales	f__Halosphaeriaceae	g__unclassified_f__Halosphaeriaceae	s__unclassified_f__Halosphaeriaceae	OTU785	0	0	0	0	0	0	0	0	0	0	0	0	0	0	0	0	0	0	0	0	0	0	0	0	0	0	0	112	0	0	0	0	0	0	0	0	112
d__Eukaryota	k__Fungi	p__Basidiomycota	c__Microbotryomycetes	o__Kriegeriales	f__Camptobasidiaceae	g__Glaciozyma	s__Glaciozyma_martinii	OTU140	0	0	0	0	0	0	287	0	0	0	0	0	0	0	0	0	0	0	0	0	0	0	0	0	0	0	0	0	0	0	0	0	0	0	0	0	287
d__Eukaryota	k__Fungi	p__Ascomycota	c__Saccharomycetes	o__Saccharomycetales	f__Phaffomycetaceae	g__Wickerhamomyces	s__Wickerhamomyces_anomalus	OTU650	0	3	1	0	7	0	0	0	0	0	0	0	0	0	0	0	0	0	0	0	0	0	0	0	0	0	0	0	0	0	0	0	0	0	0	0	11
d__Eukaryota	k__Fungi	p__Ascomycota	c__Sordariomycetes	o__Xylariales	f__unclassified_o__Xylariales	g__unclassified_o__Xylariales	s__unclassified_o__Xylariales	OTU696	0	0	0	0	0	0	0	0	0	0	0	0	0	0	0	0	0	0	0	0	0	0	0	5	0	0	0	0	0	0	0	0	0	0	0	0	5
d__Eukaryota	k__Fungi	p__Ascomycota	c__Sordariomycetes	o__Hypocreales	f__Nectriaceae	g__Fusicolla	s__Fusicolla_acetilerea	OTU852	0	0	0	0	0	86	0	288	0	0	0	0	0	0	0	0	0	360	0	0	40	200	0	0	0	0	0	0	0	0	30	0	211	0	0	0	1215
d__Eukaryota	k__Fungi	p__Basidiomycota	c__Tremellomycetes	o__Trichosporonales	f__Trichosporonaceae	g__unclassified_f__Trichosporonaceae	s__unclassified_f__Trichosporonaceae	OTU55	0	0	0	17	0	0	0	0	0	0	0	0	0	0	0	0	0	0	0	0	0	0	0	0	0	0	0	0	0	0	0	0	0	0	0	0	17
d__Eukaryota	k__Fungi	p__unclassified_k__Fungi	c__unclassified_k__Fungi	o__unclassified_k__Fungi	f__unclassified_k__Fungi	g__unclassified_k__Fungi	s__unclassified_k__Fungi	OTU851	0	0	0	0	0	0	0	0	0	0	0	0	0	0	0	0	0	0	0	0	0	0	0	0	0	0	0	0	0	0	0	0	178	0	0	0	178
d__Eukaryota	k__Fungi	p__unclassified_k__Fungi	c__unclassified_k__Fungi	o__unclassified_k__Fungi	f__unclassified_k__Fungi	g__unclassified_k__Fungi	s__unclassified_k__Fungi	OTU853	0	0	0	0	0	0	97	0	0	0	42	0	0	0	0	0	0	0	0	0	0	0	0	0	0	0	0	0	0	0	0	0	157	0	0	0	296
d__Eukaryota	k__Fungi	p__unclassified_k__Fungi	c__unclassified_k__Fungi	o__unclassified_k__Fungi	f__unclassified_k__Fungi	g__unclassified_k__Fungi	s__unclassified_k__Fungi	OTU854	0	0	0	0	0	0	0	0	0	0	0	0	0	0	0	0	0	0	0	0	0	0	0	0	0	0	0	0	0	0	0	0	392	0	0	0	392
d__Eukaryota	k__Fungi	p__Ascomycota	c__Sordariomycetes	o__Hypocreales	f__unclassified_o__Hypocreales	g__unclassified_o__Hypocreales	s__unclassified_o__Hypocreales	OTU275	0	0	0	0	0	0	169	0	0	0	0	0	236	0	0	0	0	0	0	0	0	0	0	0	0	0	0	0	0	0	0	0	0	0	0	0	405
d__Eukaryota	k__Fungi	p__unclassified_k__Fungi	c__unclassified_k__Fungi	o__unclassified_k__Fungi	f__unclassified_k__Fungi	g__unclassified_k__Fungi	s__unclassified_k__Fungi	OTU857	0	0	0	0	0	0	0	0	0	0	0	0	0	0	0	0	0	0	0	0	0	0	0	0	0	0	0	0	0	0	0	0	0	0	0	10	10
d__Eukaryota	k__Fungi	p__Ascomycota	c__Sordariomycetes	o__unclassified_c__Sordariomycetes	f__unclassified_c__Sordariomycetes	g__unclassified_c__Sordariomycetes	s__unclassified_c__Sordariomycetes	OTU87	0	0	0	0	13	0	0	0	0	0	0	0	0	0	0	0	0	0	0	0	0	0	0	0	0	0	0	0	0	0	0	0	0	0	0	0	13
d__Eukaryota	k__Fungi	p__Ascomycota	c__Saccharomycetes	o__Saccharomycetales	f__Saccharomycetales_fam_Incertae_sedis	g__Candida	s__unclassified_g__Candida	OTU304	0	0	0	0	0	0	0	0	0	0	0	0	0	933	0	0	0	0	0	0	0	0	0	0	0	0	0	0	0	0	0	0	0	0	0	0	933
d__Eukaryota	k__Fungi	p__Ascomycota	c__unclassified_p__Ascomycota	o__unclassified_p__Ascomycota	f__unclassified_p__Ascomycota	g__unclassified_p__Ascomycota	s__unclassified_p__Ascomycota	OTU252	0	0	0	0	0	0	0	0	0	0	0	675	0	0	0	0	0	0	0	0	0	0	0	0	0	0	0	0	0	0	0	0	0	0	0	0	675
d__Eukaryota	k__Fungi	p__Ascomycota	c__Eurotiomycetes	o__Eurotiales	f__Aspergillaceae	g__Penicillium	s__Penicillium_raperi	OTU137	1	16	12	0	47	10139	718	1805	0	0	47	0	0	0	0	0	0	0	0	0	0	0	0	0	0	0	0	167	0	0	0	0	914	2	0	0	13868
d__Eukaryota	k__Fungi	p__Ascomycota	c__Eurotiomycetes	o__Eurotiales	f__Aspergillaceae	g__Aspergillus	s__Aspergillus_flavus	OTU239	17	0	0	0	15	0	0	0	0	0	33525	189	0	0	0	0	0	0	0	0	684	1130	228	0	0	0	0	0	0	0	0	0	0	0	0	0	35788
d__Eukaryota	k__Fungi	p__Basidiomycota	c__Agaricomycetes	o__Polyporales	f__Coriolaceae	g__Trametes	s__Trametes_versicolor	OTU878	0	0	0	18	32	0	0	0	216	0	0	0	0	0	0	0	0	0	0	0	0	0	0	0	0	0	0	0	69	0	0	0	2	0	247	0	584
d__Eukaryota	k__Fungi	p__Ascomycota	c__Dothideomycetes	o__Pleosporales	f__unclassified_o__Pleosporales	g__unclassified_o__Pleosporales	s__unclassified_o__Pleosporales	OTU69	0	0	0	9	0	0	0	0	0	0	0	0	0	0	0	0	0	0	0	0	0	0	0	0	0	0	0	0	0	0	0	0	0	0	0	0	9
d__Eukaryota	k__Fungi	p__Ascomycota	c__Saccharomycetes	o__Saccharomycetales	f__Pichiaceae	g__Pichia	s__Pichia_fermentans	OTU708	33	0	0	0	61	0	0	0	0	0	0	0	0	0	0	0	0	0	0	0	0	0	0	117	0	0	0	0	0	0	0	0	0	0	0	0	211
d__Eukaryota	k__Fungi	p__Basidiomycota	c__Agaricomycetes	o__Auriculariales	f__Exidiaceae	g__Heterochaete	s__unclassified_g__Heterochaete	OTU89	0	0	0	0	10	0	0	0	0	0	0	0	0	0	0	0	0	0	0	0	0	0	0	0	0	0	0	0	0	0	0	0	0	0	0	0	10
d__Eukaryota	k__Fungi	p__Ascomycota	c__Leotiomycetes	o__Helotiales	f__Dermateaceae	g__Scleropezicula	s__unclassified_g__Scleropezicula	OTU22	0	43	0	0	0	0	0	0	0	0	0	0	0	0	0	0	0	0	0	0	0	0	0	0	0	0	0	0	0	0	0	0	0	0	0	0	43
d__Eukaryota	k__Fungi	p__Ascomycota	c__Sordariomycetes	o__Hypocreales	f__Bionectriaceae	g__Clonostachys	s__Clonostachys_rosea	OTU109	0	0	0	0	15	0	0	0	0	0	0	0	0	0	0	0	0	0	0	0	0	0	0	0	0	0	0	0	0	0	0	0	0	0	0	0	15
d__Eukaryota	k__Fungi	p__Basidiomycota	c__Agaricomycetes	o__Agaricales	f__Clavariaceae	g__Clavaria	s__unclassified_g__Clavaria	OTU348	0	0	0	0	0	0	0	0	0	0	0	0	0	0	0	2	0	0	0	0	0	0	0	0	0	0	0	0	0	0	0	0	0	0	0	0	2
d__Eukaryota	k__Fungi	p__Ascomycota	c__Sordariomycetes	o__Xylariales	f__unclassified_o__Xylariales	g__unclassified_o__Xylariales	s__unclassified_o__Xylariales	OTU579	0	0	0	0	0	0	0	0	0	0	0	0	0	0	0	0	0	0	0	0	153	0	0	0	0	0	0	0	0	0	0	0	0	0	0	0	153
d__Eukaryota	k__Fungi	p__Ascomycota	c__unclassified_p__Ascomycota	o__unclassified_p__Ascomycota	f__unclassified_p__Ascomycota	g__unclassified_p__Ascomycota	s__unclassified_p__Ascomycota	OTU130	0	0	106	14	0	4698	0	0	8280	0	0	0	0	0	0	0	0	0	0	0	0	0	0	0	518	1456	373	0	0	0	0	0	0	53	0	0	15498
d__Eukaryota	k__Fungi	p__Ascomycota	c__Sordariomycetes	o__Sordariales	f__unclassified_o__Sordariales	g__unclassified_o__Sordariales	s__unclassified_o__Sordariales	OTU423	0	0	0	0	0	0	0	0	0	0	0	0	0	0	0	0	0	89	0	0	0	0	0	0	0	0	0	0	0	0	0	0	0	0	0	0	89
d__Eukaryota	k__Fungi	p__Ascomycota	c__Sordariomycetes	o__Hypocreales	f__Hypocreaceae	g__Trichoderma	s__Trichoderma_koningiopsis	OTU358	0	0	0	0	0	0	0	0	0	0	0	0	0	0	0	0	0	0	0	0	0	0	0	0	0	0	0	0	29	0	0	0	0	0	0	0	29
d__Eukaryota	k__Fungi	p__Basidiomycota	c__Tremellomycetes	o__Tremellales	f__Bulleribasidiaceae	g__Hannaella	s__Hannaella_sinensis	OTU138	0	0	0	0	0	0	127	0	0	0	0	0	0	0	0	0	0	0	0	0	0	0	0	0	0	0	0	0	0	0	0	0	0	0	0	0	127
d__Eukaryota	k__Fungi	p__unclassified_k__Fungi	c__unclassified_k__Fungi	o__unclassified_k__Fungi	f__unclassified_k__Fungi	g__unclassified_k__Fungi	s__unclassified_k__Fungi	OTU819	0	0	0	0	0	0	0	0	0	0	0	0	0	0	0	0	0	0	0	0	0	0	0	0	0	0	0	0	0	21	0	0	0	0	0	0	21
d__Eukaryota	k__Fungi	p__Ascomycota	c__Dothideomycetes	o__Pleosporales	f__unclassified_o__Pleosporales	g__unclassified_o__Pleosporales	s__unclassified_o__Pleosporales	OTU729	0	0	0	0	47	0	0	0	0	0	0	0	425	0	0	0	0	0	75	0	0	0	0	0	417	643	585	306	0	0	0	0	0	0	0	0	2498
d__Eukaryota	k__Fungi	p__Ascomycota	c__Sordariomycetes	o__Xylariales	f__Apiosporaceae	g__Arthrinium	s__Arthrinium_rasikravindrae	OTU218	0	0	0	0	0	0	0	0	234	0	0	0	0	0	0	0	0	0	0	0	0	0	0	0	0	0	0	0	0	0	0	0	0	0	0	0	234
d__Eukaryota	k__Fungi	p__Basidiomycota	c__Microbotryomycetes	o__Sporidiobolales	f__Sporidiobolaceae	g__Rhodosporidiobolus	s__Rhodosporidiobolus_odoratus	OTU889	0	0	19	0	0	0	0	0	0	0	0	0	0	0	0	0	0	0	0	0	0	0	0	0	0	0	0	0	0	0	0	0	0	0	378	0	397
d__Eukaryota	k__Fungi	p__Ascomycota	c__Sordariomycetes	o__Microascales	f__Microascaceae	g__Microascus	s__unclassified_g__Microascus	OTU845	0	0	0	0	0	0	0	0	0	0	0	0	0	0	0	0	0	0	0	0	0	0	0	0	0	0	0	0	0	0	0	0	260	0	0	0	260
d__Eukaryota	k__Fungi	p__unclassified_k__Fungi	c__unclassified_k__Fungi	o__unclassified_k__Fungi	f__unclassified_k__Fungi	g__unclassified_k__Fungi	s__unclassified_k__Fungi	OTU50	0	0	3	0	0	0	0	0	0	0	0	0	0	0	0	0	0	0	0	0	0	0	0	0	0	0	0	0	0	0	0	0	0	0	0	0	3
d__Eukaryota	k__Fungi	p__unclassified_k__Fungi	c__unclassified_k__Fungi	o__unclassified_k__Fungi	f__unclassified_k__Fungi	g__unclassified_k__Fungi	s__unclassified_k__Fungi	OTU53	0	0	0	4	0	0	0	0	0	0	0	0	0	0	0	0	0	0	0	0	0	0	0	0	0	0	0	0	0	0	0	0	0	0	0	0	4
d__Eukaryota	k__Fungi	p__Ascomycota	c__Dothideomycetes	o__Pleosporales	f__unclassified_o__Pleosporales	g__unclassified_o__Pleosporales	s__unclassified_o__Pleosporales	OTU112	0	12	0	0	6	0	0	0	0	0	0	0	12	0	0	0	0	0	0	0	0	0	0	0	0	0	0	0	0	0	0	0	0	0	0	0	30
d__Eukaryota	k__Fungi	p__unclassified_k__Fungi	c__unclassified_k__Fungi	o__unclassified_k__Fungi	f__unclassified_k__Fungi	g__unclassified_k__Fungi	s__unclassified_k__Fungi	OTU670	8	5	0	1	0	0	0	0	0	0	0	0	0	0	0	0	0	0	0	0	0	0	0	13	0	0	0	4	0	0	0	0	0	0	0	0	31
d__Eukaryota	k__Fungi	p__Ascomycota	c__Dothideomycetes	o__Pleosporales	f__Pleosporaceae	g__Alternaria	s__unclassified_g__Alternaria	OTU173	503	154	65	249	568	514	2127	2693	3917	1603	0	9542	2726	10449	724	0	138	83	1064	122	10535	4002	4732	2945	1157	2536	1333	794	5688	2324	1426	3	213	6	357	374	75666
d__Eukaryota	k__Fungi	p__Ascomycota	c__Dothideomycetes	o__Pleosporales	f__Leptosphaeriaceae	g__Ampelomyces	s__unclassified_g__Ampelomyces	OTU273	0	0	0	0	0	0	0	0	0	0	0	0	654	0	0	0	1950	0	0	0	0	0	0	0	2110	852	608	792	0	0	0	0	0	0	0	0	6966
d__Eukaryota	k__Fungi	p__Ascomycota	c__Sordariomycetes	o__Ophiostomatales	f__Ophiostomataceae	g__Sporothrix	s__Sporothrix_fumea	OTU313	0	0	0	0	0	0	0	0	0	0	0	0	0	467	0	0	0	0	0	0	0	0	0	0	0	0	0	0	0	0	0	0	0	0	0	0	467
d__Eukaryota	k__Fungi	p__Ascomycota	c__Sordariomycetes	o__Ophiostomatales	f__Ophiostomataceae	g__Sporothrix	s__Sporothrix_fumea	OTU317	0	0	0	0	0	0	0	0	0	0	0	0	0	332	0	0	0	0	0	0	0	0	0	0	0	0	0	0	0	0	0	0	0	0	0	0	332
d__Eukaryota	k__Fungi	p__Basidiomycota	c__Microbotryomycetes	o__Sporidiobolales	f__Sporidiobolaceae	g__Sporobolomyces	s__Sporobolomyces_symmetricus	OTU154	0	0	63	34	0	629	757	0	0	0	0	0	0	0	0	0	0	0	0	0	0	0	0	0	35	585	0	0	32	0	63	0	0	0	0	50	2248
d__Eukaryota	k__Fungi	p__Ascomycota	c__unclassified_p__Ascomycota	o__unclassified_p__Ascomycota	f__unclassified_p__Ascomycota	g__unclassified_p__Ascomycota	s__unclassified_p__Ascomycota	OTU403	0	0	0	0	0	0	0	0	0	0	0	0	0	0	0	0	292	0	0	0	0	0	0	0	0	0	0	0	0	0	0	0	0	0	0	0	292
d__Eukaryota	k__Fungi	p__Glomeromycota	c__Glomeromycetes	o__Glomerales	f__Glomeraceae	g__Rhizophagus	s__unclassified_g__Rhizophagus	OTU279	0	0	0	0	0	0	0	0	0	0	0	0	228	0	0	0	0	0	0	0	0	0	0	0	0	0	0	0	0	0	0	0	0	0	0	0	228
d__Eukaryota	k__Fungi	p__Ascomycota	c__unclassified_p__Ascomycota	o__unclassified_p__Ascomycota	f__unclassified_p__Ascomycota	g__unclassified_p__Ascomycota	s__unclassified_p__Ascomycota	OTU229	0	0	0	0	0	0	0	0	0	564	0	0	0	0	0	0	0	0	0	0	0	0	0	0	0	0	0	0	0	0	0	0	0	0	0	0	564
d__Eukaryota	k__Fungi	p__Ascomycota	c__Eurotiomycetes	o__Eurotiales	f__Aspergillaceae	g__Penicillium	s__unclassified_g__Penicillium	OTU419	0	0	0	0	0	0	0	0	1	0	0	0	12	350	0	0	0	1012	574	0	0	0	0	0	0	0	0	0	0	0	0	0	0	0	0	0	1949
d__Eukaryota	k__Fungi	p__Ascomycota	c__Sordariomycetes	o__Myrmecridiales	f__Myrmecridiaceae	g__Myrmecridium	s__Myrmecridium_thailandicum	OTU810	0	0	0	0	0	0	0	0	0	0	0	0	0	0	0	0	0	0	0	0	0	0	0	0	0	0	0	0	28	0	0	0	0	0	0	0	28
d__Eukaryota	k__Fungi	p__Ascomycota	c__Eurotiomycetes	o__Eurotiales	f__Aspergillaceae	g__Penicillium	s__Penicillium_oxalicum	OTU226	0	0	0	0	0	0	0	0	0	3	0	0	0	0	0	0	0	0	0	0	0	0	0	0	0	0	0	0	0	0	0	0	0	0	0	0	3
d__Eukaryota	k__Fungi	p__Ascomycota	c__Leotiomycetes	o__Thelebolales	f__Pseudeurotiaceae	g__Pseudogymnoascus	s__Pseudogymnoascus_roseus	OTU753	0	0	0	0	0	1	0	0	0	0	0	0	0	0	0	36	0	7	36	0	0	0	0	0	0	1	10	0	0	0	0	0	0	0	2	0	93
d__Eukaryota	k__Fungi	p__Ascomycota	c__Sordariomycetes	o__Glomerellales	f__Plectosphaerellaceae	g__Lectera	s__unclassified_g__Lectera	OTU795	0	0	0	0	0	0	0	0	0	0	0	0	0	0	0	0	0	0	0	0	0	0	0	0	0	0	0	0	16	0	0	0	0	0	0	0	16
d__Eukaryota	k__Fungi	p__unclassified_k__Fungi	c__unclassified_k__Fungi	o__unclassified_k__Fungi	f__unclassified_k__Fungi	g__unclassified_k__Fungi	s__unclassified_k__Fungi	OTU175	0	0	0	0	0	0	0	159	0	0	0	0	0	0	0	0	0	0	0	0	0	0	0	0	0	0	0	0	0	0	0	0	0	0	0	0	159
d__Eukaryota	k__Fungi	p__unclassified_k__Fungi	c__unclassified_k__Fungi	o__unclassified_k__Fungi	f__unclassified_k__Fungi	g__unclassified_k__Fungi	s__unclassified_k__Fungi	OTU170	0	0	0	0	0	0	0	2	0	0	0	0	0	0	0	0	0	0	0	0	0	0	0	0	0	0	0	0	0	0	0	0	0	0	0	0	2
d__Eukaryota	k__Fungi	p__unclassified_k__Fungi	c__unclassified_k__Fungi	o__unclassified_k__Fungi	f__unclassified_k__Fungi	g__unclassified_k__Fungi	s__unclassified_k__Fungi	OTU605	0	0	0	0	0	0	88	0	0	0	0	0	0	0	0	0	0	0	0	0	0	28	0	0	0	0	0	0	0	0	0	0	129	0	0	0	245
d__Eukaryota	k__Fungi	p__unclassified_k__Fungi	c__unclassified_k__Fungi	o__unclassified_k__Fungi	f__unclassified_k__Fungi	g__unclassified_k__Fungi	s__unclassified_k__Fungi	OTU607	0	0	0	0	0	0	0	0	0	0	0	0	0	0	0	0	0	0	0	0	0	0	3	0	0	0	0	0	0	0	0	0	0	0	0	0	3
d__Eukaryota	k__Fungi	p__Ascomycota	c__Sordariomycetes	o__Hypocreales	f__Clavicipitaceae	g__Metarhizium	s__Metarhizium_lepidiotae	OTU249	0	0	0	0	0	0	0	0	0	0	173	0	0	0	0	0	0	0	0	0	0	0	0	0	0	0	0	0	0	0	0	0	0	0	0	0	173
d__Eukaryota	k__Fungi	p__Basidiomycota	c__Tremellomycetes	o__Tremellales	f__unclassified_o__Tremellales	g__unclassified_o__Tremellales	s__unclassified_o__Tremellales	OTU153	688	248	332	0	0	0	1329	0	0	0	0	0	33	0	0	0	0	0	0	0	0	0	0	0	0	0	0	0	0	0	7	0	0	0	0	0	2637
d__Eukaryota	k__Fungi	p__Basidiomycota	c__Agaricomycetes	o__Boletales	f__Boletaceae	g__Boletus	s__Boletus_campestris	OTU232	0	0	0	0	0	0	15	0	0	278	0	0	0	0	0	57	0	0	0	0	24	0	0	0	0	0	0	0	0	0	0	0	0	0	0	0	374
d__Eukaryota	k__Fungi	p__Mortierellomycota	c__Mortierellomycetes	o__Mortierellales	f__Mortierellaceae	g__Mortierella	s__unclassified_g__Mortierella	OTU838	0	0	0	0	0	0	0	0	0	0	0	0	0	0	0	0	0	0	0	0	0	0	0	0	0	0	0	0	0	0	53	0	0	0	0	0	53
d__Eukaryota	k__Fungi	p__Ascomycota	c__Sordariomycetes	o__Hypocreales	f__Nectriaceae	g__Fusarium	s__unclassified_g__Fusarium	OTU6	6795	4570	2285	1608	3809	0	0	0	0	631	0	0	401	0	790	0	0	0	0	0	73	0	0	850	14	0	0	65	6198	0	109	0	0	0	0	135	28333
d__Eukaryota	k__Fungi	p__Basidiomycota	c__Agaricomycetes	o__Polyporales	f__Ganodermataceae	g__Ganoderma	s__unclassified_g__Ganoderma	OTU428	0	0	0	0	0	0	0	0	0	0	0	0	0	0	0	0	0	0	49	0	0	0	0	0	0	0	0	0	0	0	0	0	0	0	0	0	49
d__Eukaryota	k__Fungi	p__Basidiomycota	c__Agaricomycetes	o__Russulales	f__Peniophoraceae	g__Peniophora	s__unclassified_g__Peniophora	OTU177	1	0	0	0	0	0	0	245	0	0	0	0	0	0	0	0	0	67	0	0	0	0	0	0	0	72	0	0	0	0	0	0	0	0	0	0	385
d__Eukaryota	k__Fungi	p__Ascomycota	c__Leotiomycetes	o__Helotiales	f__Helotiaceae	g__Scytalidium	s__unclassified_g__Scytalidium	OTU771	0	0	0	0	0	0	0	0	0	0	0	0	0	0	0	0	0	0	0	0	0	0	0	0	0	0	4	0	0	0	0	0	0	0	0	0	4
d__Eukaryota	k__Fungi	p__Ascomycota	c__Sordariomycetes	o__Hypoceales	f__Catabotrydaceae	g__unclassified_f__Catabotrydaceae	s__unclassified_f__Catabotrydaceae	OTU571	0	0	0	0	0	0	0	0	0	0	0	0	0	0	0	0	0	0	0	0	38	0	0	0	0	0	32	0	0	0	0	0	0	0	0	0	70
d__Eukaryota	k__Fungi	p__Ascomycota	c__Eurotiomycetes	o__Eurotiales	f__Aspergillaceae	g__Aspergillus	s__Aspergillus_proliferans	OTU329	0	7	0	1	0	0	0	0	0	0	0	0	0	0	438	0	36	5	0	0	0	0	0	0	0	0	0	0	0	0	0	0	0	0	0	0	487
d__Eukaryota	k__Fungi	p__Ascomycota	c__unclassified_p__Ascomycota	o__unclassified_p__Ascomycota	f__unclassified_p__Ascomycota	g__unclassified_p__Ascomycota	s__unclassified_p__Ascomycota	OTU299	0	0	0	0	0	0	0	0	0	0	0	0	295	0	0	0	0	0	0	0	0	0	0	0	0	0	0	0	0	0	0	0	0	0	0	0	295
d__Eukaryota	k__Fungi	p__Basidiomycota	c__Agaricomycetes	o__Auriculariales	f__Auriculariaceae	g__Auricularia	s__Auricularia_villosula	OTU319	0	0	0	0	45	0	0	0	0	0	0	0	0	0	605	0	0	0	0	0	0	0	0	0	0	0	0	0	0	0	0	0	0	0	0	0	650
d__Eukaryota	k__Fungi	p__Ascomycota	c__Dothideomycetes	o__Pleosporales	f__Leptosphaeriaceae	g__Leptosphaeria	s__unclassified_g__Leptosphaeria	OTU346	0	0	0	0	0	0	0	0	0	0	0	0	0	0	177	0	0	0	0	0	33	0	0	0	0	0	0	0	0	0	0	0	0	0	0	0	210
d__Eukaryota	k__Fungi	p__unclassified_k__Fungi	c__unclassified_k__Fungi	o__unclassified_k__Fungi	f__unclassified_k__Fungi	g__unclassified_k__Fungi	s__unclassified_k__Fungi	OTU732	0	0	0	0	0	0	0	0	0	0	0	0	0	0	0	0	0	0	0	0	0	0	0	0	0	2	0	0	0	0	0	0	0	0	0	0	2
d__Eukaryota	k__Fungi	p__Ascomycota	c__unclassified_p__Ascomycota	o__unclassified_p__Ascomycota	f__unclassified_p__Ascomycota	g__unclassified_p__Ascomycota	s__unclassified_p__Ascomycota	OTU325	0	0	0	0	0	0	0	0	0	0	0	0	0	0	177	0	0	0	0	0	0	0	0	0	0	0	0	0	0	0	0	0	0	0	0	0	177
d__Eukaryota	k__Fungi	p__Ascomycota	c__Sordariomycetes	o__Hypocreales	f__Nectriaceae	g__Fusicolla	s__Fusicolla_aquaeductuum	OTU91	216	1818	291	1165	441	0	0	0	0	0	0	0	0	0	0	0	0	0	0	0	0	0	0	24	0	0	0	0	0	0	0	0	0	0	0	0	3955
d__Eukaryota	k__Fungi	p__Ascomycota	c__Saccharomycetes	o__Saccharomycetales	f__Saccharomycetales_fam_Incertae_sedis	g__Candida	s__Candida_albicans	OTU439	0	0	0	30	0	53	0	97	0	609	0	246	0	816	1437	0	0	40	158	0	12	0	0	0	337	0	80	0	0	3	0	0	0	0	240	144	4302
d__Eukaryota	k__Fungi	p__unclassified_k__Fungi	c__unclassified_k__Fungi	o__unclassified_k__Fungi	f__unclassified_k__Fungi	g__unclassified_k__Fungi	s__unclassified_k__Fungi	OTU281	0	0	0	0	0	0	289	0	0	0	0	0	1620	0	0	0	0	0	0	0	0	562	0	0	0	0	0	0	0	0	0	0	0	0	0	0	2471
d__Eukaryota	k__Fungi	p__Ascomycota	c__Sordariomycetes	o__Sordariales	f__Chaetomiaceae	g__Chaetomium	s__Chaetomium_atrobrunneum	OTU776	0	0	0	0	0	0	0	0	0	0	0	0	0	0	0	0	0	0	0	0	0	0	0	0	0	0	0	55	0	0	0	0	0	0	0	0	55
d__Eukaryota	k__Fungi	p__Ascomycota	c__Dothideomycetes	o__Capnodiales	f__Cladosporiaceae	g__Cladosporium	s__Cladosporium_ramotenellum	OTU616	2	0	13	16	3	0	3	1	5	7	0	3	64	25	7	12	78	8	12	10	22	28	23	26	53	84	43	63	252	12	1	0	31	3	50	30	990
d__Eukaryota	k__Fungi	p__Ascomycota	c__Sordariomycetes	o__Magnaporthales	f__Magnaporthaceae	g__Pyricularia	s__unclassified_g__Pyricularia	OTU227	0	0	0	0	0	0	0	0	0	227	7	0	0	0	0	0	0	0	0	0	0	0	0	0	0	0	0	0	0	0	0	0	0	0	0	0	234
d__Eukaryota	k__Fungi	p__Ascomycota	c__Sordariomycetes	o__Sordariales	f__Cephalothecaceae	g__unclassified_f__Cephalothecaceae	s__unclassified_f__Cephalothecaceae	OTU844	0	0	0	0	0	0	0	0	0	0	0	0	0	0	0	0	0	0	0	0	0	0	0	0	0	0	0	0	0	0	0	0	1549	0	0	0	1549
d__Eukaryota	k__Fungi	p__Ascomycota	c__Pezizomycetes	o__Pezizales	f__Pezizaceae	g__Peziza	s__Peziza_ostracoderma	OTU756	0	0	0	0	0	0	0	0	0	0	0	0	0	0	0	0	0	0	0	0	0	0	0	0	0	0	91	0	0	0	0	0	0	0	0	0	91
d__Eukaryota	k__Fungi	p__Ascomycota	c__Dothideomycetes	o__Pleosporales	f__Pleosporaceae	g__Bipolaris	s__unclassified_g__Bipolaris	OTU572	0	0	0	0	0	0	0	0	0	0	0	0	0	0	0	0	0	0	0	0	4250	48	0	0	0	171	0	0	0	0	0	0	0	0	0	0	4469
d__Eukaryota	k__Fungi	p__Ascomycota	c__Dothideomycetes	o__Capnodiales	f__Mycosphaerellaceae	g__unclassified_f__Mycosphaerellaceae	s__unclassified_f__Mycosphaerellaceae	OTU894	0	0	0	0	0	0	0	0	0	0	0	0	0	0	0	0	0	0	0	0	0	0	0	0	0	0	0	0	0	0	0	0	0	0	0	244	244
d__Eukaryota	k__Fungi	p__Basidiomycota	c__Agaricomycetes	o__Thelephorales	f__Thelephoraceae	g__Tomentella	s__Tomentella_stuposa	OTU749	0	0	0	0	0	0	0	0	0	0	0	0	0	0	0	0	0	0	0	0	0	0	0	0	0	0	23	0	0	0	0	0	0	0	0	0	23
d__Eukaryota	k__Fungi	p__Basidiomycota	c__Malasseziomycetes	o__Malasseziales	f__unclassified_o__Malasseziales	g__unclassified_o__Malasseziales	s__unclassified_o__Malasseziales	OTU784	1	0	1	0	0	0	0	0	0	0	4	0	0	6	0	0	0	0	0	0	14	0	0	0	0	0	0	8	0	0	0	0	0	0	0	0	34
d__Eukaryota	k__Fungi	p__Ascomycota	c__Dothideomycetes	o__Pleosporales	f__unclassified_o__Pleosporales	g__unclassified_o__Pleosporales	s__unclassified_o__Pleosporales	OTU272	0	0	0	0	0	0	0	0	0	0	0	0	162	0	0	0	0	0	0	0	0	0	0	0	0	0	0	0	0	0	0	0	0	0	0	0	162
d__Eukaryota	k__Fungi	p__Ascomycota	c__Sordariomycetes	o__Hypocreales	f__Ophiocordycipitaceae	g__Hirsutella	s__Hirsutella_vermicola	OTU452	0	0	0	0	0	0	0	0	0	0	0	0	0	0	0	0	0	0	0	452	0	0	0	0	0	0	0	0	0	0	0	0	0	0	0	0	452
d__Eukaryota	k__Fungi	p__Ascomycota	c__Sordariomycetes	o__Myrmecridiales	f__Myrmecridiaceae	g__Myrmecridium	s__Myrmecridium_schulzeri	OTU131	0	0	0	0	0	14	0	0	0	0	0	0	0	0	0	0	0	0	0	0	0	0	0	0	0	0	0	0	0	0	0	0	0	0	0	0	14
d__Eukaryota	k__Fungi	p__Ascomycota	c__Sordariomycetes	o__Sordariales	f__unclassified_o__Sordariales	g__unclassified_o__Sordariales	s__unclassified_o__Sordariales	OTU161	0	0	0	0	0	0	101	0	0	0	0	0	0	0	0	0	0	0	0	0	0	0	0	0	0	0	0	0	0	0	0	0	0	0	0	0	101
d__Eukaryota	k__Fungi	p__Ascomycota	c__Saccharomycetes	o__Saccharomycetales	f__Metschnikowiaceae	g__Kodamaea	s__Kodamaea_ohmeri	OTU250	0	0	0	0	0	0	0	0	0	0	1399	0	0	0	0	0	0	0	0	0	0	0	0	0	0	0	0	0	0	0	0	0	0	0	0	0	1399
d__Eukaryota	k__Fungi	p__Ascomycota	c__Sordariomycetes	o__Hypocreales	f__Hypocreales_fam_Incertae_sedis	g__unclassified_f__Hypocreales_fam_Incertae_sedis	s__unclassified_f__Hypocreales_fam_Incertae_sedis	OTU872	0	0	0	0	0	0	0	0	0	0	0	0	137	0	0	0	0	0	0	0	0	0	0	0	0	0	0	0	0	0	0	0	0	0	228	0	365
d__Eukaryota	k__Fungi	p__Ascomycota	c__Dothideomycetes	o__Pleosporales	f__Didymellaceae	g__Leptosphaerulina	s__Leptosphaerulina_australis	OTU127	0	0	244	14	58	449	0	0	607	0	0	0	0	395	1	6	3	1	15	330	0	0	0	3	63	1	24	62	0	0	0	0	0	26	0	157	2459
d__Eukaryota	k__Fungi	p__Ascomycota	c__Dothideomycetes	o__Capnodiales	f__Mycosphaerellaceae	g__Paramycosphaerella	s__Paramycosphaerella_intermedia	OTU277	0	0	0	0	0	0	0	0	0	0	0	0	371	0	0	0	0	0	0	0	0	0	0	0	0	0	0	0	0	0	0	0	0	0	0	0	371
d__Eukaryota	k__Fungi	p__Basidiomycota	c__Agaricomycetes	o__Hymenochaetales	f__Schizoporaceae	g__Hyphodontia	s__Hyphodontia_arguta	OTU306	0	0	0	0	0	0	0	0	0	0	0	0	0	861	0	0	0	0	0	0	0	0	0	0	0	0	0	0	0	0	0	0	0	0	0	0	861
d__Eukaryota	k__Fungi	p__Ascomycota	c__Sordariomycetes	o__Sordariales	f__Chaetomiaceae	g__Melanocarpus	s__Melanocarpus_albomyces	OTU182	0	0	0	0	0	0	0	190	0	0	0	0	0	0	0	0	0	0	0	0	0	0	0	0	0	0	0	0	0	0	0	0	0	0	0	0	190
d__Eukaryota	k__Fungi	p__Ascomycota	c__Sordariomycetes	o__Hypocreales	f__Cordycipitaceae	g__Beauveria	s__Beauveria_bassiana	OTU884	0	0	0	0	0	0	0	0	0	0	0	0	239	0	117	0	0	0	0	0	0	0	0	0	0	0	0	0	0	0	0	0	0	0	2292	0	2648
d__Eukaryota	k__Fungi	p__Ascomycota	c__Eurotiomycetes	o__Eurotiales	f__Aspergillaceae	g__Penicillium	s__Penicillium_decumbens	OTU151	0	0	0	0	0	0	197	0	0	0	0	0	0	0	0	0	0	0	0	0	0	0	0	0	0	0	0	0	0	0	0	0	0	0	0	0	197
d__Eukaryota	k__Fungi	p__Basidiomycota	c__Cystobasidiomycetes	o__Cystobasidiales	f__Cystobasidiaceae	g__Cystobasidium	s__unclassified_g__Cystobasidium	OTU744	0	0	0	0	0	0	0	0	0	0	0	0	0	0	0	0	0	0	0	0	0	0	0	0	0	863	0	0	0	0	0	0	0	0	0	0	863
d__Eukaryota	k__Fungi	p__Basidiomycota	c__Microbotryomycetes	o__Sporidiobolales	f__Sporidiobolaceae	g__Sporobolomyces	s__Sporobolomyces_carnicolor	OTU261	71	0	0	0	0	0	0	0	0	0	0	337	72	0	0	0	0	0	0	0	0	0	0	0	0	0	0	0	0	0	0	0	0	0	0	0	480
d__Eukaryota	k__Fungi	p__Ascomycota	c__Sordariomycetes	o__Hypocreales	f__Cordycipitaceae	g__Isaria	s__unclassified_g__Isaria	OTU813	0	0	0	0	0	0	0	0	0	0	0	0	0	0	0	0	0	0	0	0	0	0	0	0	0	0	0	0	382	0	0	0	0	0	0	0	382
d__Eukaryota	k__Fungi	p__Ascomycota	c__Dothideomycetes	o__Capnodiales	f__Cladosporiaceae	g__Rachicladosporium	s__unclassified_g__Rachicladosporium	OTU83	0	0	0	0	30	0	0	0	0	0	0	0	0	0	0	0	0	0	0	0	0	0	0	0	0	0	0	0	0	0	0	0	0	0	0	0	30
d__Eukaryota	k__Fungi	p__Basidiomycota	c__Agaricomycetes	o__Agaricales	f__unclassified_o__Agaricales	g__unclassified_o__Agaricales	s__unclassified_o__Agaricales	OTU576	0	0	0	0	0	0	0	0	0	0	0	0	0	0	0	0	0	0	0	0	9	0	0	0	0	0	0	0	0	0	0	0	0	0	0	0	9
d__Eukaryota	k__Fungi	p__Basidiomycota	c__Ustilaginomycetes	o__Ustilaginales	f__Ustilaginaceae	g__unclassified_f__Ustilaginaceae	s__unclassified_f__Ustilaginaceae	OTU738	0	0	0	0	0	0	0	0	0	0	0	0	0	0	0	0	0	0	0	0	0	0	0	0	0	6	5	0	0	0	0	0	0	0	0	0	11
d__Eukaryota	k__Fungi	p__Ascomycota	c__Dothideomycetes	o__Pleosporales	f__Didymellaceae	g__Epicoccum	s__Epicoccum_nigrum	OTU843	94	0	47	78	35	0	0	0	0	0	0	0	0	0	0	7	0	0	0	0	0	0	0	41	0	284	0	0	0	0	0	0	1142	3	173	0	1904
d__Eukaryota	k__Fungi	p__Ascomycota	c__unclassified_p__Ascomycota	o__unclassified_p__Ascomycota	f__unclassified_p__Ascomycota	g__unclassified_p__Ascomycota	s__unclassified_p__Ascomycota	OTU19	160	0	0	0	0	0	0	0	0	0	0	0	0	0	0	0	0	0	0	0	0	0	0	0	0	0	0	0	0	0	0	0	0	0	0	0	160
d__Eukaryota	k__Fungi	p__unclassified_k__Fungi	c__unclassified_k__Fungi	o__unclassified_k__Fungi	f__unclassified_k__Fungi	g__unclassified_k__Fungi	s__unclassified_k__Fungi	OTU588	0	0	0	0	0	0	0	0	0	0	0	0	0	0	0	0	0	0	0	0	0	4	0	0	0	0	0	0	0	0	0	0	0	0	0	0	4
d__Eukaryota	k__Fungi	p__Mortierellomycota	c__Mortierellomycetes	o__Mortierellales	f__Mortierellaceae	g__Mortierella	s__Mortierella_humilis	OTU498	0	0	0	0	0	0	0	0	0	0	0	0	0	0	0	0	0	0	0	0	0	0	0	0	0	0	0	0	0	0	0	0	208	0	0	0	208
d__Eukaryota	k__Fungi	p__unclassified_k__Fungi	c__unclassified_k__Fungi	o__unclassified_k__Fungi	f__unclassified_k__Fungi	g__unclassified_k__Fungi	s__unclassified_k__Fungi	OTU899	0	0	0	0	0	0	0	0	0	0	0	0	0	0	0	0	0	0	3	0	0	0	0	0	0	0	0	0	0	0	0	0	0	0	0	4	7
d__Eukaryota	k__Fungi	p__Basidiomycota	c__Tremellomycetes	o__Cystofilobasidiales	f__Cystofilobasidiaceae	g__Cystofilobasidium	s__Cystofilobasidium_macerans	OTU246	0	0	0	0	0	0	0	0	0	0	106	0	0	0	0	0	0	0	0	0	0	0	0	0	0	0	0	0	0	0	0	0	0	0	0	0	106
d__Eukaryota	k__Fungi	p__unclassified_k__Fungi	c__unclassified_k__Fungi	o__unclassified_k__Fungi	f__unclassified_k__Fungi	g__unclassified_k__Fungi	s__unclassified_k__Fungi	OTU895	0	0	0	0	0	0	0	0	0	0	0	0	0	0	0	0	0	0	0	0	0	0	0	0	0	0	0	0	0	0	0	0	0	0	0	28	28
d__Eukaryota	k__Fungi	p__unclassified_k__Fungi	c__unclassified_k__Fungi	o__unclassified_k__Fungi	f__unclassified_k__Fungi	g__unclassified_k__Fungi	s__unclassified_k__Fungi	OTU896	0	0	0	0	0	0	0	0	0	0	0	0	0	0	0	0	0	0	0	0	0	0	0	0	0	0	0	0	0	0	0	0	0	0	0	47	47
d__Eukaryota	k__Fungi	p__Ascomycota	c__unclassified_p__Ascomycota	o__unclassified_p__Ascomycota	f__unclassified_p__Ascomycota	g__unclassified_p__Ascomycota	s__unclassified_p__Ascomycota	OTU709	0	0	0	0	0	0	0	0	0	0	0	0	0	0	0	0	0	0	0	0	0	0	0	0	10	0	0	0	0	0	0	0	0	0	0	0	10
d__Eukaryota	k__Fungi	p__Ascomycota	c__Dothideomycetes	o__Capnodiales	f__Mycosphaerellaceae	g__Septoria	s__unclassified_g__Septoria	OTU198	0	22	27	118	0	0	0	0	1652	33	0	0	180	0	0	0	0	0	0	0	96	0	129	173	206	0	259	68	14	0	0	0	0	0	170	0	3147
d__Eukaryota	k__Fungi	p__Ascomycota	c__unclassified_p__Ascomycota	o__unclassified_p__Ascomycota	f__unclassified_p__Ascomycota	g__unclassified_p__Ascomycota	s__unclassified_p__Ascomycota	OTU300	0	0	0	0	0	0	341	0	0	0	0	0	466	0	0	0	0	0	0	0	0	153	0	0	0	0	0	16	0	0	0	0	0	0	0	0	976
d__Eukaryota	k__Fungi	p__Ascomycota	c__Eurotiomycetes	o__Eurotiales	f__Aspergillaceae	g__Aspergillus	s__Aspergillus_caesiellus	OTU220	0	0	1	0	0	0	0	0	0	651	0	0	0	0	0	0	0	0	0	0	0	0	0	0	0	0	0	0	0	0	0	0	0	0	0	0	652
d__Eukaryota	k__Fungi	p__Mortierellomycota	c__Mortierellomycetes	o__Mortierellales	f__Mortierellaceae	g__Mortierella	s__Mortierella_alpina	OTU266	0	0	0	0	0	0	0	0	0	0	0	589	0	0	0	0	0	0	0	0	0	0	0	0	0	0	0	0	0	0	0	0	0	0	0	69	658
d__Eukaryota	k__Fungi	p__Ascomycota	c__Eurotiomycetes	o__Eurotiales	f__Aspergillaceae	g__Aspergillus	s__Aspergillus_subversicolor	OTU422	80	0	32	0	0	0	255	0	0	0	0	212	0	328	0	0	0	859	0	0	118	14	0	67	36	0	0	0	34	0	0	0	116	0	7	0	2158
d__Eukaryota	k__Fungi	p__Ascomycota	c__Leotiomycetes	o__Erysiphales	f__Erysiphaceae	g__Golovinomyces	s__Golovinomyces_sonchicola	OTU384	1	0	0	0	0	0	0	0	0	0	0	0	0	0	0	0	0	0	0	0	0	0	0	0	0	0	0	0	0	0	0	0	0	0	0	0	1
d__Eukaryota	k__Fungi	p__unclassified_k__Fungi	c__unclassified_k__Fungi	o__unclassified_k__Fungi	f__unclassified_k__Fungi	g__unclassified_k__Fungi	s__unclassified_k__Fungi	OTU298	0	0	0	0	0	0	0	0	0	0	0	0	2	0	0	0	0	0	0	0	0	0	0	0	0	0	0	0	0	0	0	0	0	0	0	0	2
d__Eukaryota	k__Fungi	p__Ascomycota	c__Saccharomycetes	o__Saccharomycetales	f__Pichiaceae	g__Pichia	s__unclassified_g__Pichia	OTU658	108	0	0	0	7	0	0	0	0	0	0	0	0	0	0	0	0	0	0	0	0	0	0	0	0	0	0	0	0	0	0	0	0	0	0	0	115
d__Eukaryota	k__Fungi	p__Ascomycota	c__Dothideomycetes	o__Pleosporales	f__Didymellaceae	g__Phoma	s__Phoma_bulgarica	OTU778	0	0	0	0	0	0	0	0	0	0	0	0	0	0	0	0	0	0	8	0	0	0	0	0	0	0	0	108	0	0	0	0	0	0	0	0	116
d__Eukaryota	k__Fungi	p__Ascomycota	c__Sordariomycetes	o__Xylariales	f__Xylariaceae	g__Nemania	s__Nemania_bipapillata	OTU416	0	0	0	0	0	0	0	0	0	0	0	0	0	0	0	0	601	0	0	0	0	0	0	0	0	0	0	0	0	0	0	0	0	0	0	0	601
d__Eukaryota	k__Fungi	p__unclassified_k__Fungi	c__unclassified_k__Fungi	o__unclassified_k__Fungi	f__unclassified_k__Fungi	g__unclassified_k__Fungi	s__unclassified_k__Fungi	OTU609	0	0	0	0	0	0	0	0	0	0	0	0	0	0	0	0	0	0	0	0	0	0	195	0	0	0	0	0	0	0	0	0	0	0	0	0	195
d__Eukaryota	k__Fungi	p__Basidiomycota	c__Ustilaginomycetes	o__Ustilaginales	f__Ustilaginaceae	g__Ustilago	s__Ustilago_crameri	OTU770	0	0	0	0	0	0	0	0	0	0	0	0	0	0	0	0	0	1	0	0	0	0	0	0	0	0	2	4	0	0	0	0	0	0	0	0	7
d__Eukaryota	k__Fungi	p__unclassified_k__Fungi	c__unclassified_k__Fungi	o__unclassified_k__Fungi	f__unclassified_k__Fungi	g__unclassified_k__Fungi	s__unclassified_k__Fungi	OTU294	0	0	0	0	0	0	0	0	0	0	0	0	604	0	0	0	0	0	0	0	0	0	0	0	0	0	0	0	0	0	0	0	0	0	0	0	604
d__Eukaryota	k__Fungi	p__unclassified_k__Fungi	c__unclassified_k__Fungi	o__unclassified_k__Fungi	f__unclassified_k__Fungi	g__unclassified_k__Fungi	s__unclassified_k__Fungi	OTU808	0	0	0	0	0	0	0	0	0	0	1	0	0	0	0	1	0	0	0	0	0	0	0	0	0	0	0	0	8	0	0	0	0	0	0	0	10
d__Eukaryota	k__Fungi	p__unclassified_k__Fungi	c__unclassified_k__Fungi	o__unclassified_k__Fungi	f__unclassified_k__Fungi	g__unclassified_k__Fungi	s__unclassified_k__Fungi	OTU803	0	0	0	0	0	0	0	0	0	0	0	0	0	0	0	0	0	0	0	0	0	0	0	0	0	0	0	0	4	0	0	0	0	0	0	0	4
d__Eukaryota	k__Fungi	p__Basidiomycota	c__Ustilaginomycetes	o__Ustilaginales	f__Ustilaginaceae	g__Moesziomyces	s__Moesziomyces_aphidis	OTU219	0	1	0	0	0	0	14	23	41	9	0	71	0	0	0	0	0	0	0	0	0	0	0	0	25	9	17	0	13	2	9	0	0	0	0	0	234
d__Eukaryota	k__Fungi	p__unclassified_k__Fungi	c__unclassified_k__Fungi	o__unclassified_k__Fungi	f__unclassified_k__Fungi	g__unclassified_k__Fungi	s__unclassified_k__Fungi	OTU806	0	0	0	0	0	0	0	0	0	0	0	0	0	0	0	0	0	0	0	0	0	0	0	0	0	0	0	0	7	0	0	0	0	0	0	0	7
d__Eukaryota	k__Fungi	p__Ascomycota	c__Sordariomycetes	o__Trichosphaeriales	f__Trichosphaeriaceae	g__Nigrospora	s__Nigrospora_oryzae	OTU674	0	0	0	0	9	0	1	0	0	0	0	0	0	0	0	14996	0	0	0	0	0	0	0	34	0	3	0	0	0	0	0	0	0	0	0	0	15043
d__Eukaryota	k__Fungi	p__Ascomycota	c__Sordariomycetes	o__Xylariales	f__Xylariaceae	g__Nemania	s__Nemania_aenea	OTU597	0	0	0	0	0	0	0	0	0	0	0	0	0	0	0	0	0	0	0	0	0	319	0	0	0	0	0	0	0	0	0	0	0	0	0	0	319
d__Eukaryota	k__Fungi	p__Ascomycota	c__Eurotiomycetes	o__Eurotiales	f__Aspergillaceae	g__Aspergillus	s__unclassified_g__Aspergillus	OTU799	0	0	0	0	0	0	0	0	0	0	0	0	0	0	0	0	0	0	0	0	0	0	0	0	0	0	0	0	22	0	0	0	0	0	0	0	22
d__Eukaryota	k__Fungi	p__Ascomycota	c__Sordariomycetes	o__Hypocreales	f__Clavicipitaceae	g__Metarhizium	s__Metarhizium_anisopliae	OTU577	0	0	0	0	0	0	0	0	0	0	0	0	0	0	0	0	0	0	0	0	15	0	0	0	0	0	0	0	0	0	0	0	0	0	0	0	15
d__Eukaryota	k__Fungi	p__Basidiomycota	c__Tremellomycetes	o__Filobasidiales	f__Piskurozymaceae	g__Solicoccozyma	s__Solicoccozyma_terrea	OTU58	0	0	0	21	0	0	0	0	0	0	0	0	0	0	0	0	0	0	0	0	0	0	0	0	0	0	0	0	0	0	0	0	0	0	0	0	21
d__Eukaryota	k__Fungi	p__Ascomycota	c__Leotiomycetes	o__Helotiales	f__Helotiales_fam_Incertae_sedis	g__Acephala	s__unclassified_g__Acephala	OTU587	0	0	0	0	0	0	0	0	0	0	0	0	0	0	0	0	0	0	0	0	0	240	0	0	0	0	0	0	0	0	0	0	0	0	0	0	240
d__Eukaryota	k__Fungi	p__Ascomycota	c__Sordariomycetes	o__Hypocreales	f__Stachybotryaceae	g__Myrothecium	s__Myrothecium_gramineum	OTU858	0	0	0	0	0	0	0	0	0	0	0	0	0	0	0	0	0	0	0	0	0	0	0	0	0	0	0	0	0	0	0	0	23	0	0	0	23
d__Eukaryota	k__Fungi	p__Ascomycota	c__unclassified_p__Ascomycota	o__unclassified_p__Ascomycota	f__unclassified_p__Ascomycota	g__unclassified_p__Ascomycota	s__unclassified_p__Ascomycota	OTU782	0	0	0	3	0	0	0	0	0	0	0	0	0	0	0	0	0	0	0	0	0	0	0	0	0	0	0	53	0	0	0	0	0	0	0	0	56
d__Eukaryota	k__Fungi	p__unclassified_k__Fungi	c__unclassified_k__Fungi	o__unclassified_k__Fungi	f__unclassified_k__Fungi	g__unclassified_k__Fungi	s__unclassified_k__Fungi	OTU111	0	0	0	0	21	0	0	0	0	0	0	0	0	0	0	0	0	0	0	0	0	0	0	0	0	0	0	0	0	0	0	0	0	0	0	0	21
d__Eukaryota	k__Fungi	p__Ascomycota	c__unclassified_p__Ascomycota	o__unclassified_p__Ascomycota	f__unclassified_p__Ascomycota	g__unclassified_p__Ascomycota	s__unclassified_p__Ascomycota	OTU3	75	0	0	0	0	0	0	0	0	0	0	0	0	0	0	0	0	0	0	0	0	0	0	0	0	0	0	0	0	0	0	0	0	0	0	0	75
d__Eukaryota	k__Fungi	p__Ascomycota	c__Saccharomycetes	o__Saccharomycetales	f__Saccharomycetales_fam_Incertae_sedis	g__Candida	s__Candida_sake	OTU333	0	0	0	0	0	0	0	0	0	0	0	0	0	0	17501	0	0	0	0	0	0	0	0	0	0	0	0	0	0	0	0	0	0	0	0	0	17501
d__Eukaryota	k__Fungi	p__Ascomycota	c__Dothideomycetes	o__Pleosporales	f__Didymosphaeriaceae	g__Paraconiothyrium	s__Paraconiothyrium_brasiliense	OTU848	0	0	0	0	0	0	0	0	0	0	0	0	0	0	0	0	0	0	0	0	0	0	0	0	0	0	0	0	0	0	0	0	2	0	0	0	2
d__Eukaryota	k__Fungi	p__Ascomycota	c__Sordariomycetes	o__unclassified_c__Sordariomycetes	f__unclassified_c__Sordariomycetes	g__unclassified_c__Sordariomycetes	s__unclassified_c__Sordariomycetes	OTU398	0	0	0	0	0	0	0	0	0	0	0	0	414	0	0	0	1000	233	0	0	0	0	0	0	0	33	0	0	117	0	0	0	0	0	434	0	2231
d__Eukaryota	k__Fungi	p__Ascomycota	c__unclassified_p__Ascomycota	o__unclassified_p__Ascomycota	f__unclassified_p__Ascomycota	g__unclassified_p__Ascomycota	s__unclassified_p__Ascomycota	OTU311	0	0	0	0	0	0	0	0	0	0	0	0	0	413	0	0	0	0	0	0	0	0	0	0	0	0	0	0	0	0	0	0	0	0	0	0	413
d__Eukaryota	k__Fungi	p__unclassified_k__Fungi	c__unclassified_k__Fungi	o__unclassified_k__Fungi	f__unclassified_k__Fungi	g__unclassified_k__Fungi	s__unclassified_k__Fungi	OTU336	0	0	0	0	0	0	0	0	0	0	0	0	0	0	472	0	0	0	0	0	0	0	0	0	0	0	0	0	0	0	0	0	0	0	0	0	472
d__Eukaryota	k__Fungi	p__unclassified_k__Fungi	c__unclassified_k__Fungi	o__unclassified_k__Fungi	f__unclassified_k__Fungi	g__unclassified_k__Fungi	s__unclassified_k__Fungi	OTU330	0	0	0	0	0	0	0	0	0	0	0	0	0	0	414	0	0	0	0	0	0	0	0	0	0	0	0	0	0	0	0	0	0	0	0	0	414
d__Eukaryota	k__Fungi	p__Ascomycota	c__Leotiomycetes	o__Erysiphales	f__Erysiphaceae	g__Golovinomyces	s__Golovinomyces_orontii	OTU7	36	0	3	0	0	0	0	0	0	0	0	0	0	0	0	0	0	0	0	0	0	0	0	0	0	0	0	0	0	0	0	0	0	0	0	0	39
d__Eukaryota	k__Fungi	p__unclassified_k__Fungi	c__unclassified_k__Fungi	o__unclassified_k__Fungi	f__unclassified_k__Fungi	g__unclassified_k__Fungi	s__unclassified_k__Fungi	OTU332	0	0	0	0	0	0	0	0	0	0	0	0	0	0	222	0	0	0	0	0	0	0	0	0	0	0	0	0	0	0	0	0	0	0	0	0	222
d__Eukaryota	k__Fungi	p__Ascomycota	c__Sordariomycetes	o__Hypocreales	f__unclassified_o__Hypocreales	g__unclassified_o__Hypocreales	s__unclassified_o__Hypocreales	OTU291	0	0	0	0	0	0	0	0	0	0	0	0	966	0	0	0	0	0	0	0	0	0	0	0	0	0	0	0	0	0	0	0	0	0	0	0	966
d__Eukaryota	k__Fungi	p__unclassified_k__Fungi	c__unclassified_k__Fungi	o__unclassified_k__Fungi	f__unclassified_k__Fungi	g__unclassified_k__Fungi	s__unclassified_k__Fungi	OTU339	0	0	0	0	0	0	0	0	0	0	0	0	0	0	365	0	0	0	0	0	0	0	0	0	0	0	0	0	0	0	0	0	0	0	0	0	365
d__Eukaryota	k__Fungi	p__Basidiomycota	c__Wallemiomycetes	o__Wallemiales	f__Wallemiaceae	g__Wallemia	s__unclassified_g__Wallemia	OTU390	0	0	0	91	27	0	0	0	1	76	0	0	907	317	0	0	1180	0	0	10	232	0	0	0	0	0	19	0	0	0	0	0	0	0	0	0	2860
d__Eukaryota	k__Fungi	p__Basidiomycota	c__Microbotryomycetes	o__Sporidiobolales	f__Sporidiobolaceae	g__Sporobolomyces	s__unclassified_g__Sporobolomyces	OTU178	0	0	0	0	0	0	0	11	0	0	0	0	0	0	0	0	0	0	0	0	0	0	0	0	0	0	0	0	0	0	0	0	0	0	0	0	11
d__Eukaryota	k__Fungi	p__Ascomycota	c__Eurotiomycetes	o__Eurotiales	f__unclassified_o__Eurotiales	g__unclassified_o__Eurotiales	s__unclassified_o__Eurotiales	OTU695	0	0	0	0	0	0	0	0	0	0	0	0	0	0	0	0	0	0	0	0	0	0	0	2	0	0	0	0	0	0	0	0	0	0	0	0	2
d__Eukaryota	k__Fungi	p__Ascomycota	c__Leotiomycetes	o__Helotiales	f__Helotiaceae	g__Tetracladium	s__unclassified_g__Tetracladium	OTU105	0	0	0	0	4	0	0	0	0	0	0	0	0	0	0	0	0	0	0	0	0	0	0	0	0	0	0	0	0	0	0	0	0	0	0	0	4
d__Eukaryota	k__Fungi	p__Ascomycota	c__unclassified_p__Ascomycota	o__unclassified_p__Ascomycota	f__unclassified_p__Ascomycota	g__unclassified_p__Ascomycota	s__unclassified_p__Ascomycota	OTU97	0	0	0	0	15	0	0	0	0	0	0	0	0	0	0	0	0	0	0	0	0	0	0	0	0	0	0	0	0	0	0	0	0	0	0	0	15
d__Eukaryota	k__Fungi	p__Basidiomycota	c__Exobasidiomycetes	o__Entylomatales	f__Entylomatales_fam_Incertae_sedis	g__Tilletiopsis	s__Tilletiopsis_washingtonensis	OTU214	22	6	0	0	0	1	70	0	158	0	0	0	0	0	0	0	0	0	0	0	0	0	0	0	0	0	0	0	0	0	0	0	0	0	0	0	257
d__Eukaryota	k__Fungi	p__Ascomycota	c__Eurotiomycetes	o__Eurotiales	f__Aspergillaceae	g__Penicillium	s__Penicillium_incoloratum	OTU160	0	0	0	0	0	8	83	218	0	0	0	0	0	0	0	0	0	0	0	0	0	0	0	0	0	0	0	0	0	0	0	0	0	0	0	0	309
d__Eukaryota	k__Fungi	p__Ascomycota	c__Sordariomycetes	o__unclassified_c__Sordariomycetes	f__unclassified_c__Sordariomycetes	g__unclassified_c__Sordariomycetes	s__unclassified_c__Sordariomycetes	OTU147	177	98	70	0	0	0	2618	0	0	0	0	0	0	0	0	0	413	0	0	1884	0	0	0	12	12	0	0	10	2974	0	0	0	0	0	56	0	8324
d__Eukaryota	k__Fungi	p__Ascomycota	c__Leotiomycetes	o__Helotiales	f__Hyaloscyphaceae	g__unclassified_f__Hyaloscyphaceae	s__unclassified_f__Hyaloscyphaceae	OTU14	2	0	0	0	0	0	0	0	0	0	0	0	0	0	0	0	0	0	0	0	0	0	0	0	0	0	0	0	0	0	0	0	0	0	0	0	2
d__Eukaryota	k__Fungi	p__Ascomycota	c__Dothideomycetes	o__Pleosporales	f__Corynesporascaceae	g__Corynespora	s__unclassified_g__Corynespora	OTU699	0	0	0	0	0	0	0	0	0	0	0	0	0	0	0	0	0	0	0	0	0	3085	0	1043	0	0	0	0	0	0	0	0	0	0	0	0	4128
d__Eukaryota	k__Fungi	p__Ascomycota	c__Eurotiomycetes	o__Eurotiales	f__Aspergillaceae	g__unclassified_f__Aspergillaceae	s__unclassified_f__Aspergillaceae	OTU240	0	0	0	0	0	0	0	0	0	0	18	0	0	0	0	0	0	0	0	0	0	0	0	0	0	0	0	0	0	0	0	0	0	0	0	0	18
d__Eukaryota	k__Fungi	p__Ascomycota	c__Dothideomycetes	o__Venturiales	f__Sympoventuriaceae	g__unclassified_f__Sympoventuriaceae	s__unclassified_f__Sympoventuriaceae	OTU176	0	0	0	0	0	0	0	49	0	0	0	0	0	0	0	0	0	0	0	0	0	0	0	0	0	0	0	0	0	0	0	0	0	0	0	0	49
d__Eukaryota	k__Fungi	p__Ascomycota	c__Dothideomycetes	o__Pleosporales	f__Sporormiaceae	g__Westerdykella	s__Westerdykella_dispersa	OTU286	0	0	0	0	0	0	207	0	0	0	0	0	1119	0	0	0	0	0	0	0	0	1450	0	0	0	0	0	212	0	0	0	0	294	0	0	0	3282
d__Eukaryota	k__Fungi	p__unclassified_k__Fungi	c__unclassified_k__Fungi	o__unclassified_k__Fungi	f__unclassified_k__Fungi	g__unclassified_k__Fungi	s__unclassified_k__Fungi	OTU385	3	0	3	47	0	0	0	0	0	0	0	0	0	0	0	0	0	0	0	0	0	0	0	13	0	0	0	0	0	0	0	0	0	0	0	0	66
d__Eukaryota	k__Fungi	p__Basidiomycota	c__Tremellomycetes	o__Cystofilobasidiales	f__Mrakiaceae	g__Itersonilia	s__Itersonilia_perplexans	OTU549	32	202	0	0	120	0	0	0	0	0	35	0	0	532	0	0	0	71	0	223	127	0	0	0	59	0	0	0	0	22	0	0	0	7	0	0	1430
d__Eukaryota	k__Fungi	p__Ascomycota	c__Sordariomycetes	o__Hypocreales	f__Cordycipitaceae	g__Cordyceps	s__Cordyceps_bassiana	OTU167	0	0	6	0	0	0	0	387	0	0	0	216	0	0	0	0	0	0	0	0	0	0	0	0	0	0	0	0	0	0	0	0	0	0	0	313	922
d__Eukaryota	k__Fungi	p__Ascomycota	c__Saccharomycetes	o__Saccharomycetales	f__Saccharomycetales_fam_Incertae_sedis	g__Candida	s__unclassified_g__Candida	OTU590	0	0	0	0	0	0	0	0	0	0	0	0	0	0	0	0	0	0	0	0	0	11	0	0	0	0	0	0	0	0	0	0	0	0	0	0	11
d__Eukaryota	k__Fungi	p__Ascomycota	c__Sordariomycetes	o__Sordariales	f__Chaetomiaceae	g__Chaetomium	s__unclassified_g__Chaetomium	OTU414	0	0	0	0	0	0	0	0	0	0	0	0	0	0	0	0	301	0	0	0	0	0	188	20	2	0	0	0	0	0	0	0	0	0	0	0	511
d__Eukaryota	k__Fungi	p__Ascomycota	c__Sordariomycetes	o__Hypocreales	f__Ophiocordycipitaceae	g__Purpureocillium	s__Purpureocillium_lilacinum	OTU890	0	9	0	0	3	509	0	0	0	0	0	0	0	0	123	0	0	0	0	0	0	137	205	26	0	1	0	0	0	0	0	0	43	36889	187	7615	45747
d__Eukaryota	k__Fungi	p__Ascomycota	c__Sordariomycetes	o__Hypocreales	f__Stachybotryaceae	g__unclassified_f__Stachybotryaceae	s__unclassified_f__Stachybotryaceae	OTU812	0	0	0	0	14	0	0	0	0	0	0	0	0	177	0	0	0	0	0	0	0	0	3	0	0	0	0	0	125	0	0	0	0	0	0	0	319
d__Eukaryota	k__Fungi	p__Ascomycota	c__unclassified_p__Ascomycota	o__unclassified_p__Ascomycota	f__unclassified_p__Ascomycota	g__unclassified_p__Ascomycota	s__unclassified_p__Ascomycota	OTU405	0	0	0	0	0	0	0	0	0	0	0	0	0	0	0	0	1072	0	0	0	0	0	0	0	0	0	0	0	0	0	0	0	0	0	0	0	1072
d__Eukaryota	k__Fungi	p__unclassified_k__Fungi	c__unclassified_k__Fungi	o__unclassified_k__Fungi	f__unclassified_k__Fungi	g__unclassified_k__Fungi	s__unclassified_k__Fungi	OTU791	0	0	0	0	0	0	0	0	0	0	0	0	0	0	0	0	0	0	0	0	0	0	0	0	0	0	0	78	0	0	0	0	0	0	0	0	78
d__Eukaryota	k__Fungi	p__unclassified_k__Fungi	c__unclassified_k__Fungi	o__unclassified_k__Fungi	f__unclassified_k__Fungi	g__unclassified_k__Fungi	s__unclassified_k__Fungi	OTU236	0	0	0	0	0	0	0	0	0	0	13	0	0	0	0	0	0	0	0	0	0	0	0	0	0	0	0	0	0	0	0	0	0	0	0	0	13
d__Eukaryota	k__Fungi	p__Ascomycota	c__Sordariomycetes	o__Hypocreales	f__unclassified_o__Hypocreales	g__unclassified_o__Hypocreales	s__unclassified_o__Hypocreales	OTU121	0	0	0	0	20	0	0	0	0	0	0	0	0	0	0	0	0	0	0	0	0	0	0	0	0	0	0	0	0	0	0	0	0	0	0	0	20
d__Eukaryota	k__Fungi	p__unclassified_k__Fungi	c__unclassified_k__Fungi	o__unclassified_k__Fungi	f__unclassified_k__Fungi	g__unclassified_k__Fungi	s__unclassified_k__Fungi	OTU149	0	0	0	0	0	0	52	0	0	0	0	0	0	0	0	0	0	0	0	0	0	0	0	0	0	0	0	0	0	0	0	0	0	0	0	0	52
d__Eukaryota	k__Fungi	p__unclassified_k__Fungi	c__unclassified_k__Fungi	o__unclassified_k__Fungi	f__unclassified_k__Fungi	g__unclassified_k__Fungi	s__unclassified_k__Fungi	OTU775	0	0	0	0	0	0	0	0	0	0	0	0	0	0	0	0	0	0	0	0	0	0	0	0	0	0	0	11	0	0	0	0	0	0	0	0	11
d__Eukaryota	k__Fungi	p__Ascomycota	c__Dothideomycetes	o__Pleosporales	f__Phaeosphaeriaceae	g__Setomelanomma	s__Setomelanomma_holmii	OTU703	0	0	0	0	0	0	0	0	0	0	0	0	0	0	0	0	0	0	0	0	0	0	0	10	0	0	0	0	0	0	0	0	0	0	0	0	10
d__Eukaryota	k__Fungi	p__Ascomycota	c__Eurotiomycetes	o__Eurotiales	f__Aspergillaceae	g__Penicillium	s__Penicillium_oxalicum	OTU608	0	0	0	0	0	0	0	0	0	0	0	0	0	0	0	0	0	0	0	0	0	0	37	0	0	0	0	0	0	0	0	0	0	0	0	0	37
d__Eukaryota	k__Fungi	p__unclassified_k__Fungi	c__unclassified_k__Fungi	o__unclassified_k__Fungi	f__unclassified_k__Fungi	g__unclassified_k__Fungi	s__unclassified_k__Fungi	OTU772	0	0	0	0	0	0	0	0	0	0	0	0	0	0	0	0	0	0	0	0	0	0	0	0	0	0	1	0	0	0	0	0	0	0	0	0	1
d__Eukaryota	k__Fungi	p__Ascomycota	c__Eurotiomycetes	o__Eurotiales	f__Aspergillaceae	g__Aspergillus	s__Aspergillus_sparsus	OTU657	0	0	0	0	18	0	0	0	0	0	0	0	0	0	0	0	0	0	0	0	0	2	0	1620	0	0	0	0	0	0	0	0	0	0	0	0	1640
d__Eukaryota	k__Fungi	p__unclassified_k__Fungi	c__unclassified_k__Fungi	o__unclassified_k__Fungi	f__unclassified_k__Fungi	g__unclassified_k__Fungi	s__unclassified_k__Fungi	OTU779	0	0	0	0	0	0	0	0	0	0	0	0	0	0	0	0	0	0	0	0	0	0	0	0	0	0	0	53	0	0	0	0	0	0	0	0	53
d__Eukaryota	k__Fungi	p__Basidiomycota	c__Tremellomycetes	o__Trichosporonales	f__Trichosporonaceae	g__Cutaneotrichosporon	s__Cutaneotrichosporon_jirovecii	OTU710	0	0	0	0	0	0	1	0	0	0	0	0	0	0	0	0	0	0	0	0	0	0	0	0	37	0	0	0	0	0	0	0	0	0	0	0	38
d__Eukaryota	k__Fungi	p__Ascomycota	c__Sordariomycetes	o__Xylariales	f__Xylariales_fam_Incertae_sedis	g__Hansfordia	s__Hansfordia_pulvinata	OTU604	0	0	0	0	0	0	0	0	0	0	0	0	0	0	0	0	0	0	0	0	0	363	0	0	0	0	0	0	0	0	0	0	0	0	0	0	363
d__Eukaryota	k__Fungi	p__Ascomycota	c__unclassified_p__Ascomycota	o__unclassified_p__Ascomycota	f__unclassified_p__Ascomycota	g__unclassified_p__Ascomycota	s__unclassified_p__Ascomycota	OTU289	0	0	0	0	0	0	0	0	0	0	0	0	207	0	0	0	0	0	0	0	0	0	0	0	0	0	0	0	0	0	0	0	0	0	0	0	207
d__Eukaryota	k__Fungi	p__Ascomycota	c__Saccharomycetes	o__Saccharomycetales	f__Pichiaceae	g__Pichia	s__Pichia_fermentans	OTU20	101	0	0	0	0	0	0	0	0	0	0	0	0	0	0	0	0	0	0	0	0	0	0	0	0	0	0	0	0	0	0	0	0	0	0	0	101
d__Eukaryota	k__Fungi	p__Basidiomycota	c__Agaricomycetes	o__Polyporales	f__Ganodermataceae	g__Ganoderma	s__Ganoderma_australe	OTU254	0	0	0	0	0	0	0	0	0	0	0	398	0	0	0	0	0	0	0	0	0	0	0	0	0	0	0	0	0	0	0	0	0	0	0	0	398
d__Eukaryota	k__Fungi	p__Ascomycota	c__Sordariomycetes	o__Hypocreales	f__Hypocreaceae	g__Trichoderma	s__unclassified_g__Trichoderma	OTU820	0	0	0	0	0	0	0	0	0	0	0	0	0	0	0	0	0	0	0	0	0	0	0	0	0	0	0	0	0	29	0	0	0	0	0	0	29
d__Eukaryota	k__Fungi	p__Ascomycota	c__Eurotiomycetes	o__Chaetothyriales	f__Herpotrichiellaceae	g__Cladophialophora	s__Cladophialophora_boppii	OTU31	0	2	0	0	0	0	0	0	0	0	0	0	0	0	0	0	0	0	0	0	0	0	0	0	0	0	0	0	0	0	0	0	0	0	0	0	2
d__Eukaryota	k__Fungi	p__unclassified_k__Fungi	c__unclassified_k__Fungi	o__unclassified_k__Fungi	f__unclassified_k__Fungi	g__unclassified_k__Fungi	s__unclassified_k__Fungi	OTU119	0	0	0	0	1	0	0	0	0	0	0	0	0	0	0	0	0	0	0	0	0	0	0	0	0	0	0	0	0	0	0	0	0	0	0	0	1
d__Eukaryota	k__Fungi	p__Ascomycota	c__Eurotiomycetes	o__Chaetothyriales	f__unclassified_o__Chaetothyriales	g__unclassified_o__Chaetothyriales	s__unclassified_o__Chaetothyriales	OTU453	0	0	0	0	0	0	0	0	0	0	0	0	0	0	0	0	0	0	0	3	0	0	0	0	0	0	0	0	0	0	0	0	0	0	0	0	3
d__Eukaryota	k__Fungi	p__Ascomycota	c__Sordariomycetes	o__Hypocreales	f__Stachybotryaceae	g__unclassified_f__Stachybotryaceae	s__unclassified_f__Stachybotryaceae	OTU258	0	0	0	0	0	0	0	0	0	0	0	1930	0	0	0	0	0	0	0	0	0	0	9	0	30	0	0	0	1	0	0	0	0	0	0	0	1970
d__Eukaryota	k__Fungi	p__Ascomycota	c__Dothideomycetes	o__Pleosporales	f__Didymellaceae	g__unclassified_f__Didymellaceae	s__unclassified_f__Didymellaceae	OTU900	0	0	0	94	0	0	0	0	0	0	0	0	0	0	0	0	0	0	0	0	0	0	0	0	0	0	1	0	0	0	0	0	12	0	0	208	315
d__Eukaryota	k__Fungi	p__Basidiomycota	c__Cystobasidiomycetes	o__Cystobasidiomycetes_ord_Incertae_sedis	f__Symmetrosporaceae	g__Symmetrospora	s__unclassified_g__Symmetrospora	OTU156	32	0	22	0	0	78	206	0	0	0	0	0	0	0	0	0	0	0	0	0	0	0	0	0	0	0	0	0	0	0	0	0	0	0	0	0	338
d__Eukaryota	k__Fungi	p__unclassified_k__Fungi	c__unclassified_k__Fungi	o__unclassified_k__Fungi	f__unclassified_k__Fungi	g__unclassified_k__Fungi	s__unclassified_k__Fungi	OTU113	0	0	0	0	20	0	0	0	0	0	0	0	0	0	0	0	0	0	0	0	0	0	0	0	0	0	0	0	0	0	0	0	0	0	0	0	20
d__Eukaryota	k__Fungi	p__Basidiomycota	c__Agaricomycetes	o__Polyporales	f__Meruliaceae	g__Bjerkandera	s__Bjerkandera_adusta	OTU256	0	0	0	0	0	0	0	0	0	0	0	187	0	0	0	0	0	0	0	0	0	0	0	0	0	0	0	0	0	0	0	0	0	0	0	0	187
d__Eukaryota	k__Fungi	p__Ascomycota	c__unclassified_p__Ascomycota	o__unclassified_p__Ascomycota	f__unclassified_p__Ascomycota	g__unclassified_p__Ascomycota	s__unclassified_p__Ascomycota	OTU283	0	0	0	0	0	0	0	0	0	0	0	0	4	0	0	0	0	0	0	0	0	0	0	0	0	0	0	0	0	0	0	0	0	0	0	0	4
d__Eukaryota	k__Fungi	p__Basidiomycota	c__Cystobasidiomycetes	o__Cystobasidiomycetes_ord_Incertae_sedis	f__Buckleyzymaceae	g__Buckleyzyma	s__Buckleyzyma_aurantiaca	OTU766	0	0	0	0	0	0	0	0	0	0	0	0	0	0	0	0	0	0	0	0	0	0	0	0	0	0	48	0	0	0	0	0	0	0	0	0	48
d__Eukaryota	k__Fungi	p__Ascomycota	c__Eurotiomycetes	o__Eurotiales	f__Aspergillaceae	g__Aspergillus	s__Aspergillus_neoniveus	OTU627	0	0	0	0	1264	0	0	0	0	0	0	0	0	0	0	0	0	0	0	0	1166	4436	2441	756	0	0	0	0	0	0	0	0	0	0	0	0	10063
d__Eukaryota	k__Fungi	p__Ascomycota	c__Sordariomycetes	o__Hypocreales	f__Hypocreales_fam_Incertae_sedis	g__unclassified_f__Hypocreales_fam_Incertae_sedis	s__unclassified_f__Hypocreales_fam_Incertae_sedis	OTU133	0	0	0	0	0	18	0	0	0	0	0	0	0	0	0	0	0	0	0	0	0	0	0	0	0	0	0	0	0	0	0	0	0	0	0	0	18
d__Eukaryota	k__Fungi	p__Basidiomycota	c__Microbotryomycetes	o__Leucosporidiales	f__Leucosporidiaceae	g__Leucosporidium	s__Leucosporidium_creatinivorum	OTU114	0	0	0	9	17	0	0	0	0	0	0	0	0	0	0	0	0	0	0	0	0	0	0	0	0	0	0	0	0	0	0	0	0	0	0	0	26
d__Eukaryota	k__Fungi	p__unclassified_k__Fungi	c__unclassified_k__Fungi	o__unclassified_k__Fungi	f__unclassified_k__Fungi	g__unclassified_k__Fungi	s__unclassified_k__Fungi	OTU707	0	0	2	0	3	0	0	0	0	0	0	0	0	0	0	0	0	0	0	0	0	0	0	20	0	0	0	0	0	0	0	0	0	0	0	0	25
d__Eukaryota	k__Fungi	p__Basidiomycota	c__Tremellomycetes	o__Filobasidiales	f__Filobasidiaceae	g__Naganishia	s__unclassified_g__Naganishia	OTU66	0	57	12	14	31	0	0	0	0	0	0	0	0	0	0	0	0	0	713	0	0	0	0	0	0	0	0	0	0	0	0	0	0	0	0	0	827
d__Eukaryota	k__Fungi	p__Ascomycota	c__Dothideomycetes	o__Pleosporales	f__Pleosporaceae	g__Bipolaris	s__unclassified_g__Bipolaris	OTU801	0	0	0	0	0	0	0	0	0	0	0	0	0	0	0	0	0	0	0	0	0	0	0	0	0	0	0	0	7	0	0	0	0	0	0	0	7
d__Eukaryota	k__Fungi	p__Ascomycota	c__Dothideomycetes	o__Capnodiales	f__Mycosphaerellaceae	g__Ramularia	s__Ramularia_pratensis	OTU38	0	0	26	0	0	0	0	0	0	0	0	0	0	0	0	0	0	0	0	0	0	0	0	0	0	0	0	0	0	0	0	0	0	0	0	0	26
d__Eukaryota	k__Fungi	p__Ascomycota	c__Saccharomycetes	o__Saccharomycetales	f__Saccharomycetaceae	g__Kazachstania	s__Kazachstania_bulderi	OTU172	0	0	0	0	0	0	0	37	0	0	0	0	0	0	0	0	0	0	0	0	2	0	0	0	0	0	0	0	0	0	0	0	0	0	0	0	39
d__Eukaryota	k__Fungi	p__Ascomycota	c__Sordariomycetes	o__unclassified_c__Sordariomycetes	f__unclassified_c__Sordariomycetes	g__unclassified_c__Sordariomycetes	s__unclassified_c__Sordariomycetes	OTU441	0	0	0	0	0	0	0	0	0	0	0	0	0	0	0	0	1	0	0	2	0	0	0	0	0	0	0	0	0	0	0	0	0	0	0	0	3
d__Eukaryota	k__Fungi	p__Ascomycota	c__Dothideomycetes	o__Pleosporales	f__Cucurbitariaceae	g__Pyrenochaetopsis	s__Pyrenochaetopsis_leptospora	OTU565	0	0	1	0	0	0	0	0	0	0	0	0	0	0	0	0	0	0	0	0	0	0	0	0	0	0	0	0	0	0	0	0	0	0	0	0	1
d__Eukaryota	k__Fungi	p__Ascomycota	c__Sordariomycetes	o__Hypocreales	f__Nectriaceae	g__unclassified_f__Nectriaceae	s__unclassified_f__Nectriaceae	OTU13	144	0	0	0	0	0	0	0	0	0	0	0	0	0	0	0	0	0	0	0	0	0	0	0	0	0	0	0	0	0	0	0	0	0	0	0	144
d__Eukaryota	k__Fungi	p__unclassified_k__Fungi	c__unclassified_k__Fungi	o__unclassified_k__Fungi	f__unclassified_k__Fungi	g__unclassified_k__Fungi	s__unclassified_k__Fungi	OTU798	0	0	0	0	0	0	0	0	0	0	0	0	0	0	0	0	0	0	0	0	0	0	0	0	0	0	0	0	3	0	0	0	0	0	0	0	3
d__Eukaryota	k__Fungi	p__Ascomycota	c__Sordariomycetes	o__Hypocreales	f__Nectriaceae	g__Fusarium	s__Fusarium_solani	OTU433	0	0	0	0	0	0	0	0	0	0	0	0	0	0	0	0	0	0	217	0	0	0	0	0	1209	0	0	0	0	0	0	0	0	0	20	0	1446
d__Eukaryota	k__Fungi	p__Ascomycota	c__Eurotiomycetes	o__Eurotiales	f__Thermoascaceae	g__Thermoascus	s__Thermoascus_crustaceus	OTU381	0	9	16	58	224	0	0	0	0	0	0	0	0	0	0	0	0	0	0	0	0	0	0	106	0	0	0	0	0	0	0	0	0	0	0	0	413
d__Eukaryota	k__Fungi	p__Ascomycota	c__Sordariomycetes	o__Hypocreales	f__Hypocreales_fam_Incertae_sedis	g__Sarocladium	s__Sarocladium_zeae	OTU367	0	10	0	0	0	0	0	0	0	0	0	0	0	0	0	0	0	0	0	0	0	0	0	0	0	0	0	0	0	0	0	0	0	0	0	0	10
d__Eukaryota	k__Fungi	p__unclassified_k__Fungi	c__unclassified_k__Fungi	o__unclassified_k__Fungi	f__unclassified_k__Fungi	g__unclassified_k__Fungi	s__unclassified_k__Fungi	OTU797	0	0	0	0	0	0	0	0	0	0	0	0	0	0	0	0	0	0	0	0	0	0	0	0	0	0	0	0	8	0	0	0	0	0	0	0	8
d__Eukaryota	k__Fungi	p__Ascomycota	c__Eurotiomycetes	o__Eurotiales	f__Aspergillaceae	g__Penicillium	s__Penicillium_steckii	OTU740	0	10	0	0	0	0	0	0	0	20	0	0	112	0	0	0	0	0	0	0	0	0	0	0	0	26	0	0	0	0	0	0	0	0	0	0	168
d__Eukaryota	k__Fungi	p__unclassified_k__Fungi	c__unclassified_k__Fungi	o__unclassified_k__Fungi	f__unclassified_k__Fungi	g__unclassified_k__Fungi	s__unclassified_k__Fungi	OTU794	0	0	0	0	0	0	0	0	0	0	0	0	0	0	0	0	0	0	0	0	0	0	0	0	0	0	0	0	3	0	0	0	0	0	0	0	3
d__Eukaryota	k__Fungi	p__unclassified_k__Fungi	c__unclassified_k__Fungi	o__unclassified_k__Fungi	f__unclassified_k__Fungi	g__unclassified_k__Fungi	s__unclassified_k__Fungi	OTU411	0	0	0	0	0	0	0	0	0	0	0	0	0	0	0	0	11	0	0	0	0	0	0	0	0	0	0	0	0	0	0	0	0	0	0	0	11
d__Eukaryota	k__Fungi	p__unclassified_k__Fungi	c__unclassified_k__Fungi	o__unclassified_k__Fungi	f__unclassified_k__Fungi	g__unclassified_k__Fungi	s__unclassified_k__Fungi	OTU412	0	0	0	0	0	0	0	0	0	0	0	0	0	0	0	0	161	0	0	0	0	0	0	0	0	0	0	0	0	0	0	0	0	0	0	0	161
d__Eukaryota	k__Fungi	p__Ascomycota	c__Eurotiomycetes	o__Eurotiales	f__Aspergillaceae	g__Aspergillus	s__Aspergillus_gracilis	OTU442	0	0	0	0	0	0	0	0	0	0	0	0	0	0	106	0	319	74	0	99	77	0	0	0	0	0	0	0	0	0	0	0	0	0	223	0	898
d__Eukaryota	k__Fungi	p__unclassified_k__Fungi	c__unclassified_k__Fungi	o__unclassified_k__Fungi	f__unclassified_k__Fungi	g__unclassified_k__Fungi	s__unclassified_k__Fungi	OTU417	0	0	0	0	0	0	0	0	0	0	0	0	0	0	0	0	278	0	0	0	0	0	0	0	0	0	0	0	0	0	0	0	0	0	0	0	278
d__Eukaryota	k__Fungi	p__unclassified_k__Fungi	c__unclassified_k__Fungi	o__unclassified_k__Fungi	f__unclassified_k__Fungi	g__unclassified_k__Fungi	s__unclassified_k__Fungi	OTU418	0	0	0	0	0	0	0	0	0	0	0	0	0	0	0	0	178	0	0	0	0	0	0	0	0	0	0	0	0	0	0	0	0	0	0	0	178
d__Eukaryota	k__Fungi	p__Basidiomycota	c__Agaricomycetes	o__Agaricales	f__Tricholomataceae	g__Resupinatus	s__Resupinatus_alboniger	OTU828	0	0	0	0	0	0	0	0	0	0	0	0	0	0	0	0	0	0	0	0	0	0	0	0	0	0	0	0	0	0	18	0	0	0	0	0	18
d__Eukaryota	k__Fungi	p__Mortierellomycota	c__Mortierellomycetes	o__Mortierellales	f__Mortierellaceae	g__Mortierella	s__Mortierella_ambigua	OTU602	0	0	0	0	0	0	0	0	0	0	0	0	0	0	0	0	0	0	0	0	0	251	0	0	0	0	0	0	0	0	0	0	0	0	0	0	251
d__Eukaryota	k__Fungi	p__Ascomycota	c__Leotiomycetes	o__Thelebolales	f__Pseudeurotiaceae	g__Pseudogymnoascus	s__Pseudogymnoascus_roseus	OTU888	0	0	0	0	0	0	0	0	0	0	0	0	0	0	0	0	0	0	0	0	0	0	0	0	0	65	0	0	0	0	0	0	0	0	553	0	618
d__Eukaryota	k__Fungi	p__Ascomycota	c__Sordariomycetes	o__Hypocreales	f__Hypocreaceae	g__Trichoderma	s__unclassified_g__Trichoderma	OTU554	0	0	0	0	0	0	0	0	0	0	0	0	0	0	0	0	0	0	0	0	0	0	0	0	0	0	0	0	0	62	0	0	0	0	0	0	62
d__Eukaryota	k__Fungi	p__Basidiomycota	c__Agaricostilbomycetes	o__Agaricostilbales	f__Agaricostilbaceae	g__Sterigmatomyces	s__Sterigmatomyces_halophilus	OTU370	36	10	0	0	14	0	0	0	0	0	0	0	0	0	0	0	35	0	11	0	0	0	0	10	0	0	0	0	0	0	0	0	0	0	0	0	116
d__Eukaryota	k__Fungi	p__Basidiomycota	c__Tremellomycetes	o__Tremellales	f__Bulleribasidiaceae	g__Hannaella	s__unclassified_g__Hannaella	OTU596	0	0	0	0	0	0	0	0	0	0	0	0	0	0	0	0	0	0	0	0	0	309	0	0	0	0	0	0	0	0	0	0	0	0	0	0	309
d__Eukaryota	k__Fungi	p__Ascomycota	c__Dothideomycetes	o__Pleosporales	f__Sporormiaceae	g__Sporormiella	s__Sporormiella_australis	OTU687	0	0	0	0	0	0	0	0	0	0	0	0	0	0	0	0	0	0	0	0	0	0	0	40	0	0	0	0	0	0	0	0	0	0	0	0	40
d__Eukaryota	k__Fungi	p__Ascomycota	c__Sordariomycetes	o__Hypocreales	f__Ophiocordycipitaceae	g__Purpureocillium	s__Purpureocillium_lilacinum	OTU867	0	0	0	0	0	0	0	0	0	0	0	0	0	0	0	0	0	0	0	0	0	0	0	0	0	0	0	0	0	0	0	0	0	1	0	0	1
d__Eukaryota	k__Fungi	p__Ascomycota	c__Sordariomycetes	o__Sordariales	f__Chaetomiaceae	g__Mycothermus	s__Mycothermus_thermophilus	OTU842	0	0	0	0	0	0	0	0	0	0	0	0	0	0	0	0	0	0	0	0	0	0	0	0	0	0	0	0	0	0	0	0	113	0	0	0	113
d__Eukaryota	k__Fungi	p__Ascomycota	c__Leotiomycetes	o__Rhytismatales	f__Rhytismatales_fam_Incertae_sedis	g__Fulvoflamma	s__Fulvoflamma_eucalypti	OTU46	0	0	3	0	0	0	0	0	0	0	0	0	0	0	0	0	0	0	0	0	0	0	0	0	0	0	0	0	0	0	0	0	0	0	0	0	3
d__Eukaryota	k__Fungi	p__Ascomycota	c__Sordariomycetes	o__Sordariales	f__Chaetomiaceae	g__unclassified_f__Chaetomiaceae	s__unclassified_f__Chaetomiaceae	OTU585	0	0	0	0	0	0	164	0	0	0	0	0	11	0	0	462	0	0	0	0	169	0	0	0	0	0	0	0	0	0	0	0	0	0	0	0	806
d__Eukaryota	k__Fungi	p__Ascomycota	c__Saccharomycetes	o__Saccharomycetales	f__Debaryomycetaceae	g__Meyerozyma	s__Meyerozyma_guilliermondii	OTU242	14	0	0	0	0	0	0	0	0	0	67	0	0	0	0	0	0	0	0	0	0	0	0	1	0	0	0	0	0	0	0	0	0	0	0	0	82
d__Eukaryota	k__Fungi	p__unclassified_k__Fungi	c__unclassified_k__Fungi	o__unclassified_k__Fungi	f__unclassified_k__Fungi	g__unclassified_k__Fungi	s__unclassified_k__Fungi	OTU202	0	0	0	0	0	0	0	0	1	0	0	0	0	0	0	0	0	0	0	0	0	0	0	0	0	0	0	0	0	0	0	0	0	0	0	0	1
d__Eukaryota	k__Fungi	p__Ascomycota	c__Sordariomycetes	o__Sordariales	f__Chaetomiaceae	g__unclassified_f__Chaetomiaceae	s__unclassified_f__Chaetomiaceae	OTU580	0	0	0	0	0	0	0	0	0	0	0	0	0	0	0	0	0	0	0	0	21	0	0	0	0	0	0	0	0	0	0	0	0	0	0	0	21
d__Eukaryota	k__Fungi	p__Ascomycota	c__Sordariomycetes	o__Sordariales	f__Chaetomiaceae	g__unclassified_f__Chaetomiaceae	s__unclassified_f__Chaetomiaceae	OTU429	0	0	0	0	49	0	0	0	0	0	0	0	0	0	0	0	0	0	234	0	0	0	0	0	0	0	99	0	0	0	0	0	0	0	0	0	382
d__Eukaryota	k__Fungi	p__unclassified_k__Fungi	c__unclassified_k__Fungi	o__unclassified_k__Fungi	f__unclassified_k__Fungi	g__unclassified_k__Fungi	s__unclassified_k__Fungi	OTU208	0	0	0	0	0	0	0	0	20	0	0	0	0	0	0	0	0	0	0	0	0	0	0	0	0	0	0	0	0	0	0	0	0	0	0	0	20
d__Eukaryota	k__Fungi	p__Ascomycota	c__Saccharomycetes	o__Saccharomycetales	f__Saccharomycetales_fam_Incertae_sedis	g__Candida	s__Candida_orthopsilosis	OTU245	0	0	0	0	0	0	0	0	0	0	127	0	0	0	0	0	0	0	0	0	0	0	0	0	0	72	0	0	0	0	0	0	0	0	0	0	199
d__Eukaryota	k__Fungi	p__unclassified_k__Fungi	c__unclassified_k__Fungi	o__unclassified_k__Fungi	f__unclassified_k__Fungi	g__unclassified_k__Fungi	s__unclassified_k__Fungi	OTU247	0	0	0	0	0	0	0	0	0	0	11	0	0	0	0	0	0	0	0	0	0	0	0	0	0	0	0	0	0	0	0	0	0	0	0	0	11
d__Eukaryota	k__Fungi	p__Ascomycota	c__Dothideomycetes	o__Pleosporales	f__Didymellaceae	g__unclassified_f__Didymellaceae	s__unclassified_f__Didymellaceae	OTU718	0	0	0	0	0	0	0	2	0	0	0	0	0	1	1	4	3	0	11	4	0	0	0	0	32	0	3	0	0	0	0	0	0	0	0	0	61
d__Eukaryota	k__Fungi	p__Ascomycota	c__Sordariomycetes	o__Hypocreales	f__Nectriaceae	g__Fusarium	s__unclassified_g__Fusarium	OTU116	0	0	0	0	90	0	0	0	0	0	0	0	0	0	0	0	0	0	0	0	0	0	0	0	0	0	0	0	94	0	0	0	0	0	0	0	184
d__Eukaryota	k__Fungi	p__Basidiomycota	c__Tremellomycetes	o__Tremellales	f__Bulleribasidiaceae	g__Hannaella	s__Hannaella_sinensis	OTU162	0	0	0	0	0	0	239	0	0	0	0	0	0	0	0	0	0	0	0	0	0	0	0	0	10	0	0	0	0	61	0	0	0	0	0	0	310
d__Eukaryota	k__Fungi	p__Ascomycota	c__Sordariomycetes	o__unclassified_c__Sordariomycetes	f__unclassified_c__Sordariomycetes	g__unclassified_c__Sordariomycetes	s__unclassified_c__Sordariomycetes	OTU293	0	0	0	0	0	0	0	0	0	0	0	0	1702	0	0	0	0	0	0	0	0	0	0	0	0	0	0	0	0	0	0	0	0	0	0	0	1702
d__Eukaryota	k__Fungi	p__Ascomycota	c__unclassified_p__Ascomycota	o__unclassified_p__Ascomycota	f__unclassified_p__Ascomycota	g__unclassified_p__Ascomycota	s__unclassified_p__Ascomycota	OTU898	0	0	0	0	0	0	0	0	0	0	0	0	0	0	0	0	0	0	0	0	0	0	0	0	0	0	0	0	0	0	0	0	0	0	0	36	36
d__Eukaryota	k__Fungi	p__Ascomycota	c__Eurotiomycetes	o__Eurotiales	f__Aspergillaceae	g__Aspergillus	s__unclassified_g__Aspergillus	OTU190	0	0	0	0	0	0	336	393	190	0	110	0	189	0	146	0	0	0	0	0	0	36	36	0	8	30	0	0	65	269	0	0	14	0	111	0	1933
d__Eukaryota	k__Fungi	p__Ascomycota	c__Sordariomycetes	o__Hypocreales	f__Nectriaceae	g__Fusicolla	s__unclassified_g__Fusicolla	OTU108	0	9	0	0	8	0	0	0	0	0	0	0	0	0	0	0	0	0	0	0	0	0	0	0	0	0	0	0	0	0	0	0	0	0	0	0	17
d__Eukaryota	k__Fungi	p__Basidiomycota	c__Tremellomycetes	o__Tremellales	f__Bulleribasidiaceae	g__Vishniacozyma	s__Vishniacozyma_victoriae	OTU721	0	82	0	0	0	0	0	0	0	0	0	0	0	0	0	0	0	0	0	0	0	0	0	8	117	0	0	0	0	0	0	0	0	0	16	0	223
d__Eukaryota	k__Fungi	p__Ascomycota	c__Sordariomycetes	o__Hypocreales	f__unclassified_o__Hypocreales	g__unclassified_o__Hypocreales	s__unclassified_o__Hypocreales	OTU796	0	0	0	0	0	0	0	0	0	0	0	0	0	0	0	0	0	0	0	0	0	0	0	0	0	0	0	0	94	0	0	0	0	0	0	0	94
d__Eukaryota	k__Fungi	p__unclassified_k__Fungi	c__unclassified_k__Fungi	o__unclassified_k__Fungi	f__unclassified_k__Fungi	g__unclassified_k__Fungi	s__unclassified_k__Fungi	OTU47	2	1	1	0	0	0	0	0	0	0	0	0	0	0	0	0	0	0	0	0	0	0	0	0	0	0	0	0	0	0	0	0	0	0	0	0	4
d__Eukaryota	k__Fungi	p__unclassified_k__Fungi	c__unclassified_k__Fungi	o__unclassified_k__Fungi	f__unclassified_k__Fungi	g__unclassified_k__Fungi	s__unclassified_k__Fungi	OTU44	0	0	1	0	0	0	0	0	0	0	0	0	0	0	0	0	0	0	0	0	0	0	0	0	0	0	0	0	0	0	0	0	0	0	0	0	1
d__Eukaryota	k__Fungi	p__Basidiomycota	c__Tremellomycetes	o__Tremellales	f__Bulleribasidiaceae	g__Vishniacozyma	s__Vishniacozyma_tephrensis	OTU155	0	0	0	0	0	0	118	0	0	0	0	0	0	0	0	0	0	0	0	0	0	0	0	0	0	0	0	0	0	0	0	0	0	0	0	0	118
d__Eukaryota	k__Fungi	p__Ascomycota	c__Sordariomycetes	o__Hypocreales	f__Cordycipitaceae	g__Lecanicillium	s__Lecanicillium_lecanii	OTU445	0	0	0	0	0	0	0	0	0	0	0	0	0	0	0	0	0	0	0	86	0	0	0	0	0	0	0	0	0	0	0	0	0	0	0	0	86
d__Eukaryota	k__Fungi	p__Basidiomycota	c__Agaricomycetes	o__Agaricales	f__Psathyrellaceae	g__unclassified_f__Psathyrellaceae	s__unclassified_f__Psathyrellaceae	OTU222	0	0	0	0	0	0	0	0	0	10	0	0	0	0	0	0	0	0	0	0	0	0	0	0	0	0	0	0	0	0	0	0	0	0	0	0	10
d__Eukaryota	k__Fungi	p__Basidiomycota	c__Tremellomycetes	o__Tremellales	f__Tremellaceae	g__Bulleromyces	s__unclassified_g__Bulleromyces	OTU715	25	26	60	66	32	0	240	726	113	0	0	0	0	0	0	0	0	0	0	0	0	0	0	36	304	356	233	599	0	0	0	0	0	0	0	0	2816
d__Eukaryota	k__Fungi	p__Ascomycota	c__Sordariomycetes	o__Hypocreales	f__Stachybotryaceae	g__unclassified_f__Stachybotryaceae	s__unclassified_f__Stachybotryaceae	OTU612	0	0	0	0	0	0	0	0	0	0	0	3	0	1	0	0	0	0	0	0	0	0	525	0	4	0	0	0	1	0	0	0	17	0	0	0	551
d__Eukaryota	k__Fungi	p__Ascomycota	c__unclassified_p__Ascomycota	o__unclassified_p__Ascomycota	f__unclassified_p__Ascomycota	g__unclassified_p__Ascomycota	s__unclassified_p__Ascomycota	OTU881	0	0	0	0	0	0	0	0	0	0	0	0	0	0	0	0	0	0	0	0	0	0	0	0	0	0	0	0	0	0	0	0	0	0	40	0	40
d__Eukaryota	k__Fungi	p__Ascomycota	c__Sordariomycetes	o__Hypocreales	f__Hypocreales_fam_Incertae_sedis	g__Acremonium	s__Acremonium_polychromum	OTU51	0	0	14	0	0	0	0	0	0	0	0	0	0	0	0	0	0	0	0	0	0	0	0	0	0	0	0	19	0	0	0	0	0	0	0	0	33
d__Eukaryota	k__Fungi	p__unclassified_k__Fungi	c__unclassified_k__Fungi	o__unclassified_k__Fungi	f__unclassified_k__Fungi	g__unclassified_k__Fungi	s__unclassified_k__Fungi	OTU340	0	0	0	0	0	0	0	0	0	0	0	0	0	0	255	0	0	0	0	0	0	0	0	0	0	0	0	0	0	0	0	0	0	0	0	0	255
d__Eukaryota	k__Fungi	p__unclassified_k__Fungi	c__unclassified_k__Fungi	o__unclassified_k__Fungi	f__unclassified_k__Fungi	g__unclassified_k__Fungi	s__unclassified_k__Fungi	OTU341	0	0	0	0	0	0	0	0	0	0	1	0	0	0	655	0	0	0	0	0	0	0	0	0	0	0	0	0	0	0	0	0	0	0	0	0	656
d__Eukaryota	k__Fungi	p__Ascomycota	c__Arthoniomycetes	o__Lichenostigmatales	f__Phaeococcomycetaceae	g__Phaeococcomyces	s__unclassified_g__Phaeococcomyces	OTU871	0	0	0	0	0	0	0	0	0	0	0	0	0	0	0	0	0	0	0	0	0	0	0	0	0	0	0	0	0	0	0	0	0	0	193	0	193
d__Eukaryota	k__Fungi	p__unclassified_k__Fungi	c__unclassified_k__Fungi	o__unclassified_k__Fungi	f__unclassified_k__Fungi	g__unclassified_k__Fungi	s__unclassified_k__Fungi	OTU343	0	0	0	0	0	0	0	0	0	0	0	0	0	0	69	0	0	0	0	0	0	0	0	0	0	0	0	0	0	0	0	0	0	0	0	0	69
d__Eukaryota	k__Fungi	p__Basidiomycota	c__Agaricomycetes	o__Agaricales	f__Hygrophoraceae	g__Hygrophorus	s__unclassified_g__Hygrophorus	OTU434	0	0	0	0	0	0	0	0	0	0	0	2	0	0	1	1	0	0	729	0	2	1	0	0	0	0	0	0	0	0	2	0	0	0	0	0	738
d__Eukaryota	k__Fungi	p__Ascomycota	c__Sordariomycetes	o__unclassified_c__Sordariomycetes	f__unclassified_c__Sordariomycetes	g__unclassified_c__Sordariomycetes	s__unclassified_c__Sordariomycetes	OTU60	0	0	0	31	0	0	0	0	0	0	0	0	0	0	0	0	0	0	0	0	0	0	0	0	0	0	0	0	0	0	0	0	0	0	0	0	31
d__Eukaryota	k__Fungi	p__Ascomycota	c__Sordariomycetes	o__unclassified_c__Sordariomycetes	f__unclassified_c__Sordariomycetes	g__unclassified_c__Sordariomycetes	s__unclassified_c__Sordariomycetes	OTU67	0	0	0	2	0	0	0	0	0	0	0	0	0	0	0	0	0	0	0	0	0	0	0	0	0	0	0	0	0	0	0	0	0	1	0	0	3
d__Eukaryota	k__Fungi	p__Ascomycota	c__Sordariomycetes	o__Xylariales	f__Xylariaceae	g__unclassified_f__Xylariaceae	s__unclassified_f__Xylariaceae	OTU394	0	0	0	0	0	0	0	0	0	0	0	0	0	0	0	0	294	0	0	0	0	0	0	0	0	0	0	0	0	0	0	0	0	0	0	0	294
d__Eukaryota	k__Fungi	p__Basidiomycota	c__Malasseziomycetes	o__Malasseziales	f__Malasseziaceae	g__Malassezia	s__Malassezia_restricta	OTU265	1	0	0	0	0	0	2	0	42	0	1	99	0	0	0	0	0	0	0	0	0	0	0	0	0	3	1	0	0	0	0	0	0	0	34	8	191
d__Eukaryota	k__Fungi	p__unclassified_k__Fungi	c__unclassified_k__Fungi	o__unclassified_k__Fungi	f__unclassified_k__Fungi	g__unclassified_k__Fungi	s__unclassified_k__Fungi	OTU26	0	67	0	0	0	0	0	0	0	0	0	0	0	0	0	0	0	0	0	0	0	0	0	0	0	0	0	0	0	0	0	0	0	0	0	0	67
d__Eukaryota	k__Fungi	p__Ascomycota	c__Sordariomycetes	o__Hypocreales	f__unclassified_o__Hypocreales	g__unclassified_o__Hypocreales	s__unclassified_o__Hypocreales	OTU364	0	0	0	0	0	0	0	220	0	0	0	0	37	0	286	214	0	0	0	0	0	0	0	0	0	0	0	0	0	0	0	0	0	0	0	0	757
d__Eukaryota	k__Fungi	p__Basidiomycota	c__Agaricomycetes	o__Agaricales	f__Pleurotaceae	g__Pleurotus	s__unclassified_g__Pleurotus	OTU197	0	0	0	0	0	0	0	0	135	0	0	0	0	0	0	0	0	54	0	0	0	0	0	0	0	0	0	0	0	0	0	0	0	0	0	0	189
d__Eukaryota	k__Fungi	p__Ascomycota	c__Eurotiomycetes	o__Eurotiales	f__Aspergillaceae	g__Aspergillus	s__Aspergillus_penicillioides	OTU392	1	0	0	0	0	0	0	0	0	0	0	0	0	0	0	0	620	4	0	0	0	0	0	12	0	0	0	0	0	0	0	0	0	0	0	0	637
d__Eukaryota	k__Fungi	p__Basidiomycota	c__Tremellomycetes	o__Tremellales	f__Bulleribasidiaceae	g__Hannaella	s__Hannaella_oryzae	OTU743	45	186	44	0	0	0	0	66	0	0	0	0	599	579	285	0	0	0	0	0	0	0	0	0	3437	422	1027	739	0	0	0	0	0	0	0	0	7429
d__Eukaryota	k__Fungi	p__Ascomycota	c__Pezizomycetes	o__Pezizales	f__Pyronemataceae	g__Pseudaleuria	s__unclassified_g__Pseudaleuria	OTU869	0	0	0	0	0	0	0	0	0	0	0	0	0	0	0	0	0	0	0	0	0	0	0	0	0	0	0	0	0	0	0	0	0	0	8	0	8
d__Eukaryota	k__Fungi	p__Ascomycota	c__unclassified_p__Ascomycota	o__unclassified_p__Ascomycota	f__unclassified_p__Ascomycota	g__unclassified_p__Ascomycota	s__unclassified_p__Ascomycota	OTU887	0	0	0	0	0	0	0	0	0	0	0	0	0	0	0	0	0	0	0	0	0	0	0	0	0	0	0	0	0	0	0	0	0	0	4	0	4
d__Eukaryota	k__Fungi	p__Ascomycota	c__unclassified_p__Ascomycota	o__unclassified_p__Ascomycota	f__unclassified_p__Ascomycota	g__unclassified_p__Ascomycota	s__unclassified_p__Ascomycota	OTU864	0	0	0	0	0	0	0	0	0	0	0	0	0	0	0	0	0	0	0	0	0	0	0	0	0	0	0	0	0	0	0	0	0	7	0	0	7
d__Eukaryota	k__Fungi	p__Basidiomycota	c__Tremellomycetes	o__Tremellales	f__Rhynchogastremataceae	g__Papiliotrema	s__Papiliotrema_pseudoalba	OTU165	0	0	0	0	0	0	44	0	0	0	0	0	0	0	0	0	0	0	0	0	0	0	0	0	0	0	0	0	0	0	0	0	0	0	0	0	44
d__Eukaryota	k__Fungi	p__Ascomycota	c__Sordariomycetes	o__Hypocreales	f__Nectriaceae	g__unclassified_f__Nectriaceae	s__unclassified_f__Nectriaceae	OTU908	0	0	0	0	0	0	0	0	0	0	0	0	0	0	0	0	0	0	0	0	0	0	0	0	0	0	0	0	0	0	0	0	0	0	0	283	283
d__Eukaryota	k__Fungi	p__Ascomycota	c__Eurotiomycetes	o__Eurotiales	f__Trichocomaceae	g__Talaromyces	s__unclassified_g__Talaromyces	OTU271	0	0	0	0	0	0	0	0	1	0	0	0	295	0	0	0	0	0	0	0	0	2	0	76	0	0	0	0	0	0	0	0	0	0	0	0	374
d__Eukaryota	k__Fungi	p__Ascomycota	c__unclassified_p__Ascomycota	o__unclassified_p__Ascomycota	f__unclassified_p__Ascomycota	g__unclassified_p__Ascomycota	s__unclassified_p__Ascomycota	OTU734	0	0	0	0	0	0	0	0	0	0	0	0	0	0	0	0	0	0	0	0	0	0	0	0	0	290	0	0	0	0	0	0	0	0	0	0	290
d__Eukaryota	k__Fungi	p__unclassified_k__Fungi	c__unclassified_k__Fungi	o__unclassified_k__Fungi	f__unclassified_k__Fungi	g__unclassified_k__Fungi	s__unclassified_k__Fungi	OTU397	0	0	0	0	0	0	0	0	0	0	0	0	0	0	0	0	4	0	0	0	0	0	0	0	0	0	0	0	0	0	0	0	0	0	0	0	4
d__Eukaryota	k__Fungi	p__unclassified_k__Fungi	c__unclassified_k__Fungi	o__unclassified_k__Fungi	f__unclassified_k__Fungi	g__unclassified_k__Fungi	s__unclassified_k__Fungi	OTU792	0	0	0	0	0	0	0	0	0	0	0	0	0	0	0	0	0	0	0	0	0	0	0	0	0	0	0	0	5	0	0	0	0	0	0	0	5
d__Eukaryota	k__Fungi	p__unclassified_k__Fungi	c__unclassified_k__Fungi	o__unclassified_k__Fungi	f__unclassified_k__Fungi	g__unclassified_k__Fungi	s__unclassified_k__Fungi	OTU1	1	0	0	0	0	0	0	0	1	0	0	0	0	0	0	0	0	0	0	0	0	0	0	0	0	0	0	0	0	0	0	0	0	0	0	0	2
d__Eukaryota	k__Fungi	p__unclassified_k__Fungi	c__unclassified_k__Fungi	o__unclassified_k__Fungi	f__unclassified_k__Fungi	g__unclassified_k__Fungi	s__unclassified_k__Fungi	OTU2	12	0	0	0	0	0	0	0	0	0	0	0	0	0	0	0	0	0	0	0	0	0	0	0	0	0	0	0	0	0	0	0	0	0	0	0	12
d__Eukaryota	k__Fungi	p__Ascomycota	c__Leotiomycetes	o__Helotiales	f__Myxotrichaceae	g__Oidiodendron	s__unclassified_g__Oidiodendron	OTU595	0	0	0	0	0	0	0	0	0	0	0	0	0	0	0	0	0	0	0	0	0	184	0	0	0	0	0	0	0	0	0	0	0	0	0	0	184
d__Eukaryota	k__Fungi	p__unclassified_k__Fungi	c__unclassified_k__Fungi	o__unclassified_k__Fungi	f__unclassified_k__Fungi	g__unclassified_k__Fungi	s__unclassified_k__Fungi	OTU399	0	0	0	0	0	0	0	0	0	0	0	0	0	0	0	0	328	0	0	0	0	0	0	0	0	0	0	0	0	0	0	0	0	0	0	0	328
d__Eukaryota	k__Fungi	p__Ascomycota	c__Eurotiomycetes	o__Eurotiales	f__Aspergillaceae	g__Penicillium	s__unclassified_g__Penicillium	OTU432	0	0	0	0	0	0	0	0	0	0	0	0	0	0	0	0	0	0	8314	0	0	0	0	0	0	0	0	0	0	0	0	0	0	0	0	0	8314
d__Eukaryota	k__Fungi	p__unclassified_k__Fungi	c__unclassified_k__Fungi	o__unclassified_k__Fungi	f__unclassified_k__Fungi	g__unclassified_k__Fungi	s__unclassified_k__Fungi	OTU832	0	0	0	0	0	0	0	0	0	0	0	0	0	0	0	0	0	0	0	0	0	0	0	0	0	0	0	0	0	0	8	0	0	0	0	0	8
d__Eukaryota	k__Fungi	p__Ascomycota	c__Sordariomycetes	o__Hypocreales	f__Nectriaceae	g__unclassified_f__Nectriaceae	s__unclassified_f__Nectriaceae	OTU305	0	0	0	0	0	0	0	0	0	0	0	0	0	406	0	0	0	0	0	0	0	0	0	0	0	0	0	0	0	0	0	0	0	0	0	0	406
d__Eukaryota	k__Fungi	p__unclassified_k__Fungi	c__unclassified_k__Fungi	o__unclassified_k__Fungi	f__unclassified_k__Fungi	g__unclassified_k__Fungi	s__unclassified_k__Fungi	OTU152	0	0	0	0	0	0	6	0	0	0	0	0	0	0	0	0	0	0	0	0	0	0	0	0	0	0	0	0	0	0	0	0	0	0	0	0	6
d__Eukaryota	k__Fungi	p__Ascomycota	c__Dothideomycetes	o__Capnodiales	f__Mycosphaerellaceae	g__Zymoseptoria	s__unclassified_g__Zymoseptoria	OTU79	0	0	0	30	0	0	0	0	0	0	0	0	0	0	0	0	0	0	0	0	0	0	0	0	0	0	0	0	0	0	0	0	0	0	0	0	30
d__Eukaryota	k__Fungi	p__Basidiomycota	c__Microbotryomycetes	o__Microbotryomycetes_ord_Incertae_sedis	f__Chrysozymaceae	g__Sampaiozyma	s__Sampaiozyma_vanillica	OTU731	0	0	0	0	0	0	0	0	0	0	0	0	0	0	0	0	0	0	594	0	0	0	0	0	96	403	0	0	0	0	0	0	0	0	0	0	1093
d__Eukaryota	k__Fungi	p__Ascomycota	c__Leotiomycetes	o__Thelebolales	f__Pseudeurotiaceae	g__Pseudeurotium	s__unclassified_g__Pseudeurotium	OTU292	0	0	0	0	0	0	0	0	0	0	0	0	367	0	0	0	0	0	0	0	0	0	0	0	0	0	0	1	0	0	0	0	0	0	0	0	368
d__Eukaryota	k__Fungi	p__Ascomycota	c__Dothideomycetes	o__Pleosporales	f__Didymellaceae	g__unclassified_f__Didymellaceae	s__unclassified_f__Didymellaceae	OTU334	0	0	0	0	0	0	0	0	0	0	0	0	0	0	109	0	0	0	0	0	0	0	0	0	0	0	0	0	0	0	0	0	0	0	0	0	109
d__Eukaryota	k__Fungi	p__Basidiomycota	c__Microbotryomycetes	o__Sporidiobolales	f__Sporidiobolaceae	g__unclassified_f__Sporidiobolaceae	s__unclassified_f__Sporidiobolaceae	OTU879	0	0	0	0	0	0	0	0	0	0	0	0	0	0	0	0	0	0	0	0	0	0	0	0	0	0	0	0	0	0	0	0	256	0	827	0	1083
d__Eukaryota	k__Fungi	p__unclassified_k__Fungi	c__unclassified_k__Fungi	o__unclassified_k__Fungi	f__unclassified_k__Fungi	g__unclassified_k__Fungi	s__unclassified_k__Fungi	OTU660	0	0	0	8	6	0	0	0	0	0	0	0	0	0	0	0	0	0	0	0	0	0	0	0	0	0	0	0	0	0	0	0	0	0	0	0	14
d__Eukaryota	k__Fungi	p__Basidiomycota	c__unclassified_p__Basidiomycota	o__unclassified_p__Basidiomycota	f__unclassified_p__Basidiomycota	g__unclassified_p__Basidiomycota	s__unclassified_p__Basidiomycota	OTU30	93	330	0	50	30	718	0	0	0	0	0	0	612	0	0	432	0	144	0	0	0	114	141	0	0	471	113	672	0	0	0	0	0	96	0	470	4486
d__Eukaryota	k__Fungi	p__Ascomycota	c__Dothideomycetes	o__Pleosporales	f__Didymellaceae	g__unclassified_f__Didymellaceae	s__unclassified_f__Didymellaceae	OTU331	0	0	1	0	0	0	0	0	1	0	0	0	0	0	74	0	0	0	0	0	1	0	0	0	0	0	0	0	0	0	0	0	0	0	0	0	77
d__Eukaryota	k__Fungi	p__unclassified_k__Fungi	c__unclassified_k__Fungi	o__unclassified_k__Fungi	f__unclassified_k__Fungi	g__unclassified_k__Fungi	s__unclassified_k__Fungi	OTU741	0	0	0	0	0	1	0	0	0	0	0	0	0	0	0	0	0	0	0	0	0	0	0	0	118	67	3176	736	0	0	0	0	0	0	0	0	4098
d__Eukaryota	k__Fungi	p__Ascomycota	c__Dothideomycetes	o__Dothideales	f__Dothideales_fam_Incertae_sedis	g__Hortaea	s__Hortaea_werneckii	OTU263	0	0	0	0	1	0	0	0	0	0	0	51	0	0	0	0	0	0	0	0	0	0	0	0	0	0	0	0	0	0	0	0	0	0	0	0	52
d__Eukaryota	k__Fungi	p__Ascomycota	c__Leotiomycetes	o__Helotiales	f__Sclerotiniaceae	g__unclassified_f__Sclerotiniaceae	s__unclassified_f__Sclerotiniaceae	OTU427	0	0	0	0	0	0	0	0	0	0	0	0	0	0	0	0	0	205	0	0	0	0	0	0	0	0	0	0	0	0	0	0	0	0	0	0	205
d__Eukaryota	k__Fungi	p__Ascomycota	c__Leotiomycetes	o__Helotiales	f__Helotiaceae	g__unclassified_f__Helotiaceae	s__unclassified_f__Helotiaceae	OTU584	0	0	0	0	0	0	0	0	0	0	0	0	0	0	0	0	0	0	0	0	6	0	0	0	0	0	0	0	0	0	0	0	0	0	0	0	6
d__Eukaryota	k__Fungi	p__Basidiomycota	c__Geminibasidiomycetes	o__Geminibasidiales	f__Geminibasidiaceae	g__Geminibasidium	s__unclassified_g__Geminibasidium	OTU103	0	0	0	0	49	0	0	0	0	0	0	0	0	0	0	0	0	0	0	0	0	0	0	0	0	0	0	0	0	0	0	0	0	0	0	0	49
d__Eukaryota	k__Fungi	p__Ascomycota	c__Sordariomycetes	o__Hypocreales	f__Hypocreales_fam_Incertae_sedis	g__Acremonium	s__Acremonium_pilosum	OTU800	0	0	0	0	0	0	0	0	0	0	0	0	0	0	0	0	0	0	0	0	0	0	0	0	0	0	0	0	383	41	1	0	0	0	0	0	425
d__Eukaryota	k__Fungi	p__Ascomycota	c__Dothideomycetes	o__Capnodiales	f__Dissoconiaceae	g__Ramichloridium	s__unclassified_g__Ramichloridium	OTU210	0	0	0	0	0	0	0	0	65	0	0	0	0	0	0	0	0	0	0	0	0	0	0	0	0	0	0	0	0	0	0	0	0	0	0	0	65
d__Eukaryota	k__Fungi	p__Ascomycota	c__Dothideomycetes	o__Capnodiales	f__Cladosporiaceae	g__Cladosporium	s__Cladosporium_delicatulum	OTU344	1637	129	331	1251	2618	180	2444	998	2273	1860	75	847	3734	8510	3676	9467	5241	2621	4732	7056	12466	8858	13331	12677	17470	17075	17930	16800	6819	2728	873	3	12470	513	17482	12492	229667
d__Eukaryota	k__Fungi	p__Basidiomycota	c__Tremellomycetes	o__Trichosporonales	f__Trichosporonaceae	g__Trichosporon	s__Trichosporon_asahii	OTU101	0	0	0	0	35	0	0	0	0	0	0	0	0	0	0	0	0	0	0	0	0	0	0	0	0	0	0	0	0	37	0	0	0	0	0	0	72
d__Eukaryota	k__Fungi	p__unclassified_k__Fungi	c__unclassified_k__Fungi	o__unclassified_k__Fungi	f__unclassified_k__Fungi	g__unclassified_k__Fungi	s__unclassified_k__Fungi	OTU698	0	0	0	0	0	0	0	0	0	0	0	0	0	0	0	0	0	0	0	0	0	0	0	3	0	0	0	0	0	0	0	0	0	0	0	0	3
d__Eukaryota	k__Fungi	p__Basidiomycota	c__Agaricostilbomycetes	o__Agaricostilbales	f__Kondoaceae	g__Kondoa	s__unclassified_g__Kondoa	OTU780	0	0	0	0	0	0	0	0	0	0	0	0	0	0	0	0	0	0	0	0	0	0	0	0	30	0	0	52	0	0	0	0	0	0	0	0	82
d__Eukaryota	k__Fungi	p__Ascomycota	c__Dothideomycetes	o__Pleosporales	f__Leptosphaeriaceae	g__Leptosphaeria	s__Leptosphaeria_sclerotioides	OTU303	0	0	0	0	0	0	0	0	0	0	0	0	0	405	0	0	0	0	0	0	0	0	0	0	0	0	0	0	0	0	0	0	0	0	0	0	405
d__Eukaryota	k__Fungi	p__Ascomycota	c__Saccharomycetes	o__Saccharomycetales	f__Saccharomycetales_fam_Incertae_sedis	g__Candida	s__unclassified_g__Candida	OTU733	0	0	0	0	0	0	0	0	0	0	0	0	0	0	0	0	0	0	0	0	0	0	0	0	0	19	0	0	0	0	0	0	0	0	0	0	19
d__Eukaryota	k__Fungi	p__Ascomycota	c__Leotiomycetes	o__Helotiales	f__Myxotrichaceae	g__Oidiodendron	s__Oidiodendron_truncatum	OTU224	0	0	0	0	0	0	0	0	0	434	0	0	0	0	0	0	0	0	0	0	0	0	0	0	0	0	0	0	0	0	0	0	0	0	0	0	434
d__Eukaryota	k__Fungi	p__Ascomycota	c__Eurotiomycetes	o__Chaetothyriales	f__Trichomeriaceae	g__unclassified_f__Trichomeriaceae	s__unclassified_f__Trichomeriaceae	OTU209	0	0	0	0	0	0	0	0	1792	0	0	42	0	0	0	0	0	0	0	0	0	0	0	0	0	0	0	0	0	0	0	0	0	0	0	0	1834
d__Eukaryota	k__Fungi	p__Ascomycota	c__Dothideomycetes	o__Venturiales	f__Sympoventuriaceae	g__Scolecobasidium	s__Scolecobasidium_constrictum	OTU253	0	0	0	0	0	1	0	0	0	0	0	167	0	0	0	0	0	0	0	0	0	0	0	0	0	0	0	0	0	0	0	0	0	0	0	0	168
d__Eukaryota	k__Fungi	p__Ascomycota	c__unclassified_p__Ascomycota	o__unclassified_p__Ascomycota	f__unclassified_p__Ascomycota	g__unclassified_p__Ascomycota	s__unclassified_p__Ascomycota	OTU862	0	0	0	0	0	0	0	0	0	0	0	0	0	0	0	0	0	0	0	0	0	0	0	0	0	0	0	0	0	0	0	0	0	1	0	0	1
d__Eukaryota	k__Fungi	p__unclassified_k__Fungi	c__unclassified_k__Fungi	o__unclassified_k__Fungi	f__unclassified_k__Fungi	g__unclassified_k__Fungi	s__unclassified_k__Fungi	OTU594	0	0	0	0	0	0	0	0	0	0	0	0	0	0	0	0	0	0	0	0	0	20	0	0	0	0	0	0	0	0	0	0	0	0	0	0	20
d__Eukaryota	k__Fungi	p__unclassified_k__Fungi	c__unclassified_k__Fungi	o__unclassified_k__Fungi	f__unclassified_k__Fungi	g__unclassified_k__Fungi	s__unclassified_k__Fungi	OTU591	0	0	0	0	0	0	0	0	0	0	0	0	0	0	0	0	0	0	0	0	0	43	0	0	0	0	0	0	0	0	0	0	0	0	0	0	43
d__Eukaryota	k__Fungi	p__Ascomycota	c__Dothideomycetes	o__Pleosporales	f__Pleosporaceae	g__Curvularia	s__Curvularia_intermedia	OTU659	7	0	0	0	0	0	0	0	0	0	0	0	0	0	0	0	0	0	0	0	0	0	0	0	0	0	0	0	0	0	0	0	0	0	717	0	724
d__Eukaryota	k__Fungi	p__unclassified_k__Fungi	c__unclassified_k__Fungi	o__unclassified_k__Fungi	f__unclassified_k__Fungi	g__unclassified_k__Fungi	s__unclassified_k__Fungi	OTU592	0	0	0	0	0	0	0	0	0	0	0	0	0	0	0	0	0	0	0	0	0	280	0	0	0	0	0	0	0	0	0	0	0	0	0	0	280
d__Eukaryota	k__Fungi	p__Ascomycota	c__Eurotiomycetes	o__Eurotiales	f__Aspergillaceae	g__Penicillium	s__Penicillium_copticola	OTU126	0	0	0	0	0	139	0	0	0	0	0	0	0	0	0	0	0	0	0	0	0	0	0	0	0	0	0	0	0	0	0	0	0	0	0	0	139
d__Eukaryota	k__Fungi	p__Ascomycota	c__unclassified_p__Ascomycota	o__unclassified_p__Ascomycota	f__unclassified_p__Ascomycota	g__unclassified_p__Ascomycota	s__unclassified_p__Ascomycota	OTU868	0	0	0	0	0	0	0	0	0	0	0	0	0	0	0	0	0	0	0	0	0	0	0	0	0	0	0	0	0	0	0	0	0	0	35	0	35
d__Eukaryota	k__Fungi	p__Ascomycota	c__Dothideomycetes	o__Pleosporales	f__Periconiaceae	g__Periconia	s__unclassified_g__Periconia	OTU68	0	0	0	16	0	0	0	0	0	0	0	0	0	0	0	0	0	0	0	0	0	0	0	0	0	0	0	0	0	0	0	0	0	0	0	0	16
d__Eukaryota	k__Fungi	p__Ascomycota	c__Dothideomycetes	o__Pleosporales	f__Periconiaceae	g__Periconia	s__unclassified_g__Periconia	OTU886	0	0	0	0	0	0	0	0	0	0	0	0	0	0	0	0	0	0	0	0	0	0	0	0	0	0	0	0	0	0	0	0	0	0	31	0	31
d__Eukaryota	k__Fungi	p__Ascomycota	c__Leotiomycetes	o__Helotiales	f__Hyaloscyphaceae	g__unclassified_f__Hyaloscyphaceae	s__unclassified_f__Hyaloscyphaceae	OTU830	0	0	0	0	0	0	0	0	0	0	0	0	0	0	0	0	0	0	0	0	0	0	0	0	0	0	0	0	0	0	81	0	0	0	0	0	81
d__Eukaryota	k__Fungi	p__Ascomycota	c__Dothideomycetes	o__Pleosporales	f__Didymellaceae	g__unclassified_f__Didymellaceae	s__unclassified_f__Didymellaceae	OTU754	0	0	0	0	0	0	0	0	0	0	0	0	0	0	0	0	0	0	1	0	0	0	0	0	1	117	21	0	0	0	0	0	0	0	0	0	140
d__Eukaryota	k__Fungi	p__Ascomycota	c__Dothideomycetes	o__Venturiales	f__Sympoventuriaceae	g__Ochroconis	s__Ochroconis_cordanae	OTU159	0	0	0	0	0	0	34	0	0	0	0	0	0	0	0	0	0	0	0	0	0	0	0	0	0	0	0	0	0	0	0	0	0	0	0	0	34
d__Eukaryota	k__Fungi	p__Ascomycota	c__Sordariomycetes	o__Coniochaetales	f__Coniochaetaceae	g__unclassified_f__Coniochaetaceae	s__unclassified_f__Coniochaetaceae	OTU745	0	0	0	0	0	0	0	0	0	0	0	0	0	0	0	0	0	0	0	0	0	0	0	0	0	0	90	0	0	0	0	0	0	0	0	0	90
d__Eukaryota	k__Fungi	p__Ascomycota	c__Dothideomycetes	o__Pleosporales	f__Didymellaceae	g__unclassified_f__Didymellaceae	s__unclassified_f__Didymellaceae	OTU57	0	0	0	2	0	0	0	0	0	0	0	0	0	0	0	0	0	0	0	0	0	0	0	0	0	0	0	0	0	0	0	0	0	0	0	0	2
d__Eukaryota	k__Fungi	p__Ascomycota	c__Saccharomycetes	o__Saccharomycetales	f__Saccharomycetaceae	g__Kazachstania	s__Kazachstania_humilis	OTU35	0	4	0	0	0	0	0	0	0	0	0	0	0	0	0	0	0	0	0	0	0	0	0	0	0	0	0	0	0	0	0	0	0	0	0	0	4
d__Eukaryota	k__Fungi	p__unclassified_k__Fungi	c__unclassified_k__Fungi	o__unclassified_k__Fungi	f__unclassified_k__Fungi	g__unclassified_k__Fungi	s__unclassified_k__Fungi	OTU248	0	0	0	0	0	0	0	0	0	0	104	0	0	0	0	0	0	0	0	0	0	0	0	0	0	0	0	0	0	0	0	0	0	0	0	0	104
d__Eukaryota	k__Fungi	p__Ascomycota	c__Dothideomycetes	o__Pleosporales	f__Didymellaceae	g__unclassified_f__Didymellaceae	s__unclassified_f__Didymellaceae	OTU451	0	0	0	0	0	0	0	0	0	0	0	0	0	0	0	0	0	0	0	168	0	0	0	0	0	0	0	0	0	0	0	0	0	0	0	0	168
d__Eukaryota	k__Fungi	p__Ascomycota	c__Eurotiomycetes	o__Eurotiales	f__Aspergillaceae	g__Aspergillus	s__unclassified_g__Aspergillus	OTU96	0	0	0	0	6	0	0	0	0	0	0	0	0	0	0	0	0	0	0	0	0	0	0	0	0	0	0	0	0	0	0	0	0	0	0	0	6
d__Eukaryota	k__Fungi	p__unclassified_k__Fungi	c__unclassified_k__Fungi	o__unclassified_k__Fungi	f__unclassified_k__Fungi	g__unclassified_k__Fungi	s__unclassified_k__Fungi	OTU241	0	0	0	0	0	0	0	0	0	0	1	0	0	0	0	0	0	0	0	0	0	0	0	0	0	0	0	0	0	0	0	0	0	0	0	0	1
d__Eukaryota	k__Fungi	p__Basidiomycota	c__Microbotryomycetes	o__Microbotryomycetes_ord_Incertae_sedis	f__Chrysozymaceae	g__Sampaiozyma	s__Sampaiozyma_ingeniosa	OTU746	0	0	0	0	0	0	0	0	0	0	0	0	0	0	0	0	0	0	0	0	0	0	0	0	0	0	61	0	0	0	0	0	0	0	0	0	61
d__Eukaryota	k__Fungi	p__Ascomycota	c__Pezizomycetes	o__Pezizales	f__Pyronemataceae	g__Scutellinia	s__Scutellinia_scutellata	OTU353	0	0	0	0	0	0	0	0	0	0	0	0	0	0	0	83	0	0	0	0	0	0	0	0	0	0	0	0	0	0	0	0	0	0	0	0	83
d__Eukaryota	k__Fungi	p__Ascomycota	c__unclassified_p__Ascomycota	o__unclassified_p__Ascomycota	f__unclassified_p__Ascomycota	g__unclassified_p__Ascomycota	s__unclassified_p__Ascomycota	OTU74	0	0	0	24	0	0	0	0	0	0	0	0	0	0	0	0	0	0	0	0	0	0	0	0	0	0	0	0	0	0	0	0	0	0	0	0	24
d__Eukaryota	k__Fungi	p__unclassified_k__Fungi	c__unclassified_k__Fungi	o__unclassified_k__Fungi	f__unclassified_k__Fungi	g__unclassified_k__Fungi	s__unclassified_k__Fungi	OTU18	4	0	0	0	0	0	0	0	0	0	0	0	0	0	0	0	0	0	0	0	0	0	0	0	0	0	0	0	0	0	0	0	0	0	0	0	4
d__Eukaryota	k__Fungi	p__Ascomycota	c__Dothideomycetes	o__Capnodiales	f__Mycosphaerellaceae	g__Ramularia	s__unclassified_g__Ramularia	OTU787	0	0	0	0	0	0	0	0	0	0	0	0	0	0	0	0	0	0	0	0	0	0	0	0	0	0	0	26	0	0	0	0	0	0	0	0	26
d__Eukaryota	k__Fungi	p__Ascomycota	c__Sordariomycetes	o__Trichosphaeriales	f__Trichosphaeriaceae	g__Nigrospora	s__Nigrospora_oryzae	OTU128	157	0	11	0	18	4017	4329	0	0	0	0	0	0	5	0	4	0	0	0	0	0	222	620	0	0	2229	0	0	0	0	0	0	481	0	0	0	12093
d__Eukaryota	k__Fungi	p__unclassified_k__Fungi	c__unclassified_k__Fungi	o__unclassified_k__Fungi	f__unclassified_k__Fungi	g__unclassified_k__Fungi	s__unclassified_k__Fungi	OTU831	0	0	0	0	0	0	0	0	0	0	0	0	0	0	0	0	0	0	0	0	0	0	0	0	0	0	0	0	2	0	83	0	0	0	0	0	85
d__Eukaryota	k__Fungi	p__Ascomycota	c__Dothideomycetes	o__Pleosporales	f__Coniothyriaceae	g__Coniothyrium	s__Coniothyrium_sidae	OTU724	0	0	0	0	0	0	0	0	0	0	0	0	0	0	0	0	0	0	0	0	0	0	0	0	34	0	0	0	0	0	0	0	0	0	0	0	34
d__Eukaryota	k__Fungi	p__Ascomycota	c__Dothideomycetes	o__Pleosporales	f__Didymellaceae	g__unclassified_f__Didymellaceae	s__unclassified_f__Didymellaceae	OTU120	0	0	0	0	45	0	0	0	0	0	0	0	0	1	0	0	0	0	0	0	0	0	0	0	0	0	0	0	0	0	0	0	0	0	0	0	46
d__Eukaryota	k__Fungi	p__Ascomycota	c__Eurotiomycetes	o__Eurotiales	f__Aspergillaceae	g__unclassified_f__Aspergillaceae	s__unclassified_f__Aspergillaceae	OTU882	0	0	0	0	0	0	0	0	0	0	0	0	0	0	0	0	0	0	0	0	0	0	0	0	0	0	0	0	0	0	0	0	0	0	32	0	32
d__Eukaryota	k__Fungi	p__unclassified_k__Fungi	c__unclassified_k__Fungi	o__unclassified_k__Fungi	f__unclassified_k__Fungi	g__unclassified_k__Fungi	s__unclassified_k__Fungi	OTU835	0	0	0	0	0	0	0	0	0	0	0	0	0	0	0	0	0	0	0	0	0	0	0	0	0	0	0	0	1	9	43	0	0	0	0	0	53
d__Eukaryota	k__Fungi	p__Ascomycota	c__Leotiomycetes	o__Helotiales	f__Myxotrichaceae	g__Oidiodendron	s__Oidiodendron_cereale	OTU694	0	0	0	0	0	0	0	0	0	0	0	0	0	0	0	0	0	0	0	0	0	0	0	6	0	0	0	0	0	0	0	0	0	0	0	0	6
d__Eukaryota	k__Fungi	p__Basidiomycota	c__Agaricomycetes	o__Polyporales	f__Meruliaceae	g__Bjerkandera	s__Bjerkandera_adusta	OTU804	0	0	0	0	0	0	0	0	0	0	0	0	0	0	0	0	0	0	0	0	0	71	0	0	0	0	0	0	67	0	0	0	0	0	0	0	138
d__Eukaryota	k__Fungi	p__Basidiomycota	c__Exobasidiomycetes	o__Exobasidiales	f__Brachybasidiaceae	g__Meira	s__Meira_argovae	OTU199	0	0	0	0	0	0	0	0	3488	16	0	5	0	0	0	0	0	0	0	0	0	0	0	0	0	0	0	0	0	0	0	0	0	0	0	0	3509
d__Eukaryota	k__Fungi	p__Ascomycota	c__Eurotiomycetes	o__Eurotiales	f__Aspergillaceae	g__Penicillium	s__Penicillium_polonicum	OTU318	11	0	0	0	8	0	0	0	0	0	0	0	0	817	0	0	0	0	0	0	0	0	0	0	0	64	26	0	0	0	0	0	0	0	0	0	926
d__Eukaryota	k__Fungi	p__Ascomycota	c__Sordariomycetes	o__Hypocreales	f__Hypocreales_fam_Incertae_sedis	g__Acremonium	s__Acremonium_alternatum	OTU371	0	79	0	0	0	0	0	0	0	0	0	0	0	0	0	0	0	0	0	0	0	0	0	0	0	0	0	0	239	91	5	0	0	0	0	0	414
d__Eukaryota	k__Fungi	p__Basidiomycota	c__Exobasidiomycetes	o__Exobasidiales	f__Cryptobasidiaceae	g__Acaromyces	s__Acaromyces_ingoldii	OTU264	0	0	0	0	0	0	0	0	0	0	0	35	0	0	0	0	0	0	0	0	0	0	0	0	0	0	0	0	0	0	0	0	0	0	0	0	35
d__Eukaryota	k__Fungi	p__Ascomycota	c__Eurotiomycetes	o__Eurotiales	f__Aspergillaceae	g__Aspergillus	s__Aspergillus_wentii	OTU440	0	0	0	0	0	0	0	0	0	0	0	0	0	0	0	0	0	0	0	213	0	0	0	0	0	0	0	0	0	0	0	0	0	0	0	0	213
d__Eukaryota	k__Fungi	p__Ascomycota	c__Dothideomycetes	o__Pleosporales	f__Pleosporaceae	g__Stemphylium	s__unclassified_g__Stemphylium	OTU118	18	0	0	0	386	0	0	0	0	0	0	0	0	0	0	0	0	0	0	0	0	0	0	0	0	0	0	0	0	0	0	0	0	0	0	0	404
d__Eukaryota	k__Fungi	p__Basidiomycota	c__Cystobasidiomycetes	o__Erythrobasidiales	f__Erythrobasidiaceae	g__Erythrobasidium	s__Erythrobasidium_hasegawianum	OTU124	0	0	0	0	0	1476	16	0	0	0	0	0	0	0	0	0	0	0	0	0	0	0	0	44	0	133	0	0	0	0	0	0	0	0	0	0	1669
d__Eukaryota	k__Fungi	p__Ascomycota	c__Eurotiomycetes	o__Eurotiales	f__Aspergillaceae	g__Aspergillus	s__Aspergillus_penicillioides	OTU456	0	0	0	1	7	0	0	0	0	0	0	0	0	0	0	0	0	0	0	99	0	0	0	0	7	0	0	0	0	0	0	0	0	0	0	0	114
d__Eukaryota	k__Fungi	p__Ascomycota	c__Sordariomycetes	o__Hypocreales	f__unclassified_o__Hypocreales	g__unclassified_o__Hypocreales	s__unclassified_o__Hypocreales	OTU601	0	0	0	0	2	0	43	0	0	0	0	0	0	0	0	0	0	0	0	0	0	131	0	0	0	0	0	0	0	0	0	0	0	0	0	107	283
d__Eukaryota	k__Fungi	p__Basidiomycota	c__unclassified_p__Basidiomycota	o__unclassified_p__Basidiomycota	f__unclassified_p__Basidiomycota	g__unclassified_p__Basidiomycota	s__unclassified_p__Basidiomycota	OTU338	0	0	0	0	0	0	0	0	0	0	0	0	0	0	3	0	0	0	0	0	0	0	0	0	0	0	0	0	0	0	0	0	0	0	0	0	3
d__Eukaryota	k__Fungi	p__Ascomycota	c__Sordariomycetes	o__Hypocreales	f__Nectriaceae	g__Cylindrodendrum	s__unclassified_g__Cylindrodendrum	OTU704	0	0	0	0	0	0	0	0	0	0	0	0	0	0	0	0	0	0	0	0	0	0	0	80	0	0	0	0	0	0	0	0	0	0	0	0	80
d__Eukaryota	k__Fungi	p__Basidiomycota	c__Ustilaginomycetes	o__Ustilaginales	f__Ustilaginaceae	g__Pseudozyma	s__Pseudozyma_tsukubaensis	OTU187	0	0	0	0	0	1	6	49	0	0	0	0	0	0	0	0	0	0	0	0	0	0	0	0	0	0	0	0	0	0	0	0	0	0	0	0	56
d__Eukaryota	k__Fungi	p__Basidiomycota	c__Microbotryomycetes	o__Microbotryomycetes_ord_Incertae_sedis	f__Chrysozymaceae	g__Spencerozyma	s__Spencerozyma_crocea	OTU194	0	0	0	0	0	0	0	0	399	0	0	0	0	0	0	0	0	0	0	0	0	0	0	0	0	0	0	0	0	0	0	0	0	0	0	0	399
d__Eukaryota	k__Fungi	p__unclassified_k__Fungi	c__unclassified_k__Fungi	o__unclassified_k__Fungi	f__unclassified_k__Fungi	g__unclassified_k__Fungi	s__unclassified_k__Fungi	OTU308	0	0	0	0	0	0	0	0	0	0	0	0	0	18	0	0	0	0	0	0	0	0	0	0	0	0	0	0	0	0	0	0	0	0	0	0	18
d__Eukaryota	k__Fungi	p__unclassified_k__Fungi	c__unclassified_k__Fungi	o__unclassified_k__Fungi	f__unclassified_k__Fungi	g__unclassified_k__Fungi	s__unclassified_k__Fungi	OTU12	1	0	0	0	0	0	0	0	0	0	0	0	0	0	0	0	0	0	0	0	0	0	0	0	0	0	0	0	0	0	0	0	0	0	0	0	1
d__Eukaryota	k__Fungi	p__Ascomycota	c__Dothideomycetes	o__Pleosporales	f__Pleosporaceae	g__Alternaria	s__Alternaria_brassicae	OTU380	0	0	4	0	1	0	0	0	0	0	0	0	0	0	0	0	0	0	0	0	0	0	0	3	0	0	0	0	0	0	0	0	0	0	0	0	8
d__Eukaryota	k__Fungi	p__Ascomycota	c__Sordariomycetes	o__Hypocreales	f__Bionectriaceae	g__Clonostachys	s__Clonostachys_miodochialis	OTU312	0	0	0	0	0	0	0	0	0	0	0	0	0	1130	0	0	0	0	0	0	0	0	0	0	78	86	0	0	0	0	0	0	0	0	0	45	1339
d__Eukaryota	k__Fungi	p__Ascomycota	c__Eurotiomycetes	o__Chaetothyriales	f__Herpotrichiellaceae	g__Cladophialophora	s__unclassified_g__Cladophialophora	OTU506	5	0	0	0	0	0	0	0	0	0	0	0	0	0	0	0	0	0	0	0	0	0	0	0	0	0	0	0	0	0	0	0	0	0	0	0	5
d__Eukaryota	k__Fungi	p__Ascomycota	c__Sordariomycetes	o__Sordariales	f__Lasiosphaeriaceae	g__Schizothecium	s__unclassified_g__Schizothecium	OTU27	0	3	0	0	0	0	0	0	0	0	0	0	0	0	0	0	0	0	0	0	0	0	0	0	0	0	0	0	0	0	0	0	0	0	0	0	3
d__Eukaryota	k__Fungi	p__Ascomycota	c__unclassified_p__Ascomycota	o__unclassified_p__Ascomycota	f__unclassified_p__Ascomycota	g__unclassified_p__Ascomycota	s__unclassified_p__Ascomycota	OTU195	0	0	0	0	0	0	0	0	13	0	0	0	0	0	0	0	0	0	0	0	2	0	0	0	0	0	0	4	0	0	0	0	0	0	0	0	19
d__Eukaryota	k__Fungi	p__Ascomycota	c__Dothideomycetes	o__Pleosporales	f__unclassified_o__Pleosporales	g__unclassified_o__Pleosporales	s__unclassified_o__Pleosporales	OTU143	0	0	0	0	0	0	122	0	0	0	0	0	0	0	0	0	0	0	0	0	0	0	0	0	0	0	0	0	0	0	0	0	0	0	0	0	122
d__Eukaryota	k__Fungi	p__Basidiomycota	c__Tremellomycetes	o__Trichosporonales	f__Trichosporonaceae	g__Cutaneotrichosporon	s__unclassified_g__Cutaneotrichosporon	OTU716	0	0	0	0	0	0	1	0	0	0	0	0	0	3	0	0	0	0	0	0	0	0	0	0	93	0	0	3	0	0	0	0	0	0	0	0	100
d__Eukaryota	k__Fungi	p__Basidiomycota	c__Cystobasidiomycetes	o__Cystobasidiomycetes_ord_Incertae_sedis	f__Buckleyzymaceae	g__Buckleyzyma	s__Buckleyzyma_aurantiaca	OTU39	0	0	23	0	0	0	0	0	0	0	0	0	0	0	0	0	0	0	0	0	0	0	0	0	0	0	0	0	0	0	0	0	0	0	0	0	23
d__Eukaryota	k__Fungi	p__unclassified_k__Fungi	c__unclassified_k__Fungi	o__unclassified_k__Fungi	f__unclassified_k__Fungi	g__unclassified_k__Fungi	s__unclassified_k__Fungi	OTU33	0	60	0	0	7	0	0	0	0	0	0	0	0	0	0	0	0	0	0	0	0	0	0	32	0	0	0	0	0	0	0	0	0	0	0	0	99
d__Eukaryota	k__Fungi	p__Basidiomycota	c__Tremellomycetes	o__Holtermanniales	f__Holtermanniales_fam_Incertae_sedis	g__Holtermanniella	s__Holtermanniella_takashimae	OTU102	0	0	0	0	7	0	0	0	0	0	0	0	0	0	0	0	0	0	0	0	0	0	0	0	0	0	0	0	0	0	0	0	0	0	0	0	7
d__Eukaryota	k__Fungi	p__unclassified_k__Fungi	c__unclassified_k__Fungi	o__unclassified_k__Fungi	f__unclassified_k__Fungi	g__unclassified_k__Fungi	s__unclassified_k__Fungi	OTU70	0	0	0	7	0	0	0	0	0	0	0	0	0	0	0	0	0	0	0	0	0	0	0	0	0	0	0	0	0	0	0	0	0	0	0	0	7
d__Eukaryota	k__Fungi	p__Ascomycota	c__unclassified_p__Ascomycota	o__unclassified_p__Ascomycota	f__unclassified_p__Ascomycota	g__unclassified_p__Ascomycota	s__unclassified_p__Ascomycota	OTU93	0	0	0	0	17	0	0	0	0	0	0	0	0	0	0	0	0	0	0	0	0	0	0	0	0	0	0	0	0	0	0	0	0	0	0	0	17
d__Eukaryota	k__Fungi	p__Ascomycota	c__unclassified_p__Ascomycota	o__unclassified_p__Ascomycota	f__unclassified_p__Ascomycota	g__unclassified_p__Ascomycota	s__unclassified_p__Ascomycota	OTU200	0	0	0	0	0	0	0	0	566	0	0	0	621	0	0	0	0	0	0	0	0	180	0	0	0	4	0	0	0	0	0	0	0	0	0	117	1488
d__Eukaryota	k__Fungi	p__Ascomycota	c__Sordariomycetes	o__Hypocreales	f__Hypocreales_fam_Incertae_sedis	g__Acremonium	s__Acremonium_charticola	OTU790	0	0	0	0	0	0	0	0	0	0	0	0	0	0	0	0	0	0	0	0	0	0	0	0	0	0	13	483	0	0	0	0	0	0	0	0	496
d__Eukaryota	k__Fungi	p__Ascomycota	c__unclassified_p__Ascomycota	o__unclassified_p__Ascomycota	f__unclassified_p__Ascomycota	g__unclassified_p__Ascomycota	s__unclassified_p__Ascomycota	OTU204	0	0	0	0	0	0	0	0	456	0	0	0	0	0	0	0	0	0	0	0	0	0	0	0	0	0	0	0	0	0	0	0	0	0	0	0	456
d__Eukaryota	k__Fungi	p__unclassified_k__Fungi	c__unclassified_k__Fungi	o__unclassified_k__Fungi	f__unclassified_k__Fungi	g__unclassified_k__Fungi	s__unclassified_k__Fungi	OTU352	0	0	0	0	0	0	0	0	0	0	0	0	0	0	0	82	0	0	0	0	0	0	0	0	0	0	0	0	0	0	0	0	0	0	0	0	82
d__Eukaryota	k__Fungi	p__unclassified_k__Fungi	c__unclassified_k__Fungi	o__unclassified_k__Fungi	f__unclassified_k__Fungi	g__unclassified_k__Fungi	s__unclassified_k__Fungi	OTU356	0	0	0	0	0	0	0	0	0	0	0	0	0	0	0	334	0	0	0	0	0	0	0	0	0	0	0	0	0	0	0	0	0	0	0	0	334
d__Eukaryota	k__Fungi	p__unclassified_k__Fungi	c__unclassified_k__Fungi	o__unclassified_k__Fungi	f__unclassified_k__Fungi	g__unclassified_k__Fungi	s__unclassified_k__Fungi	OTU355	0	0	0	0	0	0	0	0	0	0	0	0	0	0	0	4	0	0	0	0	0	0	0	0	0	0	0	0	0	0	0	0	0	0	0	0	4
d__Eukaryota	k__Fungi	p__unclassified_k__Fungi	c__unclassified_k__Fungi	o__unclassified_k__Fungi	f__unclassified_k__Fungi	g__unclassified_k__Fungi	s__unclassified_k__Fungi	OTU354	0	0	0	0	0	0	0	0	0	0	0	0	0	0	0	2	0	0	0	0	0	0	0	0	0	0	0	0	0	0	0	0	0	0	0	0	2
d__Eukaryota	k__Fungi	p__Basidiomycota	c__Agaricomycetes	o__Sebacinales	f__Serendipitaceae	g__Serendipita	s__Serendipita_indica	OTU163	0	0	0	0	0	0	115	0	0	0	0	0	0	0	0	0	0	0	0	0	0	0	0	0	0	0	0	0	0	0	0	0	0	0	0	0	115
d__Eukaryota	k__Fungi	p__Mortierellomycota	c__Mortierellomycetes	o__Mortierellales	f__Mortierellaceae	g__Mortierella	s__unclassified_g__Mortierella	OTU401	0	0	0	0	0	0	0	0	0	0	0	0	0	0	0	0	638	0	0	0	0	0	0	0	0	0	0	0	0	0	0	0	0	0	0	0	638
d__Eukaryota	k__Fungi	p__Basidiomycota	c__Tremellomycetes	o__Tremellales	f__Tremellaceae	g__Cryptococcus_f__Tremellaceae	s__Cryptococcus_uniguttulatus	OTU903	0	0	0	0	0	0	0	0	0	0	0	0	0	0	0	0	0	0	0	0	0	0	0	0	0	0	0	0	0	0	0	0	0	0	0	138	138
d__Eukaryota	k__Fungi	p__Ascomycota	c__Eurotiomycetes	o__Eurotiales	f__Trichocomaceae	g__Talaromyces	s__unclassified_g__Talaromyces	OTU834	1	0	0	0	0	0	0	0	0	0	0	0	0	0	0	0	0	0	0	0	166	0	236	0	0	0	0	0	1990	997	407	3	0	0	0	0	3800
d__Eukaryota	k__Fungi	p__Ascomycota	c__Sordariomycetes	o__unclassified_c__Sordariomycetes	f__unclassified_c__Sordariomycetes	g__unclassified_c__Sordariomycetes	s__unclassified_c__Sordariomycetes	OTU238	0	0	0	0	0	0	0	0	0	0	105	0	0	0	0	0	0	0	0	0	0	0	0	0	0	0	0	0	0	0	0	0	0	0	0	0	105
d__Eukaryota	k__Fungi	p__Ascomycota	c__Eurotiomycetes	o__Eurotiales	f__Aspergillaceae	g__Penicillium	s__Penicillium_limosum	OTU134	0	0	0	0	49	937	194	1	0	0	0	0	0	0	0	0	0	0	6	0	165	0	0	0	0	0	0	0	0	0	0	0	0	0	0	0	1352
d__Eukaryota	k__Fungi	p__Ascomycota	c__Sordariomycetes	o__unclassified_c__Sordariomycetes	f__unclassified_c__Sordariomycetes	g__unclassified_c__Sordariomycetes	s__unclassified_c__Sordariomycetes	OTU233	0	0	0	0	0	0	0	0	0	1143	0	0	0	0	0	0	0	0	0	0	0	0	0	0	0	0	0	0	0	0	0	0	0	0	0	0	1143
d__Eukaryota	k__Fungi	p__Ascomycota	c__Sordariomycetes	o__Microascales	f__Microascaceae	g__Acaulium	s__unclassified_g__Acaulium	OTU599	0	0	0	0	0	0	0	0	0	0	0	0	0	0	0	0	0	0	0	0	0	14	0	0	0	0	0	0	0	0	0	0	0	0	0	0	14
d__Eukaryota	k__Fungi	p__Ascomycota	c__Sordariomycetes	o__Hypocreales	f__Hypocreales_fam_Incertae_sedis	g__Acremonium	s__unclassified_g__Acremonium	OTU270	0	0	0	0	0	0	0	0	0	0	0	0	712	0	0	0	0	0	0	0	0	0	0	0	0	0	0	0	0	0	0	0	0	0	0	0	712
d__Eukaryota	k__Fungi	p__unclassified_k__Fungi	c__unclassified_k__Fungi	o__unclassified_k__Fungi	f__unclassified_k__Fungi	g__unclassified_k__Fungi	s__unclassified_k__Fungi	OTU620	0	0	0	0	0	0	0	0	0	0	0	0	0	0	0	0	0	0	0	0	0	0	648	0	0	0	0	0	0	0	0	0	0	0	0	0	648
d__Eukaryota	k__Fungi	p__Ascomycota	c__Dothideomycetes	o__Capnodiales	f__Cladosporiaceae	g__Toxicocladosporium	s__Toxicocladosporium_irritans	OTU168	103	0	0	0	0	0	0	287	0	0	0	0	0	0	0	0	0	0	0	0	111	0	0	0	0	0	0	0	0	0	0	0	0	0	0	0	501
d__Eukaryota	k__Fungi	p__Ascomycota	c__Eurotiomycetes	o__Eurotiales	f__Thermoascaceae	g__Thermoascus	s__Thermoascus_aurantiacus	OTU228	0	3	0	31	4	0	0	0	0	403	0	0	0	0	0	0	0	0	0	0	0	0	0	160	0	0	0	0	0	0	0	0	0	0	0	0	601
d__Eukaryota	k__Fungi	p__Basidiomycota	c__Tremellomycetes	o__Trichosporonales	f__Trichosporonaceae	g__Apiotrichum	s__Apiotrichum_laibachii	OTU613	0	0	0	0	0	0	0	0	0	0	0	0	0	0	0	0	0	0	0	0	0	0	142	0	0	0	0	0	0	0	0	0	0	0	0	0	142
d__Eukaryota	k__Fungi	p__Ascomycota	c__Dothideomycetes	o__Pleosporales	f__Didymosphaeriaceae	g__Pseudopithomyces	s__unclassified_g__Pseudopithomyces	OTU157	0	0	0	0	0	0	272	0	0	0	0	0	0	0	0	0	0	0	0	0	0	0	0	0	0	0	0	0	0	0	0	0	0	0	0	0	272
d__Eukaryota	k__Fungi	p__Ascomycota	c__Eurotiomycetes	o__Eurotiales	f__Trichocomaceae	g__Talaromyces	s__Talaromyces_wortmannii	OTU815	0	0	0	0	0	0	0	0	0	0	0	0	0	0	0	0	0	0	0	0	0	0	0	0	0	0	0	0	0	123	0	0	0	0	0	0	123
d__Eukaryota	k__Fungi	p__Ascomycota	c__Eurotiomycetes	o__Eurotiales	f__Aspergillaceae	g__Aspergillus	s__Aspergillus_penicillioides	OTU366	4	1	0	7	16	289	218	356	328	305	59	702	61	37	100	84	34	1112	579	111	177	448	230	3	3	48	48	0	38	451	35	0	0	19	30	269	6202
d__Eukaryota	k__Fungi	p__Basidiomycota	c__Ustilaginomycetes	o__Ustilaginales	f__Ustilaginaceae	g__unclassified_f__Ustilaginaceae	s__unclassified_f__Ustilaginaceae	OTU207	0	0	0	0	0	0	0	0	3	0	0	0	0	0	0	0	0	0	0	0	0	0	0	0	0	0	0	0	0	0	0	0	0	0	0	0	3
d__Eukaryota	k__Fungi	p__Ascomycota	c__Dothideomycetes	o__Capnodiales	f__unclassified_o__Capnodiales	g__unclassified_o__Capnodiales	s__unclassified_o__Capnodiales	OTU235	0	0	0	0	0	0	0	0	0	0	55	0	0	0	0	0	0	0	0	0	0	0	0	0	0	0	0	0	0	0	0	0	0	0	0	0	55
d__Eukaryota	k__Fungi	p__Basidiomycota	c__Ustilaginomycetes	o__Ustilaginales	f__Ustilaginaceae	g__Dirkmeia	s__Dirkmeia_churashimaensis	OTU262	0	1	1	0	0	4	1	1	0	2	0	7	0	0	0	0	0	0	0	0	0	0	0	0	0	0	0	0	1	0	0	0	0	0	0	0	18
d__Eukaryota	k__Fungi	p__unclassified_k__Fungi	c__unclassified_k__Fungi	o__unclassified_k__Fungi	f__unclassified_k__Fungi	g__unclassified_k__Fungi	s__unclassified_k__Fungi	OTU95	0	0	0	0	53	0	0	0	0	0	0	0	0	0	0	0	0	0	0	0	0	0	0	0	0	0	0	0	0	0	0	0	0	0	0	0	53
d__Eukaryota	k__Fungi	p__Ascomycota	c__Sordariomycetes	o__Sordariales	f__Chaetomiaceae	g__Myceliophthora	s__Myceliophthora_lutea	OTU855	0	0	0	0	0	0	0	0	0	0	0	0	0	0	0	0	0	0	0	0	0	0	0	0	0	0	0	0	0	0	0	0	1134	0	0	0	1134
d__Eukaryota	k__Fungi	p__unclassified_k__Fungi	c__unclassified_k__Fungi	o__unclassified_k__Fungi	f__unclassified_k__Fungi	g__unclassified_k__Fungi	s__unclassified_k__Fungi	OTU653	0	0	0	0	0	0	0	0	0	0	0	0	0	0	0	0	0	0	0	0	0	0	0	1	0	0	0	0	0	0	0	0	0	0	0	0	1
d__Eukaryota	k__Fungi	p__Ascomycota	c__Leotiomycetes	o__Helotiales	f__Helotiales_fam_Incertae_sedis	g__Vestigium	s__unclassified_g__Vestigium	OTU610	0	0	0	0	0	0	0	0	0	0	0	0	1	0	0	0	0	0	0	0	0	1	5	0	0	0	1	0	0	0	0	0	0	0	0	0	8
d__Eukaryota	k__Fungi	p__unclassified_k__Fungi	c__unclassified_k__Fungi	o__unclassified_k__Fungi	f__unclassified_k__Fungi	g__unclassified_k__Fungi	s__unclassified_k__Fungi	OTU713	0	0	0	0	0	0	0	0	0	0	0	0	0	0	0	0	0	0	0	0	0	0	0	0	68	0	0	0	0	0	0	0	0	0	0	0	68
d__Eukaryota	k__Fungi	p__unclassified_k__Fungi	c__unclassified_k__Fungi	o__unclassified_k__Fungi	f__unclassified_k__Fungi	g__unclassified_k__Fungi	s__unclassified_k__Fungi	OTU712	0	0	0	0	0	0	0	0	0	0	0	0	0	0	0	0	0	0	0	0	0	0	0	0	12	0	0	0	0	0	0	0	0	0	0	0	12
d__Eukaryota	k__Fungi	p__unclassified_k__Fungi	c__unclassified_k__Fungi	o__unclassified_k__Fungi	f__unclassified_k__Fungi	g__unclassified_k__Fungi	s__unclassified_k__Fungi	OTU717	0	0	0	0	0	0	0	0	0	0	0	0	0	0	0	0	0	0	0	0	0	0	0	0	5	0	0	0	0	0	0	0	0	0	0	0	5
d__Eukaryota	k__Fungi	p__Ascomycota	c__Dothideomycetes	o__Pleosporales	f__Phaeosphaeriaceae	g__Leptospora	s__Leptospora_rubella	OTU702	0	0	0	0	0	0	0	0	0	0	0	0	0	0	0	0	0	0	0	0	42	0	0	115	0	0	0	0	0	0	0	0	0	0	0	0	157
d__Eukaryota	k__Fungi	p__Mucoromycota	c__Mucoromycetes	o__Mucorales	f__Mucoraceae	g__Mucor	s__Mucor_ardhlaengiktus	OTU811	0	0	0	0	0	0	0	0	0	0	0	0	0	0	0	0	0	0	0	0	0	0	0	0	0	0	0	0	25	0	0	0	0	0	0	0	25
d__Eukaryota	k__Fungi	p__Ascomycota	c__Dothideomycetes	o__Pleosporales	f__Pleosporaceae	g__Alternaria	s__Alternaria_tropica	OTU873	0	0	0	0	0	0	0	0	0	0	0	0	0	0	0	0	0	0	0	0	0	0	0	0	0	0	0	0	0	0	0	0	0	0	1463	0	1463
d__Eukaryota	k__Fungi	p__Ascomycota	c__Sordariomycetes	o__unclassified_c__Sordariomycetes	f__unclassified_c__Sordariomycetes	g__unclassified_c__Sordariomycetes	s__unclassified_c__Sordariomycetes	OTU110	0	0	0	0	27	0	0	0	0	0	0	0	0	0	0	0	0	0	0	0	0	0	0	0	0	0	0	0	0	0	0	0	0	0	0	0	27
d__Eukaryota	k__Fungi	p__Ascomycota	c__Sordariomycetes	o__Hypocreales	f__Ophiocordycipitaceae	g__unclassified_f__Ophiocordycipitaceae	s__unclassified_f__Ophiocordycipitaceae	OTU841	0	0	0	0	86	0	0	0	0	0	0	0	0	0	0	0	0	0	0	0	0	161	0	0	0	0	0	0	176	0	26056	39015	0	0	0	0	65494
d__Eukaryota	k__Fungi	p__Ascomycota	c__Eurotiomycetes	o__Eurotiales	f__Aspergillaceae	g__Aspergillus	s__Aspergillus_penicillioides	OTU725	4	1	0	0	0	0	0	0	0	0	0	0	0	0	0	0	0	54	0	0	0	0	0	3	605	0	0	0	0	0	0	0	0	0	0	0	667
d__Eukaryota	k__Fungi	p__Ascomycota	c__Dothideomycetes	o__Pleosporales	f__Didymellaceae	g__unclassified_f__Didymellaceae	s__unclassified_f__Didymellaceae	OTU410	0	0	0	0	0	0	0	0	0	0	0	0	0	0	0	0	16	0	0	0	0	0	0	0	0	0	0	0	0	0	0	0	0	0	0	0	16
d__Eukaryota	k__Fungi	p__Ascomycota	c__Sordariomycetes	o__Ophiostomatales	f__Ophiostomataceae	g__Ophiostoma	s__unclassified_g__Ophiostoma	OTU391	0	0	0	0	0	0	0	0	0	0	0	0	0	0	0	0	369	0	0	0	0	0	0	0	0	0	0	0	0	0	0	0	0	0	0	0	369
d__Eukaryota	k__Fungi	p__Ascomycota	c__Sordariomycetes	o__Chaetosphaeriales	f__Chaetosphaeriaceae	g__unclassified_f__Chaetosphaeriaceae	s__unclassified_f__Chaetosphaeriaceae	OTU76	0	0	0	17	0	0	0	0	0	0	0	0	0	0	0	0	0	0	0	0	0	0	0	0	0	0	0	0	0	0	0	0	0	0	0	0	17
d__Eukaryota	k__Fungi	p__Ascomycota	c__Eurotiomycetes	o__Eurotiales	f__Aspergillaceae	g__Aspergillus	s__Aspergillus_penicillioides	OTU435	0	0	0	0	0	0	337	0	0	0	0	0	0	0	0	0	0	0	187	0	126	0	19	0	27	0	0	6	0	127	0	0	0	3	0	0	832
d__Eukaryota	k__Fungi	p__unclassified_k__Fungi	c__unclassified_k__Fungi	o__unclassified_k__Fungi	f__unclassified_k__Fungi	g__unclassified_k__Fungi	s__unclassified_k__Fungi	OTU880	0	0	0	0	0	0	0	0	0	0	0	0	0	0	0	0	0	0	0	0	0	0	0	0	0	0	0	0	0	0	0	0	0	0	17	0	17
d__Eukaryota	k__Fungi	p__Ascomycota	c__Sordariomycetes	o__Hypocreales	f__Cordycipitaceae	g__Engyodontium	s__Engyodontium_album	OTU285	0	0	0	0	0	0	0	0	0	0	0	0	54	0	33	0	0	0	0	0	0	0	0	0	0	0	0	0	0	0	0	0	0	0	0	0	87
d__Eukaryota	k__Fungi	p__unclassified_k__Fungi	c__unclassified_k__Fungi	o__unclassified_k__Fungi	f__unclassified_k__Fungi	g__unclassified_k__Fungi	s__unclassified_k__Fungi	OTU443	0	0	0	0	0	0	0	0	0	0	0	0	0	0	0	0	0	0	0	222	0	0	0	0	47	0	0	0	0	0	0	0	0	0	0	0	269
d__Eukaryota	k__Fungi	p__Ascomycota	c__Eurotiomycetes	o__Eurotiales	f__Aspergillaceae	g__Penicillium	s__unclassified_g__Penicillium	OTU897	0	0	0	0	0	0	0	0	0	0	0	0	0	0	0	0	0	0	0	0	0	0	0	0	0	0	0	0	0	0	0	0	131	0	143	473	747
d__Eukaryota	k__Fungi	p__Ascomycota	c__Saccharomycetes	o__Saccharomycetales	f__Pichiaceae	g__Dekkera	s__Dekkera_anomala	OTU290	0	0	0	0	0	0	0	0	0	0	0	0	810	0	0	0	0	0	0	0	0	0	0	0	0	0	0	0	0	0	0	0	0	0	0	0	810
d__Eukaryota	k__Fungi	p__unclassified_k__Fungi	c__unclassified_k__Fungi	o__unclassified_k__Fungi	f__unclassified_k__Fungi	g__unclassified_k__Fungi	s__unclassified_k__Fungi	OTU25	0	1	0	0	0	0	0	0	0	0	0	0	0	0	0	0	0	0	0	0	0	0	0	0	0	0	0	0	0	0	0	0	0	0	0	0	1
d__Eukaryota	k__Fungi	p__Basidiomycota	c__Tremellomycetes	o__Tremellales	f__Trimorphomycetaceae	g__Saitozyma	s__Saitozyma_podzolica	OTU541	0	0	0	0	0	233	0	0	0	0	0	475	1002	0	0	0	0	0	0	0	0	392	0	0	0	0	0	0	0	0	0	0	0	0	0	0	2102
d__Eukaryota	k__Fungi	p__Ascomycota	c__Sordariomycetes	o__Hypocreales	f__unclassified_o__Hypocreales	g__unclassified_o__Hypocreales	s__unclassified_o__Hypocreales	OTU824	0	0	1	0	0	0	0	0	0	0	0	0	57	0	0	0	0	0	0	0	0	0	0	0	0	0	0	0	1	341	17	0	0	0	0	0	417
d__Eukaryota	k__Fungi	p__Basidiomycota	c__Ustilaginomycetes	o__Ustilaginales	f__Ustilaginaceae	g__Moesziomyces	s__Moesziomyces_rugulosus	OTU171	0	0	0	0	0	0	0	11	0	0	0	0	0	0	0	0	0	0	0	0	0	0	0	0	53	2	11	6	2	5	0	0	0	0	0	0	90
d__Eukaryota	k__Fungi	p__Ascomycota	c__unclassified_p__Ascomycota	o__unclassified_p__Ascomycota	f__unclassified_p__Ascomycota	g__unclassified_p__Ascomycota	s__unclassified_p__Ascomycota	OTU691	0	0	0	0	0	0	0	0	0	0	0	0	0	0	0	0	0	0	0	0	0	0	0	19	0	0	0	0	0	0	0	0	0	0	0	0	19
d__Eukaryota	k__Fungi	p__unclassified_k__Fungi	c__unclassified_k__Fungi	o__unclassified_k__Fungi	f__unclassified_k__Fungi	g__unclassified_k__Fungi	s__unclassified_k__Fungi	OTU280	0	0	0	0	0	0	0	0	0	0	0	0	284	0	0	0	0	0	0	0	0	0	0	0	0	0	0	0	0	0	0	0	0	0	0	0	284
d__Eukaryota	k__Fungi	p__Basidiomycota	c__Tremellomycetes	o__Tremellales	f__Bulleribasidiaceae	g__Vishniacozyma	s__Vishniacozyma_victoriae	OTU179	0	0	0	0	0	0	0	100	0	0	0	0	0	0	0	0	0	0	0	0	0	0	0	0	0	0	0	0	0	0	0	0	0	0	0	0	100
d__Eukaryota	k__Fungi	p__Basidiomycota	c__Agaricomycetes	o__Atheliales	f__Atheliaceae	g__Piloderma	s__unclassified_g__Piloderma	OTU833	0	0	0	0	0	0	0	0	0	0	0	0	0	0	0	0	0	0	0	0	0	0	0	0	0	0	0	0	0	1	2	0	0	0	0	0	3
d__Eukaryota	k__Fungi	p__Basidiomycota	c__Tremellomycetes	o__Filobasidiales	f__Filobasidiaceae	g__Filobasidium	s__Filobasidium_magnum	OTU885	0	205	0	0	0	354	1040	0	0	0	0	0	0	0	0	0	0	18457	928	0	0	0	0	19	60	720	167	41	27	0	0	0	6828	641	4140	6182	39809
d__Eukaryota	k__Fungi	p__Ascomycota	c__Sordariomycetes	o__Ophiostomatales	f__Ophiostomataceae	g__unclassified_f__Ophiostomataceae	s__unclassified_f__Ophiostomataceae	OTU430	39	0	0	0	0	0	0	0	0	0	0	0	0	0	0	0	0	0	1246	0	0	0	0	0	0	0	9	0	51	0	0	0	0	1	0	0	1346
d__Eukaryota	k__Fungi	p__Basidiomycota	c__Agaricomycetes	o__Agaricales	f__Psathyrellaceae	g__Coprinopsis	s__Coprinopsis_fusispora	OTU805	0	0	0	0	0	0	0	0	0	0	0	0	0	0	0	0	0	0	0	0	0	0	0	0	0	0	0	0	15	0	0	0	0	0	0	0	15
d__Eukaryota	k__Fungi	p__Ascomycota	c__Dothideomycetes	o__Pleosporales	f__Phaeosphaeriaceae	g__unclassified_f__Phaeosphaeriaceae	s__unclassified_f__Phaeosphaeriaceae	OTU369	0	0	0	0	0	0	0	0	0	0	0	0	0	0	0	0	0	0	0	0	0	0	0	0	8	0	0	0	0	0	0	0	0	0	0	0	8
d__Eukaryota	k__Fungi	p__Ascomycota	c__Dothideomycetes	o__Pleosporales	f__Periconiaceae	g__Periconia	s__unclassified_g__Periconia	OTU213	0	0	2	0	0	0	0	0	59	0	0	0	0	0	0	0	0	0	0	0	0	0	0	0	0	0	0	0	0	0	0	0	0	0	0	0	61
d__Eukaryota	k__Fungi	p__Basidiomycota	c__Tremellomycetes	o__Cystofilobasidiales	f__Cystofilobasidiaceae	g__Guehomyces	s__Guehomyces_pullulans	OTU309	106	676	213	660	119	0	0	0	0	0	0	0	0	747	0	0	0	0	0	0	0	0	0	37	0	0	0	110	0	0	0	0	0	0	0	0	2668
d__Eukaryota	k__Fungi	p__Basidiomycota	c__Microbotryomycetes	o__Sporidiobolales	f__Sporidiobolaceae	g__Rhodotorula	s__unclassified_g__Rhodotorula	OTU374	0	52	32	60	17	0	0	0	0	0	0	0	0	0	0	0	0	0	0	0	0	0	0	0	0	0	0	0	0	0	0	0	0	11	0	0	172
d__Eukaryota	k__Fungi	p__Ascomycota	c__Eurotiomycetes	o__Chaetothyriales	f__Cyphellophoraceae	g__Cyphellophora	s__Cyphellophora_europaea	OTU98	0	0	0	0	3	0	0	0	0	0	0	0	0	0	0	0	0	0	0	0	0	0	0	0	0	0	0	0	0	0	0	0	0	0	0	0	3
d__Eukaryota	k__Fungi	p__Ascomycota	c__Dothideomycetes	o__Pleosporales	f__Pleosporaceae	g__Curvularia	s__Curvularia_americana	OTU223	0	0	0	0	0	0	0	0	0	3225	0	0	0	0	0	0	0	0	0	0	0	0	0	0	0	0	0	0	0	0	0	0	0	0	0	0	3225
d__Eukaryota	k__Fungi	p__Ascomycota	c__Eurotiomycetes	o__Chaetothyriales	f__Chaetothyriales_fam_Incertae_sedis	g__Strelitziana	s__unclassified_g__Strelitziana	OTU212	0	0	0	0	0	0	0	0	1692	0	0	0	0	0	0	0	0	0	0	0	0	0	0	0	0	0	0	0	0	0	0	0	0	0	0	0	1692
d__Eukaryota	k__Fungi	p__Basidiomycota	c__Tremellomycetes	o__Trichosporonales	f__Trichosporonaceae	g__Cutaneotrichosporon	s__unclassified_g__Cutaneotrichosporon	OTU49	6	11	32	30	9	0	0	0	0	0	0	2	2	0	0	0	0	2	0	0	0	1	0	12	0	0	1	0	0	0	0	0	0	0	0	0	108
d__Eukaryota	k__Fungi	p__Ascomycota	c__Sordariomycetes	o__Hypocreales	f__Clavicipitaceae	g__Metarhizium	s__Metarhizium_rileyi	OTU728	0	0	0	0	0	0	0	252	0	0	0	0	0	0	0	0	0	0	622	451	0	0	0	0	1105	4465	4608	4021	0	0	0	0	0	0	0	12	15536
d__Eukaryota	k__Fungi	p__Ascomycota	c__Eurotiomycetes	o__Eurotiales	f__Aspergillaceae	g__Aspergillus	s__Aspergillus_fumigatus	OTU774	0	0	0	0	0	0	0	0	0	248	75	336	0	0	0	0	0	28	0	0	0	0	0	8	0	0	0	189	47	0	0	0	0	161	0	69	1161
d__Eukaryota	k__Fungi	p__unclassified_k__Fungi	c__unclassified_k__Fungi	o__unclassified_k__Fungi	f__unclassified_k__Fungi	g__unclassified_k__Fungi	s__unclassified_k__Fungi	OTU237	0	0	0	0	0	0	0	0	0	0	12	0	0	0	0	0	0	0	0	0	0	0	0	0	0	0	0	0	0	0	0	0	0	0	0	0	12
d__Eukaryota	k__Fungi	p__Ascomycota	c__Dothideomycetes	o__Pleosporales	f__Didymosphaeriaceae	g__Paraphaeosphaeria	s__Paraphaeosphaeria_michotii	OTU148	0	0	0	0	0	0	577	0	0	0	0	0	0	0	0	0	0	0	0	0	0	0	0	0	0	0	0	0	0	0	0	0	0	0	0	0	577
d__Eukaryota	k__Fungi	p__Basidiomycota	c__Tremellomycetes	o__Cystofilobasidiales	f__Mrakiaceae	g__Udeniomyces	s__Udeniomyces_megalosporus	OTU196	0	0	0	0	0	0	0	0	8	0	0	0	0	0	0	0	0	0	0	0	0	0	0	0	0	0	0	0	0	0	0	0	0	0	0	0	8
d__Eukaryota	k__Fungi	p__Ascomycota	c__unclassified_p__Ascomycota	o__unclassified_p__Ascomycota	f__unclassified_p__Ascomycota	g__unclassified_p__Ascomycota	s__unclassified_p__Ascomycota	OTU603	0	0	0	0	0	0	0	0	0	0	0	0	0	0	0	0	0	0	0	0	0	110	0	0	0	0	0	0	0	0	0	0	0	0	0	0	110
d__Eukaryota	k__Fungi	p__Mortierellomycota	c__Mortierellomycetes	o__Mortierellales	f__Mortierellaceae	g__Mortierella	s__unclassified_g__Mortierella	OTU100	0	0	0	0	19	0	0	0	0	0	0	0	0	0	0	0	0	0	0	0	0	0	0	0	0	0	0	0	0	0	0	0	0	0	0	0	19
d__Eukaryota	k__Fungi	p__Ascomycota	c__Dothideomycetes	o__Pleosporales	f__unclassified_o__Pleosporales	g__unclassified_o__Pleosporales	s__unclassified_o__Pleosporales	OTU814	0	0	0	0	0	0	0	0	0	0	0	0	0	0	0	0	0	0	0	0	0	0	0	0	0	0	0	0	8	0	0	0	0	0	0	0	8
d__Eukaryota	k__Fungi	p__Ascomycota	c__Sordariomycetes	o__Hypocreales	f__Ophiocordycipitaceae	g__Hirsutella	s__unclassified_g__Hirsutella	OTU850	0	0	0	0	0	0	0	0	0	0	0	0	0	0	0	0	0	0	0	0	0	0	0	0	0	0	0	0	0	0	0	0	66	0	0	0	66
d__Eukaryota	k__Fungi	p__Ascomycota	c__Dothideomycetes	o__Capnodiales	f__Neodevriesiaceae	g__Neodevriesia	s__Neodevriesia_bulbillosa	OTU41	0	0	12	0	0	0	0	0	0	0	0	0	0	0	0	0	0	0	0	0	0	0	0	0	0	0	0	0	0	0	0	0	0	0	0	0	12
d__Eukaryota	k__Fungi	p__Rozellomycota	c__Rozellomycotina_cls_Incertae_sedis	o__GS11	f__unclassified_o__GS11	g__unclassified_o__GS11	s__unclassified_o__GS11	OTU350	0	0	0	0	0	0	0	0	0	0	0	0	0	0	0	480	0	0	0	0	0	0	0	0	0	0	0	0	0	0	0	0	0	0	0	0	480
d__Eukaryota	k__Fungi	p__unclassified_k__Fungi	c__unclassified_k__Fungi	o__unclassified_k__Fungi	f__unclassified_k__Fungi	g__unclassified_k__Fungi	s__unclassified_k__Fungi	OTU907	0	0	0	0	0	0	0	0	0	0	0	0	0	0	0	0	0	0	0	0	0	0	0	0	0	0	0	0	0	0	0	0	0	0	0	95	95
d__Eukaryota	k__Fungi	p__Ascomycota	c__Dothideomycetes	o__Pleosporales	f__unclassified_o__Pleosporales	g__unclassified_o__Pleosporales	s__unclassified_o__Pleosporales	OTU621	0	0	0	12	0	0	0	40	0	0	0	0	0	0	0	0	0	1	0	0	5	0	48	0	0	0	0	0	0	0	0	0	0	0	0	0	106
d__Eukaryota	k__Fungi	p__unclassified_k__Fungi	c__unclassified_k__Fungi	o__unclassified_k__Fungi	f__unclassified_k__Fungi	g__unclassified_k__Fungi	s__unclassified_k__Fungi	OTU905	0	0	0	0	0	0	0	0	0	0	0	0	0	0	0	0	0	0	0	0	0	0	0	0	0	0	0	0	0	0	0	0	0	0	0	18	18
d__Eukaryota	k__Fungi	p__Ascomycota	c__Eurotiomycetes	o__Eurotiales	f__Aspergillaceae	g__Penicillium	s__Penicillium_sumatraense	OTU106	0	0	0	0	12	0	0	0	0	0	0	0	0	0	0	0	0	0	0	0	0	0	0	0	0	0	0	0	0	0	0	0	0	0	0	0	12
d__Eukaryota	k__Fungi	p__Ascomycota	c__Leotiomycetes	o__Thelebolales	f__Thelebolaceae	g__Thelebolus	s__Thelebolus_globosus	OTU287	0	0	0	0	0	0	0	0	0	0	0	0	223	0	0	0	0	0	0	0	0	0	0	0	0	0	0	0	0	0	0	0	0	0	47	0	270
d__Eukaryota	k__Fungi	p__Basidiomycota	c__Tremellomycetes	o__Tremellales	f__unclassified_o__Tremellales	g__unclassified_o__Tremellales	s__unclassified_o__Tremellales	OTU793	0	0	0	0	0	0	0	0	0	0	0	0	0	0	0	0	0	0	0	0	0	0	0	0	0	0	0	0	108	0	0	0	0	0	0	0	108
d__Eukaryota	k__Fungi	p__Ascomycota	c__Dothideomycetes	o__Pleosporales	f__Torulaceae	g__Torula	s__unclassified_g__Torula	OTU809	0	0	46	0	0	0	0	0	0	0	0	0	0	0	0	0	0	0	0	0	0	0	0	0	0	0	0	0	1184	1400	0	0	0	0	0	0	2630
d__Eukaryota	k__Fungi	p__Ascomycota	c__Eurotiomycetes	o__Eurotiales	f__Aspergillaceae	g__Hamigera	s__Hamigera_paravellanea	OTU589	0	0	0	0	0	0	0	0	0	0	0	0	0	0	0	0	0	0	0	0	0	89	0	0	0	0	0	0	0	0	0	0	0	0	0	0	89
d__Eukaryota	k__Fungi	p__Basidiomycota	c__Tremellomycetes	o__Cystofilobasidiales	f__Cystofilobasidiaceae	g__Cystofilobasidium	s__Cystofilobasidium_infirmominiatum	OTU891	0	0	0	0	0	0	0	0	0	0	0	0	0	516	0	0	0	0	0	0	0	0	0	0	0	0	0	0	0	0	0	0	0	0	0	52	568
d__Eukaryota	k__Fungi	p__Ascomycota	c__Dothideomycetes	o__Pleosporales	f__Periconiaceae	g__Periconia	s__unclassified_g__Periconia	OTU244	0	0	24	0	0	0	0	0	0	0	310	0	0	0	0	0	0	0	0	0	0	0	0	0	0	0	0	0	0	0	0	0	0	0	0	0	334
d__Eukaryota	k__Fungi	p__Ascomycota	c__Dothideomycetes	o__Capnodiales	f__Dissoconiaceae	g__Uwebraunia	s__Uwebraunia_musae	OTU865	0	0	0	0	0	0	0	0	0	0	0	0	0	0	0	0	0	0	0	0	0	0	0	0	0	0	0	0	0	0	0	0	0	18	0	0	18
d__Eukaryota	k__Fungi	p__Ascomycota	c__Sordariomycetes	o__Sordariales	f__Lasiosphaeriaceae	g__unclassified_f__Lasiosphaeriaceae	s__unclassified_f__Lasiosphaeriaceae	OTU10	26	0	0	0	0	0	0	0	0	0	0	0	0	0	0	0	0	0	0	0	0	0	0	0	0	0	0	0	0	0	0	0	0	0	0	0	26
d__Eukaryota	k__Fungi	p__Glomeromycota	c__Glomeromycetes	o__Glomerales	f__Glomeraceae	g__Septoglomus	s__unclassified_g__Septoglomus	OTU85	0	0	0	0	7	0	0	0	0	0	0	0	0	0	0	0	0	0	0	0	0	0	0	0	0	0	0	0	0	0	0	0	0	0	0	0	7
d__Eukaryota	k__Fungi	p__Ascomycota	c__Eurotiomycetes	o__Eurotiales	f__Aspergillaceae	g__Aspergillus	s__Aspergillus_iizukae	OTU191	65	27	0	0	405	899	288	14826	0	0	0	0	0	0	0	0	0	0	0	0	117	779	576	182	0	0	0	1	42	0	0	0	0	0	0	0	18207
d__Eukaryota	k__Fungi	p__Ascomycota	c__Sordariomycetes	o__Xylariales	f__unclassified_o__Xylariales	g__unclassified_o__Xylariales	s__unclassified_o__Xylariales	OTU711	0	0	0	0	0	0	0	0	0	0	0	0	0	0	0	0	0	0	0	0	0	0	0	0	2	0	0	0	0	0	0	0	0	0	0	0	2
d__Eukaryota	k__Fungi	p__Ascomycota	c__unclassified_p__Ascomycota	o__unclassified_p__Ascomycota	f__unclassified_p__Ascomycota	g__unclassified_p__Ascomycota	s__unclassified_p__Ascomycota	OTU337	1	0	0	0	0	0	0	0	0	0	0	0	0	0	1482	0	0	0	0	0	0	0	0	0	0	0	0	0	0	0	0	0	0	0	0	0	1483
d__Eukaryota	k__Fungi	p__Entomophthoromycota	c__Basidiobolomycetes	o__Basidiobolales	f__Basidiobolaceae	g__Basidiobolus	s__Basidiobolus_ranarum	OTU315	0	0	0	0	0	0	0	0	0	0	0	0	0	284	0	0	0	0	0	0	0	0	0	0	0	0	0	0	0	0	0	0	0	0	0	0	284
d__Eukaryota	k__Fungi	p__Basidiomycota	c__Exobasidiomycetes	o__Entylomatales	f__unclassified_o__Entylomatales	g__unclassified_o__Entylomatales	s__unclassified_o__Entylomatales	OTU714	0	0	0	0	0	0	0	0	0	0	0	0	0	0	0	0	0	0	0	0	0	0	0	0	5	1	0	7	0	0	0	0	0	0	0	0	13
d__Eukaryota	k__Fungi	p__Ascomycota	c__Dothideomycetes	o__Capnodiales	f__Cladosporiaceae	g__Cladosporium	s__Cladosporium_velox	OTU826	20	12	0	0	0	0	0	0	0	0	0	0	0	0	0	0	0	0	0	0	0	0	0	13	0	0	0	0	20	233	0	0	0	0	0	0	298
d__Eukaryota	k__Fungi	p__Ascomycota	c__Dothideomycetes	o__Pleosporales	f__Periconiaceae	g__Periconia	s__unclassified_g__Periconia	OTU863	0	0	0	0	0	0	0	0	0	0	0	0	0	0	0	0	0	0	0	0	0	0	0	0	0	0	0	0	0	0	0	0	0	8	0	0	8
d__Eukaryota	k__Fungi	p__Ascomycota	c__Dothideomycetes	o__Pleosporales	f__Pleosporaceae	g__Neocamarosporium	s__unclassified_g__Neocamarosporium	OTU582	0	0	0	0	0	0	0	0	0	0	0	0	0	0	0	0	0	0	0	0	29	0	0	0	0	0	0	0	0	0	0	0	0	0	0	0	29
d__Eukaryota	k__Fungi	p__unclassified_k__Fungi	c__unclassified_k__Fungi	o__unclassified_k__Fungi	f__unclassified_k__Fungi	g__unclassified_k__Fungi	s__unclassified_k__Fungi	OTU21	0	7	0	0	0	0	0	0	0	0	0	0	0	0	0	0	0	0	0	0	0	0	0	0	0	0	0	0	0	0	0	0	0	0	0	0	7
d__Eukaryota	k__Fungi	p__unclassified_k__Fungi	c__unclassified_k__Fungi	o__unclassified_k__Fungi	f__unclassified_k__Fungi	g__unclassified_k__Fungi	s__unclassified_k__Fungi	OTU23	0	2	0	0	0	0	0	0	0	0	0	0	0	0	0	0	0	0	0	0	0	0	0	0	0	0	0	0	0	0	0	0	0	0	0	0	2
d__Eukaryota	k__Fungi	p__unclassified_k__Fungi	c__unclassified_k__Fungi	o__unclassified_k__Fungi	f__unclassified_k__Fungi	g__unclassified_k__Fungi	s__unclassified_k__Fungi	OTU24	0	8	0	0	0	0	0	0	0	0	0	0	0	0	0	0	0	0	0	0	0	0	0	0	0	0	0	0	0	0	0	0	0	0	0	0	8
d__Eukaryota	k__Fungi	p__Ascomycota	c__Sordariomycetes	o__Sordariales	f__Sordariaceae	g__Neurospora	s__Neurospora_terricola	OTU107	0	0	0	0	36	0	0	0	0	0	0	0	0	0	0	0	0	0	0	0	0	0	0	0	0	0	0	0	0	0	0	0	0	5	0	0	41
d__Eukaryota	k__Fungi	p__Basidiomycota	c__Microbotryomycetes	o__Sporidiobolales	f__Sporidiobolaceae	g__Sporobolomyces	s__Sporobolomyces_patagonicus	OTU719	60	0	0	20	0	0	0	0	0	0	0	0	0	0	0	141	0	0	0	0	0	0	0	0	102	0	0	0	53	0	0	0	0	0	0	0	376
d__Eukaryota	k__Fungi	p__unclassified_k__Fungi	c__unclassified_k__Fungi	o__unclassified_k__Fungi	f__unclassified_k__Fungi	g__unclassified_k__Fungi	s__unclassified_k__Fungi	OTU29	0	23	0	0	0	0	0	0	0	0	0	0	0	0	0	0	0	0	0	0	0	0	0	0	0	0	0	0	0	0	0	0	0	0	0	0	23
d__Eukaryota	k__Fungi	p__Ascomycota	c__Eurotiomycetes	o__Eurotiales	f__Trichocomaceae	g__Talaromyces	s__unclassified_g__Talaromyces	OTU268	0	0	13	0	146	0	0	0	3578	0	117	3763	396	0	0	2335	0	0	0	0	135	655	1794	62	0	0	0	221	0	0	152	0	1767	12	0	0	15146
d__Eukaryota	k__Fungi	p__Ascomycota	c__Eurotiomycetes	o__Eurotiales	f__Aspergillaceae	g__Aspergillus	s__unclassified_g__Aspergillus	OTU686	346	74	0	112	50	0	183	0	0	0	0	0	0	0	1111	0	1001	81	0	0	0	0	0	1161	0	0	0	0	0	0	0	0	0	0	0	0	4119
d__Eukaryota	k__Fungi	p__Ascomycota	c__Dothideomycetes	o__Capnodiales	f__Cladosporiaceae	g__Cladosporium	s__Cladosporium_sphaerospermum	OTU438	0	0	22	0	1	0	0	28	0	0	0	0	21	0	0	0	0	0	327	0	0	0	0	4	151	0	0	40	216	1	34	0	27	0	0	0	872
d__Eukaryota	k__Fungi	p__Ascomycota	c__Dothideomycetes	o__Capnodiales	f__Teratosphaeriaceae	g__Eupenidiella	s__Eupenidiella_venezuelensis	OTU206	0	0	0	0	0	0	0	0	150	0	0	0	0	0	0	0	0	0	0	0	0	0	0	0	0	0	0	0	0	0	0	0	0	0	0	0	150
d__Eukaryota	k__Fungi	p__Ascomycota	c__Sordariomycetes	o__Hypocreales	f__Hypocreales_fam_Incertae_sedis	g__Acremonium	s__Acremonium_acutatum	OTU818	0	0	0	0	0	0	0	0	0	0	0	0	0	0	0	0	0	0	0	0	0	0	0	0	0	0	0	0	6	590	0	0	0	0	0	0	596
d__Eukaryota	k__Fungi	p__unclassified_k__Fungi	c__unclassified_k__Fungi	o__unclassified_k__Fungi	f__unclassified_k__Fungi	g__unclassified_k__Fungi	s__unclassified_k__Fungi	OTU362	9	40	11	11	0	0	0	1	248	2	12	16	45	0	0	0	0	0	49	4	8	4	23	3	1	0	0	7	0	0	4	0	0	0	0	0	498
d__Eukaryota	k__Fungi	p__Ascomycota	c__Leotiomycetes	o__Helotiales	f__Hyaloscyphaceae	g__Lachnum	s__unclassified_g__Lachnum	OTU606	0	0	0	0	0	0	0	0	0	0	0	0	0	0	0	0	0	0	0	0	0	1	0	0	0	0	0	0	0	0	0	1	0	0	0	0	2
d__Eukaryota	k__Fungi	p__Basidiomycota	c__Microbotryomycetes	o__Sporidiobolales	f__Sporidiobolaceae	g__Rhodotorula	s__Rhodotorula_mucilaginosa	OTU117	50	32	44	42	176	0	164	0	0	0	0	0	0	0	0	0	0	0	0	128	0	0	0	49	0	0	0	0	0	178	0	0	0	9	0	38	910
d__Eukaryota	k__Fungi	p__Basidiomycota	c__Agaricomycetes	o__unclassified_c__Agaricomycetes	f__unclassified_c__Agaricomycetes	g__unclassified_c__Agaricomycetes	s__unclassified_c__Agaricomycetes	OTU689	0	0	0	0	0	0	0	0	0	0	0	0	0	0	0	0	0	0	0	0	0	0	0	6	0	0	0	0	0	0	0	0	0	0	0	0	6
d__Eukaryota	k__Fungi	p__Basidiomycota	c__Cystobasidiomycetes	o__unclassified_c__Cystobasidiomycetes	f__unclassified_c__Cystobasidiomycetes	g__unclassified_c__Cystobasidiomycetes	s__unclassified_c__Cystobasidiomycetes	OTU767	0	0	0	0	0	0	0	0	0	0	0	0	0	0	0	0	0	0	0	0	0	0	0	0	0	0	15	0	0	0	0	0	0	0	0	0	15
d__Eukaryota	k__Fungi	p__Ascomycota	c__Eurotiomycetes	o__Eurotiales	f__Trichocomaceae	g__Talaromyces	s__Talaromyces_diversiformis	OTU611	0	39	0	0	0	0	0	0	0	0	0	0	0	0	0	0	0	0	0	0	44	0	73	0	0	0	0	0	0	0	0	0	0	0	0	0	156
d__Eukaryota	k__Fungi	p__Ascomycota	c__Dothideomycetes	o__Pleosporales	f__Torulaceae	g__Torula	s__Torula_hollandica	OTU395	0	0	0	0	0	0	0	0	0	0	0	0	0	0	0	0	540	0	0	0	0	0	0	0	0	0	41	0	0	0	0	0	0	0	0	0	581
d__Eukaryota	k__Fungi	p__Ascomycota	c__Sordariomycetes	o__Hypocreales	f__Hypocreaceae	g__Trichoderma	s__Trichoderma_longibrachiatum	OTU189	0	0	0	0	0	0	0	93	0	0	0	0	0	0	0	0	0	0	0	0	0	0	0	0	0	0	0	0	0	0	0	0	0	0	0	0	93
d__Eukaryota	k__Fungi	p__Basidiomycota	c__Tremellomycetes	o__Tremellales	f__Bulleribasidiaceae	g__Hannaella	s__Hannaella_luteola	OTU750	0	0	0	0	0	0	0	0	0	0	0	0	0	0	0	0	0	0	0	0	0	0	0	0	0	75	846	139	0	0	0	0	0	0	0	0	1060
d__Eukaryota	k__Fungi	p__Ascomycota	c__Eurotiomycetes	o__Eurotiales	f__Aspergillaceae	g__Penicillium	s__Penicillium_oxalicum	OTU628	471	231	65	260	42	7744	6566	6580	0	23279	0	7789	0	0	0	0	0	0	0	128	294	1790	2300	100	40	42	0	0	2027	14528	1722	1	0	0	0	44	76043
d__Eukaryota	k__Fungi	p__unclassified_k__Fungi	c__unclassified_k__Fungi	o__unclassified_k__Fungi	f__unclassified_k__Fungi	g__unclassified_k__Fungi	s__unclassified_k__Fungi	OTU617	0	0	0	0	0	0	0	0	0	0	0	0	0	0	0	0	0	0	0	0	0	0	89	0	0	0	0	0	0	0	0	0	0	0	0	0	89
d__Eukaryota	k__Fungi	p__unclassified_k__Fungi	c__unclassified_k__Fungi	o__unclassified_k__Fungi	f__unclassified_k__Fungi	g__unclassified_k__Fungi	s__unclassified_k__Fungi	OTU614	0	0	0	0	0	0	0	0	0	0	0	0	0	0	0	0	0	0	0	0	0	0	165	0	0	0	0	0	0	0	0	0	0	0	0	0	165
d__Eukaryota	k__Fungi	p__unclassified_k__Fungi	c__unclassified_k__Fungi	o__unclassified_k__Fungi	f__unclassified_k__Fungi	g__unclassified_k__Fungi	s__unclassified_k__Fungi	OTU615	0	0	0	0	0	0	0	0	0	0	0	0	0	0	0	0	0	0	0	0	0	0	148	0	0	0	0	0	0	0	0	0	0	0	0	0	148
d__Eukaryota	k__Fungi	p__Ascomycota	c__Dothideomycetes	o__Pleosporales	f__Didymellaceae	g__unclassified_f__Didymellaceae	s__unclassified_f__Didymellaceae	OTU322	0	0	0	0	0	0	0	0	0	0	0	0	0	0	230	0	0	0	0	0	0	0	0	0	0	0	0	0	0	0	0	0	0	0	0	0	230
d__Eukaryota	k__Fungi	p__Ascomycota	c__Dothideomycetes	o__Capnodiales	f__unclassified_o__Capnodiales	g__unclassified_o__Capnodiales	s__unclassified_o__Capnodiales	OTU164	0	0	0	0	0	0	15	0	0	0	0	0	0	0	0	0	0	0	0	0	0	0	0	0	0	0	0	0	0	0	0	0	0	0	0	0	15
d__Eukaryota	k__Fungi	p__unclassified_k__Fungi	c__unclassified_k__Fungi	o__unclassified_k__Fungi	f__unclassified_k__Fungi	g__unclassified_k__Fungi	s__unclassified_k__Fungi	OTU758	0	0	0	0	0	0	0	0	0	0	0	0	0	0	0	0	0	0	0	0	0	0	0	0	0	0	50	0	0	0	0	0	0	0	0	0	50
d__Eukaryota	k__Fungi	p__Basidiomycota	c__Agaricomycetes	o__Thelephorales	f__Thelephoraceae	g__unclassified_f__Thelephoraceae	s__unclassified_f__Thelephoraceae	OTU28	0	2	0	0	0	0	0	0	0	0	0	0	0	0	0	0	0	0	0	0	0	0	0	0	0	0	0	0	0	0	0	0	0	0	0	0	2
d__Eukaryota	k__Fungi	p__Ascomycota	c__Dothideomycetes	o__Pleosporales	f__Periconiaceae	g__Periconia	s__Periconia_macrospinosa	OTU866	0	0	0	0	0	0	0	0	0	0	0	0	0	0	0	0	0	0	0	0	0	0	0	0	0	0	0	0	0	0	0	0	0	39	0	0	39
d__Eukaryota	k__Fungi	p__Ascomycota	c__Sordariomycetes	o__Hypocreales	f__Hypocreales_fam_Incertae_sedis	g__Acremonium	s__Acremonium_fusidioides	OTU836	646	343	0	0	0	12	277	0	118	0	0	0	49	0	0	79	466	0	0	0	0	0	340	0	25	328	190	5664	370	947	5457	0	0	0	0	0	15311
d__Eukaryota	k__Fungi	p__Ascomycota	c__Dothideomycetes	o__Pleosporales	f__Periconiaceae	g__Periconia	s__Periconia_macrospinosa	OTU860	0	0	0	0	0	0	0	0	0	0	0	0	0	0	0	0	0	0	0	0	0	0	0	0	0	0	0	0	0	0	0	0	95	0	0	0	95
d__Eukaryota	k__Fungi	p__unclassified_k__Fungi	c__unclassified_k__Fungi	o__unclassified_k__Fungi	f__unclassified_k__Fungi	g__unclassified_k__Fungi	s__unclassified_k__Fungi	OTU751	0	0	0	0	0	0	0	0	0	0	0	0	0	0	0	0	0	0	0	0	0	0	0	0	0	0	24	0	0	0	0	0	0	0	0	0	24
d__Eukaryota	k__Fungi	p__unclassified_k__Fungi	c__unclassified_k__Fungi	o__unclassified_k__Fungi	f__unclassified_k__Fungi	g__unclassified_k__Fungi	s__unclassified_k__Fungi	OTU619	0	0	0	0	0	0	0	0	0	0	0	0	0	0	0	0	0	0	0	0	0	0	26	0	0	0	0	0	0	0	0	0	0	0	0	0	26
d__Eukaryota	k__Fungi	p__Ascomycota	c__unclassified_p__Ascomycota	o__unclassified_p__Ascomycota	f__unclassified_p__Ascomycota	g__unclassified_p__Ascomycota	s__unclassified_p__Ascomycota	OTU64	0	0	0	6	0	0	0	0	0	0	0	0	0	0	0	0	0	0	0	0	0	0	0	0	0	0	0	0	0	0	0	0	0	0	0	0	6
d__Eukaryota	k__Fungi	p__Ascomycota	c__Dothideomycetes	o__Dothideales	f__Dothioraceae	g__Perusta	s__Perusta_inaequalis	OTU81	27	0	0	6	14	0	0	0	0	0	0	0	0	0	0	0	0	0	0	0	0	0	0	0	0	0	0	0	0	0	0	0	0	0	0	0	47
d__Eukaryota	k__Fungi	p__Ascomycota	c__Pezizomycetes	o__Pezizales	f__Morchellaceae	g__Morchella	s__unclassified_g__Morchella	OTU122	0	0	0	0	6	0	0	0	0	0	0	0	0	0	0	0	0	0	0	0	0	0	0	0	0	0	0	0	0	0	0	0	0	0	0	0	6
d__Eukaryota	k__Fungi	p__Basidiomycota	c__Tremellomycetes	o__Tremellales	f__Bulleribasidiaceae	g__Dioszegia	s__Dioszegia_zsoltii_var._yunnanensis	OTU735	0	0	0	0	0	0	1680	0	0	0	0	0	0	0	0	0	0	0	0	0	0	0	0	0	0	281	434	77	0	0	0	0	447	0	0	323	3242
d__Eukaryota	k__Fungi	p__Basidiomycota	c__unclassified_p__Basidiomycota	o__unclassified_p__Basidiomycota	f__unclassified_p__Basidiomycota	g__unclassified_p__Basidiomycota	s__unclassified_p__Basidiomycota	OTU737	0	0	0	0	0	0	0	0	0	0	0	0	0	0	0	0	0	0	0	0	0	0	0	0	0	261	0	0	0	0	0	0	0	0	0	0	261
d__Eukaryota	k__Fungi	p__Ascomycota	c__Eurotiomycetes	o__Eurotiales	f__Aspergillaceae	g__Aspergillus	s__Aspergillus_tritici	OTU450	0	0	0	0	0	0	0	0	0	0	0	0	0	0	0	0	0	0	0	268	0	0	0	0	0	0	0	0	0	0	0	0	0	0	0	0	268
d__Eukaryota	k__Fungi	p__Basidiomycota	c__Ustilaginomycetes	o__Ustilaginales	f__Ustilaginaceae	g__unclassified_f__Ustilaginaceae	s__unclassified_f__Ustilaginaceae	OTU759	1	0	0	0	0	0	0	4	3	3	0	156	0	0	0	0	0	0	0	0	0	0	0	0	1	0	1	0	1	0	22	0	0	0	0	0	192
d__Eukaryota	k__Fungi	p__unclassified_k__Fungi	c__unclassified_k__Fungi	o__unclassified_k__Fungi	f__unclassified_k__Fungi	g__unclassified_k__Fungi	s__unclassified_k__Fungi	OTU297	0	0	0	0	0	0	0	0	0	0	0	0	167	0	0	0	0	0	0	0	0	0	0	0	0	0	0	0	0	0	0	0	0	0	0	0	167
d__Eukaryota	k__Fungi	p__Ascomycota	c__Sordariomycetes	o__Hypocreales	f__Hypocreales_fam_Incertae_sedis	g__Sarocladium	s__Sarocladium_implicatum	OTU16	110	25	69	16	0	161	99	0	0	0	0	0	0	0	0	0	0	0	0	0	0	0	0	0	0	0	0	0	454	506	0	0	0	0	0	0	1440
d__Eukaryota	k__Fungi	p__Ascomycota	c__Sordariomycetes	o__unclassified_c__Sordariomycetes	f__unclassified_c__Sordariomycetes	g__unclassified_c__Sordariomycetes	s__unclassified_c__Sordariomycetes	OTU45	0	0	20	0	0	0	0	0	0	0	0	0	0	0	0	0	0	0	0	0	0	0	0	0	0	0	0	0	0	0	0	0	0	0	0	0	20
d__Eukaryota	k__Fungi	p__Ascomycota	c__Dothideomycetes	o__Pleosporales	f__Didymellaceae	g__Calophoma	s__Calophoma_complanata	OTU234	0	0	0	0	0	0	0	0	0	647	0	0	474	0	0	0	0	0	0	0	135	0	0	0	0	0	0	0	0	0	0	0	0	0	0	0	1256
d__Eukaryota	k__Fungi	p__Ascomycota	c__Dothideomycetes	o__Pleosporales	f__Torulaceae	g__Torula	s__Torula_hollandica	OTU449	0	0	0	0	0	0	0	0	0	0	0	0	0	0	0	0	0	0	0	363	0	0	0	0	0	0	417	0	0	0	0	0	0	0	0	0	780
d__Eukaryota	k__Fungi	p__Basidiomycota	c__Wallemiomycetes	o__Wallemiales	f__Wallemiaceae	g__Wallemia	s__unclassified_g__Wallemia	OTU446	0	0	0	0	0	0	0	0	0	0	0	0	2	0	0	0	1	0	0	451	0	0	0	0	0	0	0	0	0	0	0	0	0	0	0	0	454
d__Eukaryota	k__Fungi	p__unclassified_k__Fungi	c__unclassified_k__Fungi	o__unclassified_k__Fungi	f__unclassified_k__Fungi	g__unclassified_k__Fungi	s__unclassified_k__Fungi	OTU406	0	0	0	0	0	0	0	0	0	0	0	0	0	0	0	0	107	0	0	0	0	0	0	0	0	0	0	0	0	0	0	0	0	0	0	0	107
d__Eukaryota	k__Fungi	p__Ascomycota	c__Dothideomycetes	o__Capnodiales	f__Dissoconiaceae	g__Ramichloridium	s__Ramichloridium_cucurbitae	OTU32	0	12	0	0	0	0	0	0	0	0	0	0	0	0	0	0	0	0	0	0	0	0	0	0	0	0	0	0	0	0	0	0	0	0	0	0	12
d__Eukaryota	k__Fungi	p__Basidiomycota	c__Tremellomycetes	o__Tremellales	f__Bulleribasidiaceae	g__Hannaella	s__Hannaella_coprosmae	OTU755	0	0	0	0	0	0	0	0	0	0	0	0	0	0	0	0	0	0	0	0	0	0	0	0	0	0	57	0	0	0	0	0	0	0	0	0	57
d__Eukaryota	k__Fungi	p__Ascomycota	c__Dothideomycetes	o__Pleosporales	f__Pleosporaceae	g__Curvularia	s__Curvularia_lunata	OTU672	0	0	0	0	0	396	0	0	0	0	0	0	76	0	0	162	0	0	0	0	65	0	0	0	0	0	0	0	0	0	0	0	0	0	0	0	699
d__Eukaryota	k__Fungi	p__unclassified_k__Fungi	c__unclassified_k__Fungi	o__unclassified_k__Fungi	f__unclassified_k__Fungi	g__unclassified_k__Fungi	s__unclassified_k__Fungi	OTU402	0	0	0	0	0	0	0	0	0	0	0	0	0	0	0	0	246	0	0	0	0	0	0	0	0	0	0	0	0	0	0	0	0	0	0	0	246
d__Eukaryota	k__Fungi	p__Ascomycota	c__Pezizomycetes	o__Pezizales	f__Pyronemataceae	g__Pyronema	s__Pyronema_domesticum	OTU586	0	0	0	0	0	0	0	0	0	0	0	0	0	0	0	0	0	0	0	0	17	0	0	0	0	0	0	0	0	0	0	0	0	0	0	0	17
d__Eukaryota	k__Fungi	p__Basidiomycota	c__Agaricomycetes	o__Polyporales	f__Meruliaceae	g__Phanerochaete	s__unclassified_g__Phanerochaete	OTU420	0	0	0	0	0	0	0	0	0	0	0	0	0	0	0	0	0	77	0	0	0	0	0	0	0	0	0	0	0	0	0	0	0	0	0	0	77
d__Eukaryota	k__Fungi	p__Ascomycota	c__Dothideomycetes	o__Pleosporales	f__Pleosporaceae	g__unclassified_f__Pleosporaceae	s__unclassified_f__Pleosporaceae	OTU274	0	0	0	0	0	0	0	0	0	0	0	0	30	0	0	0	0	0	0	0	0	0	0	0	0	0	0	0	0	0	0	0	0	0	0	0	30
d__Eukaryota	k__Fungi	p__unclassified_k__Fungi	c__unclassified_k__Fungi	o__unclassified_k__Fungi	f__unclassified_k__Fungi	g__unclassified_k__Fungi	s__unclassified_k__Fungi	OTU408	0	0	0	0	0	0	0	0	0	0	0	0	0	0	0	0	224	0	0	0	0	0	0	0	0	0	0	0	0	0	0	0	0	0	0	0	224
d__Eukaryota	k__Fungi	p__Ascomycota	c__Dothideomycetes	o__Pleosporales	f__Phaeosphaeriaceae	g__Neosetophoma	s__Neosetophoma_samararum	OTU349	0	0	0	0	0	0	0	0	0	0	0	0	0	0	0	87	0	0	0	0	0	0	0	0	0	0	0	0	0	0	0	0	0	0	0	0	87
d__Eukaryota	k__Fungi	p__Ascomycota	c__Dothideomycetes	o__Pleosporales	f__Lophiostomataceae	g__Biappendiculispora	s__Biappendiculispora_japonica	OTU181	0	0	0	0	0	0	0	321	0	0	0	0	0	0	0	0	0	0	0	0	0	0	0	0	0	0	0	0	0	0	0	0	0	0	0	0	321
d__Eukaryota	k__Fungi	p__Ascomycota	c__Leotiomycetes	o__Helotiales	f__Leotiaceae	g__Pezoloma	s__Pezoloma_ericae	OTU706	0	0	0	0	0	0	0	0	0	0	0	0	0	0	0	0	0	0	0	0	0	0	0	9	0	0	0	0	0	0	0	0	0	0	0	0	9
d__Eukaryota	k__Fungi	p__Ascomycota	c__unclassified_p__Ascomycota	o__unclassified_p__Ascomycota	f__unclassified_p__Ascomycota	g__unclassified_p__Ascomycota	s__unclassified_p__Ascomycota	OTU37	0	0	107	0	0	0	0	0	0	0	0	0	0	0	0	0	0	0	0	0	0	0	0	41	0	0	0	0	0	0	0	0	0	0	0	0	148
d__Eukaryota	k__Fungi	p__Ascomycota	c__Sordariomycetes	o__Sordariales	f__Chaetomiaceae	g__unclassified_f__Chaetomiaceae	s__unclassified_f__Chaetomiaceae	OTU705	0	0	0	0	0	0	0	0	0	0	0	0	0	0	0	0	0	0	0	0	0	0	0	3	0	0	0	0	0	0	0	0	0	0	0	0	3
d__Eukaryota	k__Fungi	p__Ascomycota	c__Leotiomycetes	o__Thelebolales	f__Pseudeurotiaceae	g__Pseudeurotium	s__Pseudeurotium_hygrophilum	OTU856	0	0	0	0	0	0	0	109	323	0	0	0	0	0	0	0	0	0	0	0	0	480	0	2	38	0	0	171	0	0	0	0	273	0	0	61	1457
d__Eukaryota	k__Fungi	p__Ascomycota	c__Eurotiomycetes	o__Eurotiales	f__Aspergillaceae	g__Aspergillus	s__Aspergillus_granulosus	OTU123	0	0	0	0	3955	0	0	0	0	0	0	0	0	0	0	0	0	0	0	0	0	0	0	51	0	0	0	0	0	0	0	0	0	0	0	0	4006
d__Eukaryota	k__Fungi	p__Basidiomycota	c__Agaricomycetes	o__Polyporales	f__Meruliaceae	g__Ceriporia	s__Ceriporia_lacerata	OTU59	0	0	0	10	0	0	0	0	0	0	0	0	0	0	0	0	0	0	0	0	0	0	0	3	0	0	0	0	0	0	0	0	0	0	0	0	13
d__Eukaryota	k__Fungi	p__Ascomycota	c__unclassified_p__Ascomycota	o__unclassified_p__Ascomycota	f__unclassified_p__Ascomycota	g__unclassified_p__Ascomycota	s__unclassified_p__Ascomycota	OTU763	0	0	0	0	0	0	0	0	0	0	0	0	0	0	0	0	0	0	0	0	0	0	0	0	0	0	22	0	0	0	0	0	0	0	0	0	22
d__Eukaryota	k__Fungi	p__Ascomycota	c__Sordariomycetes	o__Microascales	f__Halosphaeriaceae	g__unclassified_f__Halosphaeriaceae	s__unclassified_f__Halosphaeriaceae	OTU455	0	0	0	0	0	0	0	0	0	0	0	0	0	0	0	0	0	0	0	37	0	0	0	0	0	0	0	0	0	0	0	0	0	0	0	0	37
d__Eukaryota	k__Fungi	p__Ascomycota	c__Sordariomycetes	o__Hypocreales	f__Nectriaceae	g__unclassified_f__Nectriaceae	s__unclassified_f__Nectriaceae	OTU840	0	0	0	0	0	0	0	0	0	0	0	0	0	0	0	0	0	0	0	0	0	0	0	0	0	0	0	0	0	0	71	0	0	0	0	0	71
d__Eukaryota	k__Fungi	p__Ascomycota	c__unclassified_p__Ascomycota	o__unclassified_p__Ascomycota	f__unclassified_p__Ascomycota	g__unclassified_p__Ascomycota	s__unclassified_p__Ascomycota	OTU768	0	0	0	0	0	0	0	0	0	0	0	0	0	0	0	0	0	0	0	0	0	0	0	0	0	0	441	0	0	0	0	0	0	0	0	0	441
d__Eukaryota	k__Fungi	p__Basidiomycota	c__Microbotryomycetes	o__Sporidiobolales	f__Sporidiobolaceae	g__unclassified_f__Sporidiobolaceae	s__unclassified_f__Sporidiobolaceae	OTU80	0	0	0	6	0	0	0	0	0	0	0	0	0	0	0	0	0	0	0	0	0	0	0	0	0	0	0	0	0	0	0	0	0	0	0	0	6
d__Eukaryota	k__Fungi	p__Ascomycota	c__Leotiomycetes	o__Helotiales	f__unclassified_o__Helotiales	g__unclassified_o__Helotiales	s__unclassified_o__Helotiales	OTU904	0	5	0	0	0	5	0	0	0	0	0	0	0	0	0	0	0	0	0	0	8	0	0	0	0	0	0	0	0	0	0	0	0	0	0	53	71
d__Eukaryota	k__Fungi	p__Ascomycota	c__Eurotiomycetes	o__Eurotiales	f__Aspergillaceae	g__Aspergillus	s__Aspergillus_terreus	OTU598	0	0	0	0	0	0	0	0	0	0	0	0	0	0	0	0	0	0	0	0	121	292	268	23	0	0	0	0	0	0	0	0	0	0	0	0	704
d__Eukaryota	k__Fungi	p__Ascomycota	c__unclassified_p__Ascomycota	o__unclassified_p__Ascomycota	f__unclassified_p__Ascomycota	g__unclassified_p__Ascomycota	s__unclassified_p__Ascomycota	OTU593	0	0	0	0	0	0	0	0	0	0	0	0	0	0	0	0	0	0	0	0	0	222	0	0	0	0	0	0	0	0	0	0	0	0	0	0	222
d__Eukaryota	k__Fungi	p__unclassified_k__Fungi	c__unclassified_k__Fungi	o__unclassified_k__Fungi	f__unclassified_k__Fungi	g__unclassified_k__Fungi	s__unclassified_k__Fungi	OTU578	0	0	0	0	0	0	0	0	0	0	0	0	0	0	0	0	0	0	0	0	38	0	0	0	0	0	0	0	0	0	0	0	0	0	0	0	38
d__Eukaryota	k__Fungi	p__Basidiomycota	c__Agaricomycetes	o__Polyporales	f__Coriolaceae	g__Trametes	s__Trametes_gibbosa	OTU342	0	0	0	0	0	0	0	0	0	0	0	0	0	0	20	0	0	0	0	0	0	0	0	0	0	0	0	0	0	0	0	0	0	0	0	0	20
d__Eukaryota	k__Fungi	p__Basidiomycota	c__Tremellomycetes	o__Tremellales	f__Bulleribasidiaceae	g__Dioszegia	s__unclassified_g__Dioszegia	OTU901	22	52	0	35	0	0	0	0	0	0	0	0	0	0	0	0	0	0	0	0	0	0	0	0	15	0	896	29	0	0	0	0	0	26	139	962	2176
d__Eukaryota	k__Fungi	p__Ascomycota	c__Dothideomycetes	o__Capnodiales	f__Mycosphaerellaceae	g__unclassified_f__Mycosphaerellaceae	s__unclassified_f__Mycosphaerellaceae	OTU230	0	0	0	48	0	0	0	0	0	717	0	0	0	0	0	0	0	0	0	0	0	0	0	0	0	0	0	0	0	0	0	0	0	0	0	0	765
d__Eukaryota	k__Fungi	p__Ascomycota	c__Eurotiomycetes	o__Eurotiales	f__Aspergillaceae	g__Aspergillus	s__Aspergillus_niger	OTU640	0	0	0	0	24	87	0	0	0	0	133	0	0	0	0	0	0	0	0	0	118	11	23	0	0	0	0	0	0	0	0	0	0	0	0	0	396
d__Eukaryota	k__Fungi	p__Mortierellomycota	c__Mortierellomycetes	o__Mortierellales	f__Mortierellaceae	g__Mortierella	s__Mortierella_exigua	OTU327	0	0	0	0	0	0	0	0	0	0	0	0	0	0	358	0	0	0	0	0	0	0	0	0	0	0	0	0	0	0	0	0	0	0	0	0	358
d__Eukaryota	k__Fungi	p__Ascomycota	c__Pezizomycetes	o__Pezizales	f__Ascobolaceae	g__unclassified_f__Ascobolaceae	s__unclassified_f__Ascobolaceae	OTU688	0	0	0	0	0	0	0	0	0	0	0	0	0	0	0	0	0	0	0	0	0	0	0	4	0	0	0	0	0	0	0	0	0	0	0	0	4
d__Eukaryota	k__Fungi	p__unclassified_k__Fungi	c__unclassified_k__Fungi	o__unclassified_k__Fungi	f__unclassified_k__Fungi	g__unclassified_k__Fungi	s__unclassified_k__Fungi	OTU821	0	0	0	0	0	0	0	0	0	0	0	0	0	0	0	0	0	0	0	0	0	0	0	0	0	0	0	0	0	166	0	0	0	0	0	0	166
d__Eukaryota	k__Fungi	p__unclassified_k__Fungi	c__unclassified_k__Fungi	o__unclassified_k__Fungi	f__unclassified_k__Fungi	g__unclassified_k__Fungi	s__unclassified_k__Fungi	OTU823	0	0	0	0	0	0	0	0	0	0	0	0	0	0	0	0	0	0	0	0	0	0	0	0	0	0	0	0	0	4	0	0	0	0	0	0	4
d__Eukaryota	k__Fungi	p__Ascomycota	c__Eurotiomycetes	o__Eurotiales	f__Aspergillaceae	g__Penicillium	s__unclassified_g__Penicillium	OTU906	0	0	0	0	0	0	0	0	0	0	0	0	0	0	0	0	0	0	0	0	0	0	0	0	0	0	0	0	0	0	0	0	1	17	25	149	192
d__Eukaryota	k__Fungi	p__Ascomycota	c__Sordariomycetes	o__Hypocreales	f__Hypocreales_fam_Incertae_sedis	g__Acremonium	s__Acremonium_persicinum	OTU583	0	0	0	0	0	0	0	0	0	0	0	0	0	0	0	0	0	0	0	0	191	0	0	0	0	0	0	0	0	0	0	0	0	0	0	0	191
d__Eukaryota	k__Fungi	p__Ascomycota	c__Dothideomycetes	o__Capnodiales	f__unclassified_o__Capnodiales	g__unclassified_o__Capnodiales	s__unclassified_o__Capnodiales	OTU56	0	0	0	16	0	0	0	0	0	0	0	0	0	0	0	0	0	0	0	0	0	0	0	0	0	0	0	0	0	0	0	0	0	0	0	0	16
d__Eukaryota	k__Fungi	p__Basidiomycota	c__Agaricostilbomycetes	o__Agaricostilbales	f__Kondoaceae	g__Kondoa	s__Kondoa_sorbi	OTU788	0	0	0	0	0	0	0	0	0	0	0	0	0	0	0	0	0	0	0	0	0	0	0	0	0	27	73	432	0	0	0	0	0	0	0	0	532
d__Eukaryota	k__Fungi	p__Ascomycota	c__Eurotiomycetes	o__Eurotiales	f__Aspergillaceae	g__Aspergillus	s__unclassified_g__Aspergillus	OTU326	0	0	0	0	0	0	0	0	0	0	0	0	0	0	4	0	0	0	0	0	0	0	0	0	0	0	0	0	0	0	0	0	0	0	0	0	4
d__Eukaryota	k__Fungi	p__Ascomycota	c__Sordariomycetes	o__Myrmecridiales	f__Myrmecridiaceae	g__Myrmecridium	s__unclassified_g__Myrmecridium	OTU40	0	0	15	60	0	0	0	0	0	0	0	0	0	0	69	0	0	0	0	0	0	0	0	0	0	0	0	0	0	0	0	0	0	0	0	0	144
d__Eukaryota	k__Fungi	p__Ascomycota	c__Saccharomycetes	o__Saccharomycetales	f__Debaryomycetaceae	g__Debaryomyces	s__Debaryomyces_prosopidis	OTU697	0	0	0	0	0	0	0	0	0	0	0	0	0	0	52	0	0	0	0	0	0	0	0	7	0	0	0	120	0	0	0	0	0	0	0	0	179
d__Eukaryota	k__Fungi	p__Ascomycota	c__Sordariomycetes	o__Sordariales	f__Chaetomiaceae	g__unclassified_f__Chaetomiaceae	s__unclassified_f__Chaetomiaceae	OTU288	0	0	0	0	0	0	329	0	0	0	0	0	578	0	0	12	0	0	0	0	0	0	0	0	0	0	0	0	0	0	0	0	0	0	0	0	919
d__Eukaryota	k__Fungi	p__Basidiomycota	c__Agaricomycetes	o__Agaricales	f__Bolbitiaceae	g__Conocybe	s__Conocybe_crispa	OTU393	0	0	0	0	0	0	0	0	0	0	0	0	0	0	0	0	5	0	0	0	0	0	0	0	0	0	0	0	0	0	0	0	0	0	0	0	5
d__Eukaryota	k__Fungi	p__Olpidiomycota	c__Olpidiomycetes	o__Olpidiales	f__Olpidiaceae	g__Olpidium	s__Olpidium_brassicae	OTU624	0	0	0	0	0	0	0	0	0	0	0	0	0	0	0	0	0	0	0	0	0	0	132	0	0	0	0	0	0	0	0	0	0	0	0	0	132
d__Eukaryota	k__Fungi	p__Ascomycota	c__Eurotiomycetes	o__Chaetothyriales	f__Cyphellophoraceae	g__Cyphellophora	s__Cyphellophora_europaea	OTU88	0	0	0	0	3	0	0	0	0	0	0	0	0	0	0	0	0	0	0	0	0	0	0	0	0	0	0	0	0	0	0	0	0	0	0	0	3
d__Eukaryota	k__Fungi	p__Ascomycota	c__Dothideomycetes	o__Pleosporales	f__Phaeosphaeriaceae	g__unclassified_f__Phaeosphaeriaceae	s__unclassified_f__Phaeosphaeriaceae	OTU302	0	16	0	0	7	0	0	0	0	0	0	0	259	0	0	0	0	0	0	0	0	0	0	0	0	0	0	0	0	0	0	0	0	0	0	0	282
d__Eukaryota	k__Fungi	p__unclassified_k__Fungi	c__unclassified_k__Fungi	o__unclassified_k__Fungi	f__unclassified_k__Fungi	g__unclassified_k__Fungi	s__unclassified_k__Fungi	OTU437	0	0	0	0	0	0	0	0	0	0	0	0	0	0	0	0	0	0	3	0	0	0	0	0	0	0	0	0	0	0	0	0	0	0	0	0	3
d__Eukaryota	k__Fungi	p__Ascomycota	c__Dothideomycetes	o__Capnodiales	f__Mycosphaerellaceae	g__Ramularia	s__unclassified_g__Ramularia	OTU426	0	0	30	0	0	0	0	0	0	0	0	0	0	0	0	0	0	142	0	0	0	0	0	0	0	0	0	0	0	0	0	0	0	0	0	0	172
d__Eukaryota	k__Fungi	p__unclassified_k__Fungi	c__unclassified_k__Fungi	o__unclassified_k__Fungi	f__unclassified_k__Fungi	g__unclassified_k__Fungi	s__unclassified_k__Fungi	OTU221	0	0	0	0	0	0	0	0	0	2	0	0	0	0	0	0	0	0	0	0	0	0	0	0	0	0	0	0	0	0	0	0	0	0	0	0	2
d__Eukaryota	k__Fungi	p__Basidiomycota	c__Tremellomycetes	o__Filobasidiales	f__Filobasidiaceae	g__Naganishia	s__Naganishia_albida	OTU647	308	3585	664	3075	826	0	0	0	0	0	0	0	0	0	0	0	0	0	0	0	0	0	0	208	0	0	0	0	0	0	0	0	0	0	0	0	8666
d__Eukaryota	k__Fungi	p__Ascomycota	c__Eurotiomycetes	o__Eurotiales	f__Aspergillaceae	g__Penicillium	s__Penicillium_bilaiae	OTU877	0	0	0	0	0	0	0	0	0	0	0	0	0	0	0	0	0	0	0	0	0	0	0	0	0	0	0	0	0	0	0	0	0	0	627	0	627
d__Eukaryota	k__Fungi	p__Basidiomycota	c__Tremellomycetes	o__Tremellales	f__Bulleribasidiaceae	g__Hannaella	s__unclassified_g__Hannaella	OTU870	0	0	0	0	0	0	0	0	0	0	0	0	0	0	0	0	0	0	0	0	0	0	0	0	0	0	0	0	0	0	0	0	0	0	293	0	293
d__Eukaryota	k__Fungi	p__Ascomycota	c__unclassified_p__Ascomycota	o__unclassified_p__Ascomycota	f__unclassified_p__Ascomycota	g__unclassified_p__Ascomycota	s__unclassified_p__Ascomycota	OTU575	0	0	0	0	0	0	0	0	0	0	0	0	0	0	0	0	0	0	0	0	194	0	0	0	0	0	0	0	0	0	0	0	0	0	0	0	194
d__Eukaryota	k__Fungi	p__Ascomycota	c__Leotiomycetes	o__Helotiales	f__Myxotrichaceae	g__Oidiodendron	s__Oidiodendron_maius	OTU225	0	0	0	0	0	0	0	0	0	101	0	0	0	0	0	0	0	0	0	0	0	0	0	0	0	0	0	0	0	0	0	0	0	0	0	0	101
d__Eukaryota	k__Fungi	p__Basidiomycota	c__Ustilaginomycetes	o__Ustilaginales	f__Ustilaginaceae	g__Kalmanozyma	s__Kalmanozyma_fusiformata	OTU902	0	0	0	0	0	0	0	0	0	0	0	0	0	0	0	0	0	0	0	0	0	0	0	0	0	0	0	0	0	0	0	0	0	1	53	4	58
d__Eukaryota	k__Fungi	p__Ascomycota	c__Sordariomycetes	o__Xylariales	f__Microdochiaceae	g__Microdochium	s__unclassified_g__Microdochium	OTU693	0	0	0	0	0	0	0	0	0	0	0	0	0	0	0	0	0	0	0	0	0	0	0	105	0	0	0	0	0	0	0	0	0	0	0	0	105
d__Eukaryota	k__Fungi	p__Ascomycota	c__Eurotiomycetes	o__Eurotiales	f__Aspergillaceae	g__Penicillium	s__unclassified_g__Penicillium	OTU875	0	0	0	0	0	0	0	0	0	0	0	0	0	0	0	0	0	0	0	0	0	0	0	0	0	0	0	0	0	0	0	0	0	0	176	0	176
d__Eukaryota	k__Fungi	p__unclassified_k__Fungi	c__unclassified_k__Fungi	o__unclassified_k__Fungi	f__unclassified_k__Fungi	g__unclassified_k__Fungi	s__unclassified_k__Fungi	OTU910	0	0	0	0	0	0	0	0	0	0	0	0	0	0	0	0	0	0	0	0	0	0	0	0	0	0	0	0	0	0	4	0	0	0	0	5	9
d__Eukaryota	k__Fungi	p__Ascomycota	c__Sordariomycetes	o__Glomerellales	f__Plectosphaerellaceae	g__Plectosphaerella	s__Plectosphaerella_cucumerina	OTU321	0	0	0	51	0	0	0	0	0	0	0	0	751	0	156	0	0	0	0	731	0	0	0	0	170	834	198	506	0	0	154	0	0	0	0	0	3551
d__Eukaryota	k__Fungi	p__Ascomycota	c__Eurotiomycetes	o__Eurotiales	f__Aspergillaceae	g__Penicillium	s__Penicillium_citrinum	OTU847	0	0	0	0	157	441	0	0	0	390	0	15	0	0	0	0	0	0	0	0	46	0	0	0	0	0	0	0	0	0	0	0	390	0	0	0	1439
d__Eukaryota	k__Fungi	p__Ascomycota	c__Dothideomycetes	o__Mytilinidales	f__Gloniaceae	g__Cenococcum	s__unclassified_g__Cenococcum	OTU94	0	0	0	0	67	0	0	0	0	0	0	0	0	0	0	0	0	0	0	0	0	0	0	0	0	0	0	0	0	0	0	0	0	13	0	0	80
d__Eukaryota	k__Fungi	p__Basidiomycota	c__Tremellomycetes	o__Tremellales	f__Bulleribasidiaceae	g__Vishniacozyma	s__Vishniacozyma_carnescens	OTU284	0	0	0	0	0	0	0	0	0	0	0	0	667	0	0	0	0	0	0	0	0	0	0	0	313	0	36	0	0	0	0	0	0	0	0	0	1016
d__Eukaryota	k__Fungi	p__Ascomycota	c__Dothideomycetes	o__Pleosporales	f__Didymosphaeriaceae	g__Paraconiothyrium	s__Paraconiothyrium_archidendri	OTU158	0	0	0	0	0	0	31	0	0	0	0	0	0	0	0	0	0	0	0	0	0	0	0	0	0	0	0	0	0	0	0	0	0	0	0	0	31
d__Eukaryota	k__Fungi	p__Ascomycota	c__Sordariomycetes	o__unclassified_c__Sordariomycetes	f__unclassified_c__Sordariomycetes	g__unclassified_c__Sordariomycetes	s__unclassified_c__Sordariomycetes	OTU316	0	0	0	0	0	0	0	0	0	0	0	0	0	39	0	0	0	0	0	0	0	0	0	0	0	0	0	0	0	0	0	0	0	0	0	0	39
d__Eukaryota	k__Fungi	p__Basidiomycota	c__Tremellomycetes	o__Tremellales	f__Cuniculitremaceae	g__Kockovaella	s__Kockovaella_sacchari	OTU260	0	0	0	0	0	0	0	0	0	0	0	424	0	0	0	0	0	0	0	0	0	0	0	0	0	0	0	0	0	0	0	0	0	0	0	0	424
d__Eukaryota	k__Fungi	p__Ascomycota	c__Eurotiomycetes	o__Eurotiales	f__Trichocomaceae	g__Talaromyces	s__unclassified_g__Talaromyces	OTU636	0	0	0	0	0	0	15	0	0	0	0	0	0	0	0	0	0	0	0	0	518	0	0	65	0	0	0	0	0	0	0	0	0	0	0	0	598
d__Eukaryota	k__Fungi	p__Ascomycota	c__Saccharomycetes	o__Saccharomycetales	f__Phaffomycetaceae	g__Cyberlindnera	s__Cyberlindnera_jadinii	OTU448	1018	1250	922	379	1761	534	456	289	743	236	245	828	1016	607	840	291	2136	526	51	1388	299	507	235	283	47	242	127	334	152	88	331	1	1295	10	540	999	21006
d__Eukaryota	k__Fungi	p__Basidiomycota	c__Tremellomycetes	o__Trichosporonales	f__Trichosporonaceae	g__Cutaneotrichosporon	s__Cutaneotrichosporon_jirovecii	OTU9	120	15	35	81	41	2	127	0	41	0	2	3	8	97	3	0	4	10	2	2	1	0	8	35	6292	0	27	130	0	2	0	0	4	0	3	0	7095
d__Eukaryota	k__Fungi	p__unclassified_k__Fungi	c__unclassified_k__Fungi	o__unclassified_k__Fungi	f__unclassified_k__Fungi	g__unclassified_k__Fungi	s__unclassified_k__Fungi	OTU65	0	21	0	23	0	0	0	0	0	0	0	0	0	0	0	0	0	0	0	0	0	0	0	0	0	0	0	0	0	0	0	0	0	0	0	0	44
d__Eukaryota	k__Fungi	p__Ascomycota	c__Saccharomycetes	o__Saccharomycetales	f__Phaffomycetaceae	g__Cyberlindnera	s__Cyberlindnera_jadinii	OTU444	0	2	1	1	1	0	0	0	0	0	0	0	0	0	1	0	0	1	0	441	0	0	0	0	0	0	0	0	0	0	0	0	0	0	0	2	450
d__Eukaryota	k__Fungi	p__unclassified_k__Fungi	c__unclassified_k__Fungi	o__unclassified_k__Fungi	f__unclassified_k__Fungi	g__unclassified_k__Fungi	s__unclassified_k__Fungi	OTU62	0	0	0	2	0	0	0	0	0	0	0	0	0	0	0	0	0	0	0	0	0	0	0	0	0	0	0	0	0	0	0	0	0	0	0	0	2
d__Eukaryota	k__Fungi	p__Basidiomycota	c__Malasseziomycetes	o__Malasseziales	f__Malasseziaceae	g__Malassezia	s__Malassezia_globosa	OTU201	0	0	0	0	0	0	0	0	4	0	0	0	0	0	0	0	0	0	0	0	3	0	0	0	0	0	0	0	0	0	0	0	0	0	0	0	7
d__Eukaryota	k__Fungi	p__Basidiomycota	c__Agaricomycetes	o__Agaricales	f__Psathyrellaceae	g__Coprinellus	s__unclassified_g__Coprinellus	OTU129	0	1	0	0	0	31	0	0	0	0	0	0	0	0	0	0	0	0	0	0	0	0	0	0	0	0	0	0	0	0	0	0	0	0	0	0	32
d__Eukaryota	k__Fungi	p__Ascomycota	c__Dothideomycetes	o__Capnodiales	f__Mycosphaerellaceae	g__Mycosphaerella	s__Mycosphaerella_tassiana	OTU876	274	297	104	71	72	0	31	0	0	0	0	0	0	0	0	0	0	0	0	0	0	0	0	337	0	0	8	0	14	0	0	0	86	0	395	0	1689
d__Eukaryota	k__Fungi	p__unclassified_k__Fungi	c__unclassified_k__Fungi	o__unclassified_k__Fungi	f__unclassified_k__Fungi	g__unclassified_k__Fungi	s__unclassified_k__Fungi	OTU324	0	0	0	0	0	0	0	0	0	0	0	0	0	0	4	0	0	0	0	0	0	0	0	0	0	0	0	0	0	0	0	0	0	0	0	0	4
d__Eukaryota	k__Fungi	p__Basidiomycota	c__Tremellomycetes	o__Cystofilobasidiales	f__Cystofilobasidiaceae	g__Cystofilobasidium	s__Cystofilobasidium_capitatum	OTU739	0	0	0	0	0	0	0	0	0	0	0	0	0	0	0	0	0	0	0	0	0	0	0	0	0	35	0	0	0	0	0	0	0	0	0	0	35
d__Eukaryota	k__Fungi	p__Ascomycota	c__Sordariomycetes	o__Hypocreales	f__Nectriaceae	g__Fusarium	s__Fusarium_delphinoides	OTU185	0	0	0	0	0	0	0	63	0	0	0	0	0	0	0	0	0	0	0	0	0	0	0	0	0	0	0	0	0	0	0	0	0	0	0	0	63
d__Eukaryota	k__Fungi	p__unclassified_k__Fungi	c__unclassified_k__Fungi	o__unclassified_k__Fungi	f__unclassified_k__Fungi	g__unclassified_k__Fungi	s__unclassified_k__Fungi	OTU320	0	0	0	0	0	0	0	0	0	0	0	0	0	0	320	0	0	0	0	0	0	0	0	0	0	0	0	0	0	0	0	0	0	0	0	0	320
d__Eukaryota	k__Fungi	p__Ascomycota	c__Sordariomycetes	o__Sordariales	f__Chaetomiaceae	g__Humicola	s__Humicola_phialophoroides	OTU82	0	0	0	0	37	0	0	0	0	0	0	0	0	0	0	0	0	0	0	0	0	0	0	0	0	0	0	0	0	0	0	0	0	0	0	0	37
d__Eukaryota	k__Fungi	p__unclassified_k__Fungi	c__unclassified_k__Fungi	o__unclassified_k__Fungi	f__unclassified_k__Fungi	g__unclassified_k__Fungi	s__unclassified_k__Fungi	OTU328	0	0	0	0	0	0	0	0	0	0	0	0	0	0	54	0	0	0	0	0	0	0	0	0	0	0	0	0	0	0	0	0	0	0	0	0	54
d__Eukaryota	k__Fungi	p__Ascomycota	c__Sordariomycetes	o__Microascales	f__Microascaceae	g__Microascus	s__Microascus_paisii	OTU861	0	0	0	0	0	0	0	0	0	0	0	0	0	0	0	0	0	0	0	0	0	0	0	0	0	0	0	0	0	0	0	0	15	0	0	0	15
d__Eukaryota	k__Fungi	p__unclassified_k__Fungi	c__unclassified_k__Fungi	o__unclassified_k__Fungi	f__unclassified_k__Fungi	g__unclassified_k__Fungi	s__unclassified_k__Fungi	OTU276	0	0	0	0	0	0	0	0	0	0	0	0	10	0	0	0	0	0	0	0	0	0	0	0	0	0	0	0	0	0	0	0	0	0	0	0	10
d__Eukaryota	k__Fungi	p__Basidiomycota	c__Microbotryomycetes	o__Sporidiobolales	f__Sporidiobolaceae	g__Sporobolomyces	s__Sporobolomyces_oryzicola	OTU125	0	0	0	0	0	169	0	0	0	0	0	0	0	0	0	0	0	0	0	0	0	0	0	0	0	0	0	0	0	0	0	0	0	0	0	0	169
d__Eukaryota	k__Fungi	p__Ascomycota	c__Dothideomycetes	o__Pleosporales	f__Lophiostomataceae	g__Lophiostoma	s__Lophiostoma_fuckelii	OTU301	0	0	0	0	0	0	0	0	0	0	0	0	316	0	0	0	0	0	0	0	0	73	0	0	0	0	0	0	0	0	0	0	0	0	0	0	389
d__Eukaryota	k__Fungi	p__Ascomycota	c__Eurotiomycetes	o__Eurotiales	f__Aspergillaceae	g__Aspergillus	s__unclassified_g__Aspergillus	OTU323	0	0	0	0	0	0	0	0	0	0	0	0	0	0	104	0	0	0	0	0	0	0	0	0	0	0	0	0	0	0	0	0	0	0	0	0	104
d__Eukaryota	k__Fungi	p__Basidiomycota	c__Agaricomycetes	o__Polyporales	f__Coriolaceae	g__Trametes	s__Trametes_hirsuta	OTU351	0	9	0	0	0	0	0	0	0	0	0	0	0	0	0	118	0	0	0	0	0	0	0	3	0	0	0	0	0	0	0	0	0	0	0	0	130
d__Eukaryota	k__Fungi	p__Ascomycota	c__Eurotiomycetes	o__Chaetothyriales	f__Cyphellophoraceae	g__Cyphellophora	s__unclassified_g__Cyphellophora	OTU727	0	0	0	0	0	0	0	0	0	0	0	0	0	0	0	0	0	0	0	0	0	0	0	0	4	0	0	0	0	0	0	0	0	0	0	0	4
d__Eukaryota	k__Fungi	p__Basidiomycota	c__Tremellomycetes	o__Tremellales	f__unclassified_o__Tremellales	g__unclassified_o__Tremellales	s__unclassified_o__Tremellales	OTU837	0	0	0	0	0	0	0	0	0	0	0	0	0	0	0	0	0	0	0	0	0	0	0	0	0	0	0	0	0	0	25	0	0	0	0	0	25
d__Eukaryota	k__Fungi	p__Ascomycota	c__Eurotiomycetes	o__Chaetothyriales	f__Chaetothyriales_fam_Incertae_sedis	g__Strelitziana	s__Strelitziana_africana	OTU78	0	0	0	6	0	0	0	0	0	0	0	0	0	0	0	0	0	0	0	0	0	0	0	0	0	0	0	0	0	0	0	0	0	0	0	0	6
d__Eukaryota	k__Fungi	p__Basidiomycota	c__Tremellomycetes	o__Tremellales	f__Bulleribasidiaceae	g__Dioszegia	s__unclassified_g__Dioszegia	OTU180	0	0	0	0	0	0	0	466	0	0	0	0	0	0	0	0	0	0	0	0	0	0	0	0	0	0	0	0	0	0	0	0	0	0	0	0	466
d__Eukaryota	k__Fungi	p__Ascomycota	c__Dothideomycetes	o__Capnodiales	f__Mycosphaerellaceae	g__Mycosphaerella	s__Mycosphaerella_tassiana	OTU663	28	33	47	2	13	0	0	0	0	0	0	0	0	0	0	0	0	0	0	0	0	0	0	124	0	0	0	0	0	0	0	0	0	0	0	0	247
d__Eukaryota	k__Fungi	p__Ascomycota	c__Dothideomycetes	o__Capnodiales	f__Dissoconiaceae	g__Pseudoveronaea	s__Pseudoveronaea_ellipsoidea	OTU625	0	0	0	0	0	0	0	0	0	0	0	0	0	0	0	0	0	0	0	0	0	0	117	0	0	0	0	0	0	0	0	0	0	0	0	0	117
d__Eukaryota	k__Fungi	p__Ascomycota	c__Sordariomycetes	o__unclassified_c__Sordariomycetes	f__unclassified_c__Sordariomycetes	g__unclassified_c__Sordariomycetes	s__unclassified_c__Sordariomycetes	OTU92	0	0	0	0	42	0	0	0	0	0	0	0	0	0	0	0	0	0	0	0	0	0	0	0	0	0	0	0	0	0	0	0	0	0	0	0	42
d__Eukaryota	k__Fungi	p__Basidiomycota	c__Tremellomycetes	o__Cystofilobasidiales	f__Mrakiaceae	g__Mrakia	s__Mrakia_frigida	OTU723	0	0	0	0	0	0	0	0	0	0	0	0	0	0	0	0	0	0	0	0	0	0	0	0	15	0	0	0	0	0	0	0	0	0	0	0	15
d__Eukaryota	k__Fungi	p__Ascomycota	c__Leotiomycetes	o__Helotiales	f__Myxotrichaceae	g__Oidiodendron	s__Oidiodendron_chlamydosporicum	OTU892	0	0	0	0	0	0	0	0	0	0	0	0	0	0	0	0	0	0	0	0	0	0	0	0	0	0	0	0	0	0	0	0	0	0	0	217	217
d__Eukaryota	k__Fungi	p__Ascomycota	c__Dothideomycetes	o__Capnodiales	f__Mycosphaerellaceae	g__Zasmidium	s__Zasmidium_lonicericola	OTU71	0	0	0	2	0	0	0	0	0	0	0	0	0	0	0	0	0	0	0	0	0	0	0	0	0	0	0	0	0	0	0	0	0	0	0	0	2
d__Eukaryota	k__Fungi	p__Basidiomycota	c__Agaricomycetes	o__Agaricales	f__Lycoperdaceae	g__unclassified_f__Lycoperdaceae	s__unclassified_f__Lycoperdaceae	OTU425	0	0	0	0	0	0	0	0	0	0	0	0	0	0	0	0	0	8	0	0	0	0	0	0	0	0	0	0	0	0	0	0	0	0	0	0	8
d__Eukaryota	k__Fungi	p__unclassified_k__Fungi	c__unclassified_k__Fungi	o__unclassified_k__Fungi	f__unclassified_k__Fungi	g__unclassified_k__Fungi	s__unclassified_k__Fungi	OTU685	0	0	0	0	0	0	0	0	0	0	0	0	0	0	0	0	0	0	0	0	0	0	0	1	0	0	0	0	0	0	0	0	0	0	0	0	1
d__Eukaryota	k__Fungi	p__Ascomycota	c__Eurotiomycetes	o__Chaetothyriales	f__Trichomeriaceae	g__Knufia	s__unclassified_g__Knufia	OTU846	0	0	0	0	0	0	0	0	0	0	0	0	0	0	0	0	0	0	0	0	0	0	0	0	0	0	0	0	0	0	0	0	21	0	0	0	21
d__Eukaryota	k__Fungi	p__Basidiomycota	c__Agaricomycetes	o__Polyporales	f__Meruliaceae	g__Irpex	s__Irpex_hydnoides	OTU825	0	0	0	1	0	0	0	0	0	0	0	0	0	0	0	0	0	0	0	0	0	0	0	0	0	0	0	0	0	504	0	0	0	7	0	0	512
d__Eukaryota	k__Fungi	p__Ascomycota	c__unclassified_p__Ascomycota	o__unclassified_p__Ascomycota	f__unclassified_p__Ascomycota	g__unclassified_p__Ascomycota	s__unclassified_p__Ascomycota	OTU757	0	0	0	0	0	0	0	0	0	0	0	0	0	0	0	0	0	0	0	0	0	0	0	0	0	0	375	0	0	202	0	0	0	0	0	0	577
d__Eukaryota	k__Fungi	p__Ascomycota	c__Dothideomycetes	o__Pleosporales	f__Sporormiaceae	g__Westerdykella	s__Westerdykella_dispersa	OTU257	0	0	0	0	0	0	2	0	0	0	0	803	6	0	0	0	0	0	0	0	0	19	0	0	0	0	0	5	0	0	0	0	5	0	0	0	840
d__Eukaryota	k__Fungi	p__Basidiomycota	c__Agaricomycetes	o__Cantharellales	f__Ceratobasidiaceae	g__unclassified_f__Ceratobasidiaceae	s__unclassified_f__Ceratobasidiaceae	OTU773	0	0	0	0	0	0	0	0	0	0	0	0	0	0	0	0	0	0	0	0	0	0	0	0	0	0	48	0	0	0	0	0	0	0	0	0	48
d__Eukaryota	k__Fungi	p__Ascomycota	c__Eurotiomycetes	o__Eurotiales	f__Trichocomaceae	g__Talaromyces	s__Talaromyces_muroii	OTU765	0	0	0	0	0	0	0	0	0	0	0	0	0	0	0	0	0	0	0	0	0	0	0	0	0	0	55	0	0	0	0	0	0	0	0	0	55
d__Eukaryota	k__Fungi	p__Ascomycota	c__Dothideomycetes	o__Capnodiales	f__Teratosphaeriaceae	g__Catenulostroma	s__Catenulostroma_hermanusense	OTU701	0	0	0	0	0	0	0	0	0	0	0	0	0	0	0	0	0	0	0	0	0	0	0	17	0	0	0	0	0	0	0	0	0	0	0	0	17
d__Eukaryota	k__Fungi	p__Ascomycota	c__Eurotiomycetes	o__Chaetothyriales	f__Trichomeriaceae	g__Trichomerium	s__Trichomerium_foliicola	OTU142	0	0	0	0	0	0	51	0	0	0	0	0	0	0	0	0	0	0	0	0	0	0	0	0	0	0	0	0	0	0	0	0	0	0	0	0	51
d__Eukaryota	k__Fungi	p__unclassified_k__Fungi	c__unclassified_k__Fungi	o__unclassified_k__Fungi	f__unclassified_k__Fungi	g__unclassified_k__Fungi	s__unclassified_k__Fungi	OTU726	0	0	0	0	0	0	0	0	0	0	0	0	0	0	0	0	0	0	0	0	0	0	0	0	2	0	0	0	0	0	0	0	0	0	0	0	2
d__Eukaryota	k__Fungi	p__Ascomycota	c__Dothideomycetes	o__Pleosporales	f__Phaeosphaeriaceae	g__Neosulcatispora	s__Neosulcatispora_strelitziae	OTU909	0	0	0	0	0	0	0	0	0	0	0	0	0	0	0	0	0	0	0	0	22	0	0	0	0	0	0	0	0	0	0	0	0	0	0	151	173
d__Eukaryota	k__Fungi	p__Ascomycota	c__Dothideomycetes	o__Dothideales	f__Aureobasidiaceae	g__unclassified_f__Aureobasidiaceae	s__unclassified_f__Aureobasidiaceae	OTU136	8	0	0	0	3	254	0	8	0	0	0	0	0	0	0	0	0	0	0	0	96	0	0	0	0	0	0	0	0	39	0	0	0	2	0	0	410
d__Eukaryota	k__Fungi	p__Ascomycota	c__Sordariomycetes	o__Hypocreales	f__Nectriaceae	g__Fusarium	s__unclassified_g__Fusarium	OTU629	40	0	0	0	0	0	0	0	0	0	0	0	0	0	0	0	0	0	0	0	0	0	409	19	0	0	0	0	0	0	0	0	0	0	0	0	468
d__Eukaryota	k__Fungi	p__unclassified_k__Fungi	c__unclassified_k__Fungi	o__unclassified_k__Fungi	f__unclassified_k__Fungi	g__unclassified_k__Fungi	s__unclassified_k__Fungi	OTU859	0	0	0	0	0	0	0	0	0	0	0	0	0	0	0	0	0	0	0	0	0	0	0	0	0	0	0	0	0	0	0	0	3	0	0	0	3
d__Eukaryota	k__Fungi	p__Ascomycota	c__Dothideomycetes	o__Pleosporales	f__Sporormiaceae	g__Preussia	s__Preussia_pilosella	OTU692	0	0	0	0	0	0	0	0	0	0	0	0	0	0	0	0	0	0	0	0	0	0	0	4	0	0	0	0	0	0	0	0	0	0	0	0	4
d__Eukaryota	k__Fungi	p__unclassified_k__Fungi	c__unclassified_k__Fungi	o__unclassified_k__Fungi	f__unclassified_k__Fungi	g__unclassified_k__Fungi	s__unclassified_k__Fungi	OTU183	0	0	0	0	0	0	0	22	0	0	0	0	0	0	0	0	0	0	0	0	0	0	0	0	0	0	0	0	0	0	0	0	0	0	0	0	22
d__Eukaryota	k__Fungi	p__unclassified_k__Fungi	c__unclassified_k__Fungi	o__unclassified_k__Fungi	f__unclassified_k__Fungi	g__unclassified_k__Fungi	s__unclassified_k__Fungi	OTU186	0	0	0	0	0	0	0	281	0	0	164	0	0	0	0	0	0	0	0	0	66	0	0	0	0	0	0	0	0	0	0	0	0	0	0	0	511
d__Eukaryota	k__Fungi	p__unclassified_k__Fungi	c__unclassified_k__Fungi	o__unclassified_k__Fungi	f__unclassified_k__Fungi	g__unclassified_k__Fungi	s__unclassified_k__Fungi	OTU184	0	0	0	0	0	0	0	40	0	0	0	0	0	0	0	0	0	0	0	0	0	0	0	0	0	0	0	0	0	0	0	0	0	0	0	0	40
d__Eukaryota	k__Fungi	p__Ascomycota	c__unclassified_p__Ascomycota	o__unclassified_p__Ascomycota	f__unclassified_p__Ascomycota	g__unclassified_p__Ascomycota	s__unclassified_p__Ascomycota	OTU581	0	0	0	0	0	0	0	0	0	0	0	0	0	0	0	0	0	0	0	0	119	0	0	0	23	0	0	0	0	0	0	0	0	0	0	0	142
d__Eukaryota	k__Fungi	p__unclassified_k__Fungi	c__unclassified_k__Fungi	o__unclassified_k__Fungi	f__unclassified_k__Fungi	g__unclassified_k__Fungi	s__unclassified_k__Fungi	OTU188	0	0	0	0	0	0	0	67	0	0	0	0	0	0	0	0	0	0	0	0	0	0	0	0	0	0	0	0	0	0	0	0	0	0	0	0	67
d__Eukaryota	k__Fungi	p__Basidiomycota	c__Microbotryomycetes	o__unclassified_c__Microbotryomycetes	f__unclassified_c__Microbotryomycetes	g__unclassified_c__Microbotryomycetes	s__unclassified_c__Microbotryomycetes	OTU421	0	0	0	0	0	0	0	0	0	0	0	0	0	0	0	0	0	352	0	0	0	0	0	0	0	0	0	0	0	0	0	0	78	0	0	0	430
d__Eukaryota	k__Fungi	p__Mortierellomycota	c__Mortierellomycetes	o__Mortierellales	f__Mortierellaceae	g__Mortierella	s__Mortierella_alpina	OTU166	0	0	0	0	43	0	150	0	0	0	0	0	0	0	0	0	0	0	0	0	0	0	0	0	0	0	0	0	0	0	0	0	0	0	0	0	193
d__Eukaryota	k__Fungi	p__Basidiomycota	c__Tremellomycetes	o__Trichosporonales	f__Trichosporonaceae	g__Cutaneotrichosporon	s__Cutaneotrichosporon_curvatus	OTU413	365	464	1099	709	512	520	1256	60	653	309	490	3062	3395	452	734	1105	1940	1943	3502	811	669	1627	1586	485	72	286	200	397	85	720	129	0	953	24	766	960	32340
d__Eukaryota	k__Fungi	p__unclassified_k__Fungi	c__unclassified_k__Fungi	o__unclassified_k__Fungi	f__unclassified_k__Fungi	g__unclassified_k__Fungi	s__unclassified_k__Fungi	OTU404	0	0	0	0	0	0	0	0	0	0	0	0	0	0	0	0	90	0	0	0	0	0	0	0	0	0	0	0	0	0	0	0	0	0	0	0	90
d__Eukaryota	k__Fungi	p__Ascomycota	c__Sordariomycetes	o__Hypocreales	f__Hypocreales_fam_Incertae_sedis	g__Sarocladium	s__Sarocladium_subulatum	OTU802	0	0	0	0	0	0	0	0	0	0	0	0	0	0	0	0	0	0	0	0	0	0	0	0	0	0	0	0	9	0	0	0	0	0	0	0	9
d__Eukaryota	k__Fungi	p__unclassified_k__Fungi	c__unclassified_k__Fungi	o__unclassified_k__Fungi	f__unclassified_k__Fungi	g__unclassified_k__Fungi	s__unclassified_k__Fungi	OTU436	0	0	0	0	0	0	0	0	0	0	0	0	0	0	0	0	0	0	137	0	0	0	0	0	0	0	0	0	0	0	0	0	0	0	0	0	137
d__Eukaryota	k__Fungi	p__Ascomycota	c__Dothideomycetes	o__Pleosporales	f__Didymellaceae	g__Phoma	s__Phoma_herbarum	OTU282	0	0	0	0	0	0	0	0	0	0	0	0	336	0	0	0	0	0	0	0	0	0	0	0	0	0	0	0	0	0	0	0	0	0	0	0	336
d__Eukaryota	k__Fungi	p__Ascomycota	c__unclassified_p__Ascomycota	o__unclassified_p__Ascomycota	f__unclassified_p__Ascomycota	g__unclassified_p__Ascomycota	s__unclassified_p__Ascomycota	OTU150	0	0	0	0	0	0	81	0	0	0	0	0	0	0	0	0	0	0	0	0	0	0	0	0	0	0	0	0	0	0	0	0	0	0	0	0	81
d__Eukaryota	k__Fungi	p__Entomophthoromycota	c__Basidiobolomycetes	o__Basidiobolales	f__Basidiobolaceae	g__Basidiobolus	s__Basidiobolus_magnus	OTU407	0	0	0	0	0	0	0	0	0	0	0	0	0	0	0	0	184	0	0	0	0	0	0	0	0	0	0	0	0	0	0	0	0	0	0	0	184
d__Eukaryota	k__Fungi	p__Ascomycota	c__Sordariomycetes	o__Hypocreales	f__Nectriaceae	g__Gibberella	s__Gibberella_zeae	OTU295	0	0	0	0	0	0	0	0	0	0	0	0	826	0	0	0	0	0	0	0	0	0	0	0	0	0	0	0	0	0	0	0	0	0	0	158	984
d__Eukaryota	k__Fungi	p__Basidiomycota	c__Tremellomycetes	o__Tremellales	f__Bulleribasidiaceae	g__Dioszegia	s__Dioszegia_hungarica	OTU310	0	0	0	0	0	0	0	0	0	0	0	0	0	181	0	0	0	0	0	0	0	0	91	0	0	0	0	0	0	0	0	0	0	0	0	0	272
d__Eukaryota	k__Fungi	p__Ascomycota	c__Eurotiomycetes	o__Eurotiales	f__Aspergillaceae	g__Aspergillus	s__unclassified_g__Aspergillus	OTU203	0	0	0	0	3	0	0	0	151	0	0	0	0	0	0	0	0	0	0	0	22	0	0	0	0	0	6	11	0	0	0	0	2	0	0	0	195
d__Eukaryota	k__Fungi	p__unclassified_k__Fungi	c__unclassified_k__Fungi	o__unclassified_k__Fungi	f__unclassified_k__Fungi	g__unclassified_k__Fungi	s__unclassified_k__Fungi	OTU400	0	0	0	0	0	0	0	0	0	0	0	0	0	0	0	0	234	0	0	0	0	0	0	0	0	0	0	0	0	0	0	0	0	0	0	0	234
d__Eukaryota	k__Fungi	p__Ascomycota	c__Dothideomycetes	o__Pleosporales	f__Didymellaceae	g__unclassified_f__Didymellaceae	s__unclassified_f__Didymellaceae	OTU781	0	0	0	0	0	0	0	0	0	0	0	0	0	0	0	0	0	0	0	0	0	0	0	0	0	0	0	15	0	0	0	0	0	0	0	0	15
d__Eukaryota	k__Fungi	p__Ascomycota	c__Sordariomycetes	o__Microascales	f__Microascaceae	g__unclassified_f__Microascaceae	s__unclassified_f__Microascaceae	OTU618	0	0	0	0	0	0	0	0	0	0	0	0	0	0	0	0	0	0	0	0	0	0	357	0	0	0	0	0	0	0	0	0	0	0	0	0	357
d__Eukaryota	k__Fungi	p__Basidiomycota	c__Agaricomycetes	o__Russulales	f__Stereaceae	g__Stereum	s__Stereum_sanguinolentum	OTU748	1	0	0	0	18	0	28	0	0	0	0	0	0	0	0	0	0	0	0	0	0	0	0	0	0	0	53	0	0	0	0	0	0	0	0	0	100
d__Eukaryota	k__Fungi	p__Ascomycota	c__Dothideomycetes	o__Pleosporales	f__Didymellaceae	g__unclassified_f__Didymellaceae	s__unclassified_f__Didymellaceae	OTU786	149	119	52	0	0	0	192	161	54	0	0	0	8	2710	751	4657	5023	357	7806	4184	0	0	0	0	1044	337	1503	471	0	0	0	0	0	0	0	0	29578
d__Eukaryota	k__Fungi	p__Basidiomycota	c__Ustilaginomycetes	o__Ustilaginales	f__Ustilaginaceae	g__unclassified_f__Ustilaginaceae	s__unclassified_f__Ustilaginaceae	OTU141	0	0	0	0	0	0	2	0	0	0	0	0	0	0	0	0	0	0	0	0	0	0	0	0	0	0	0	0	0	0	0	0	0	0	0	0	2
d__Eukaryota	k__Fungi	p__Ascomycota	c__Sordariomycetes	o__Xylariales	f__unclassified_o__Xylariales	g__unclassified_o__Xylariales	s__unclassified_o__Xylariales	OTU17	32	0	0	0	6	0	0	0	0	0	0	0	0	0	0	0	0	0	0	0	0	0	0	0	0	0	0	0	0	0	0	0	0	0	0	0	38
d__Eukaryota	k__Fungi	p__Ascomycota	c__Sordariomycetes	o__Hypocreales	f__unclassified_o__Hypocreales	g__unclassified_o__Hypocreales	s__unclassified_o__Hypocreales	OTU807	0	0	0	0	0	0	0	0	0	0	0	0	0	0	0	0	0	0	0	0	0	0	0	0	0	0	0	0	830	0	0	0	0	0	0	0	830
