# Supplementary material for: Bacterial and fungal communities within and among geographic samples of the hemp pest Psylliodes attenuata from China
Source: Front Microbiol. 2022 Sep 6;13:964735. doi: 10.3389/fmicb.2022.964735 (PMC9485832; doi:10.3389/fmicb.2022.964735)
Supplement: Supplementary file 7 [file Data_Sheet_5.XLSX]

## Sheet: Table S5
Table S5 | Summary of the 16S rRNA read counts of bacteria across nine geographic populations of the hemp ﬂea beetle P. attenuata in China.
Sample name	Read number	Mean length(bp)	Phylum	Class	Order	Family	Genus	Species	OTU number
AH1_1	48616	407	21	43	101	167	262	342	407
AH1_2	45992	405.5	20	34	75	109	164	198	217
AH1_3	46667	408.1	18	35	76	117	166	204	232
AH1_4	46654	406.7	14	29	67	98	128	156	165
AH2_1	46877	406.7	14	24	60	90	145	175	194
AH2_2	52890	408.3	15	31	73	117	165	189	204
AH2_3	56747	405.4	20	30	71	108	149	179	199
AH2_4	71290	406.5	17	28	70	104	154	193	207
AH3_1	63280	406.1	15	23	57	86	113	127	130
AH3_2	55683	405.9	14	22	52	77	108	127	133
AH3_3	45320	410.8	18	33	65	96	134	164	182
AH3_4	49177	405.5	13	21	47	65	77	88	100
DQ_1	57408	415	15	22	56	92	149	183	200
DQ_2	52926	413.4	15	26	58	88	142	179	188
DQ_3	49450	422.6	24	56	129	207	336	442	530
DQ_4	54003	414.8	16	36	75	114	159	205	224
HRB_1	59332	408.1	21	33	73	112	153	188	206
HRB_2	44306	413.6	16	26	62	92	132	163	170
HRB_3	52746	413.9	13	20	45	64	85	99	102
HRB_4	43348	413.2	16	28	53	78	111	139	147
HN_1	43655	420.6	26	60	145	242	397	555	702
HN_2	49675	419	24	35	86	146	297	439	650
HN_3	37324	417.9	24	53	132	230	395	554	671
HN_4	45604	418	33	75	184	300	514	798	1154
JL_1	53927	413.5	9	15	39	54	72	84	88
JL_2	52799	426.1	12	17	35	51	78	97	99
JL_3	58521	423.9	16	23	54	86	113	131	140
JL_4	53274	408.2	16	29	63	101	147	184	194
SD_1	50622	414.8	8	13	36	54	66	78	80
SD_2	54984	419.2	20	34	81	132	247	355	488
SD_3	62782	425.8	14	19	38	51	68	74	77
SD_4	61672	405.9	14	25	60	90	131	161	197
YN_1	50139	406.6	10	16	43	61	89	108	113
YN_2	54115	406.5	11	21	48	72	99	109	118
YN_3	53798	409.7	15	20	49	67	82	96	100
YN_4	62251	405.5	11	18	38	54	67	74	77
