# Supplementary material for: Bacterial and fungal communities within and among geographic samples of the hemp pest Psylliodes attenuata from China
Source: Front Microbiol. 2022 Sep 6;13:964735. doi: 10.3389/fmicb.2022.964735 (PMC9485832; doi:10.3389/fmicb.2022.964735)
Supplement: Supplementary file 8 [file Data_Sheet_6.XLSX]

## Sheet: Table S6 |
Table S6 | The diversity indices of bacteria based on 16S rRNA sequences across nine geographic populations of the hemp ﬂea beetle P. attenuata in China.
Samples	Sobs	Shannon	Simpson	ACE	Chao	Coverage
AH1_1	384	1.1025	0.6765	489.114	503	0.9967
AH1_2	211	0.6128	0.819	242.217	235.146	0.9988
AH1_3	220	1.3463	0.5468	243.223	246.25	0.999
AH1_4	158	0.9129	0.7065	173.635	175.25	0.9993
AH2_1	186	1.1831	0.6545	193.899	192.333	0.9995
AH2_2	194	1.9621	0.3985	204.602	203.714	0.9995
AH2_3	187	0.8877	0.7333	210.691	210.8	0.999
AH2_4	196	1.1733	0.6035	211.864	209.542	0.9993
AH3_1	119	0.6405	0.765	131.732	131.833	0.9994
AH3_2	122	0.5508	0.8004	138.532	137	0.9993
AH3_3	174	1.2711	0.4779	188.64	188.526	0.9993
AH3_4	93	0.4509	0.8364	103.932	102.562	0.9995
DQ_1	191	2.1289	0.2375	199.791	205.615	0.9994
DQ_2	181	1.5736	0.3415	188.53	188.556	0.9995
DQ_3	494	2.1624	0.2965	626.408	618.779	0.9959
DQ_4	209	1.8728	0.2906	216.333	214.44	0.9995
HRB_1	195	1.5932	0.3085	207.424	228.833	0.9992
HRB_2	162	1.5044	0.3004	194.66	199.84	0.9988
HRB_3	95	1.2539	0.3466	109.398	108.125	0.9994
HRB_4	147	1.5374	0.3267	169.099	174.067	0.9992
HN_1	694	4.3049	0.0487	725.483	728.5	0.9981
HN_2	641	4.9889	0.0159	665.662	671.622	0.9985
HN_3	671	4.7724	0.0249	691.98	693.768	0.9986
HN_4	1142	5.717	0.0111	1171.46	1169.38	0.998
JL_1	78	1.1956	0.4163	169.712	106.05	0.9991
JL_2	83	0.7997	0.6663	116.342	119.909	0.9992
JL_3	124	1.7102	0.3087	173.692	156.8	0.9989
JL_4	184	1.8238	0.2706	205.416	204.667	0.9991
SD_1	62	0.8366	0.4848	105.24	100.154	0.9991
SD_2	467	2.1639	0.3615	629.902	578.781	0.9959
SD_3	58	0.8333	0.6275	141.102	120.143	0.9992
SD_4	172	1.0318	0.5737	234.925	254.217	0.9983
YN_1	102	1.0292	0.4505	140.417	130.957	0.999
YN_2	99	1.2661	0.4013	135.171	128.75	0.999
YN_3	90	0.6923	0.5941	124.657	121.167	0.9991
YN_4	61	0.9218	0.4713	106.104	94.4615	0.9992
