# Supplementary material for: Bacterial and fungal communities within and among geographic samples of the hemp pest Psylliodes attenuata from China
Source: Front Microbiol. 2022 Sep 6;13:964735. doi: 10.3389/fmicb.2022.964735 (PMC9485832; doi:10.3389/fmicb.2022.964735)
Supplement: Supplementary file 9 [file Data_Sheet_7.XLSX]

## Sheet: Sheet1
Table S7 | Summary of the ITS read counts of fungi across nine geographic populations of the hemp ﬂea beetle P. attenuata in China.
Sample name	Read Number	Mean length(bp)	Phylum	Class	Order	Family	Genus	Species	OTU Number
AH1_1	70360	204.9	3	16	29	45	57	74	95
AH1_2	72824	205.5	3	14	25	41	52	69	86
AH1_3	70294	197.6	3	15	27	43	55	68	88
AH1_4	72052	202.4	3	13	25	40	55	70	97
AH2_1	72625	212.6	5	18	34	54	69	97	122
AH2_2	70416	241.1	3	14	23	28	35	46	50
AH2_3	74324	227.4	4	14	26	41	51	64	83
AH2_4	71511	244.5	4	13	19	29	37	51	61
AH3_1	74799	241.1	3	14	22	31	35	41	58
AH3_2	73845	245.7	3	12	17	23	29	38	42
AH3_3	72600	249.6	3	9	16	27	29	37	47
AH3_4	70596	234.9	4	13	21	31	34	42	49
DQ_1	58096	216.6	5	14	20	37	49	56	79
DQ_2	64322	230.8	4	12	21	27	31	38	45
DQ_3	72674	193.4	4	10	16	24	28	38	58
DQ_4	62462	225.7	4	12	19	25	27	30	43
HRB_1	53418	217.8	5	12	18	25	28	35	54
HRB_2	66445	214.8	3	12	20	26	29	38	44
HRB_3	62131	225.3	3	10	17	23	28	34	43
HRB_4	64387	218.1	3	8	14	24	25	31	39
HN_1		217.3	4	14	24	42	55	74	91
	69597
HN_2	72772	234.7	3	13	22	39	49	67	79
HN_3	62531	234.9	4	11	18	33	38	53	67
HN_4	74125	231	4	11	18	27	30	42	57
JL_1	72727	220.7	3	15	26	40	46	59	76
JL_2	57527	231.5	3	16	27	38	45	55	64
JL_3	39051	231.2	3	18	31	45	54	66	80
JL_4	66784	225.4	4	14	23	35	41	56	73
SD_1	72662	232.3	4	12	20	34	42	60	77
SD_2	74895	239.1	3	11	16	22	25	39	47
SD_3	73603	247.3	4	11	16	24	29	35	44
SD_4	71142	261	3	7	8	11	11	12	12
YN_1	66906	222.3	4	10	19	30	36	47	59
YN_2	74195	262.1	3	11	22	29	31	38	43
YN_3	69588	227.2	3	14	18	26	33	45	55
YN_4	70266	232.9	4	13	18	30	35	44	56
