# Supplementary material for: Bacterial and fungal communities within and among geographic samples of the hemp pest Psylliodes attenuata from China
Source: Front Microbiol. 2022 Sep 6;13:964735. doi: 10.3389/fmicb.2022.964735 (PMC9485832; doi:10.3389/fmicb.2022.964735)
Supplement: Supplementary file 10 [file Data_Sheet_8.XLSX]

## Sheet: Sheet1
Table S8 | The diversity indices of fungi based on ITS sequences across nine geographic populations of the hemp ﬂea beetle P. attenuata in China.
Sample	Sobs	Shannon	Simpson	ACE	Chao	coverage
AH1_1	94	2.0139	0.3092	118.616	116.75	0.9996
AH1_2	83	1.9232	0.3258	87.118	87.2	0.9998
AH1_3	82	1.2249	0.5962	98.0264	101.5	0.9997
AH1_4	91	1.557	0.4733	94.0852	93.5	0.9998
AH2_1	116	2.3112	0.2341	118.257	123.5	0.9998
AH2_2	46	2.4985	0.138	59.3104	51	0.9999
AH2_3	83	3.27	0.0661	86.0365	84.2	0.9999
AH2_4	57	2.3755	0.1893	73.7815	62	0.9998
AH3_1	55	2.8332	0.0901	62.5676	76	0.9998
AH3_2	39	1.8301	0.3697	39	39	1
AH3_3	43	0.8054	0.7398	62.1974	48	0.9999
AH3_4	47	2.5791	0.1264	48.0363	47.25	0.9999
DQ_1	77	3.6317	0.0395	77.4964	77	1
DQ_2	43	2.6754	0.1332	46.1071	46	0.9999
DQ_3	58	2.4741	0.2198	60.9257	64	0.9999
DQ_4	38	1.9297	0.2299	38.9514	38.3333	0.9999
HRB_1	54	3.0806	0.0694	56.198	57	0.9999
HRB_2	44	2.0127	0.2587	46.7565	47	0.9999
HRB_3	42	2.554	0.1197	42.4868	42	1
HRB_4	39	2.2471	0.2022	39	39	1
HN_1	91	2.0965	0.2339	92.8096	93	0.9999
HN_2	73	2.3303	0.1923	74.1334	73.2	0.9999
HN_3	66	3.0099	0.0913	71.9635	69.3333	0.9999
HN_4	56	2.5612	0.156	56	56	1
JL_1	75	2.1555	0.2412	77.0732	76.5	0.9999
JL_2	64	2.4238	0.2168	67.9795	66	0.9999
JL_3	80	2.3432	0.2374	85.4653	87.5	0.9998
JL_4	69	2.329	0.2217	70.1213	72	0.9999
SD_1	74	2.607	0.1121	79.1007	81	0.9998
SD_2	46	2.2502	0.1979	48.8272	47	0.9999
SD_3	41	1.3473	0.4697	41.9282	41.3333	0.9999
SD_4	10	0.005	0.9991	11.8	10.75	0.9999
YN_1	56	2.5594	0.1515	56.9539	56.25	0.9999
YN_2	42	0.3419	0.8937	44.7308	45.3333	0.9999
YN_3	53	2.3534	0.2254	53	53	1
YN_4	55	2.4136	0.1712	55	55	1
